# Supplementary material for: Characterization of influenza A virus induced transposons reveals a subgroup of transposons likely possessing the regulatory role as eRNAs
Source: Sci Rep. 2022 Feb 9;12:2188. doi: 10.1038/s41598-022-06196-6 (PMC8828846; doi:10.1038/s41598-022-06196-6)
Supplement: Supplementary file 1 — Supplementary Information 1. [file 41598_2022_6196_MOESM1_ESM.xlsx]

## Sheet: Sheet1
ENCODE DATA Name	Name used in analysis
ENCFF350BLM.bed	A549_CBX8-hg38.bed
ENCFF618PAP.bed	A549_CHD4-hg38.bed
ENCFF147MNA.bed	A549_EHMT2-hg38.bed
ENCFF424OUD.bed	A549_h3k27ac-hg38.bed
ENCFF966DXR.bed	A549_h3k4me1-hg38.bed
ENCFF017DQE.bed	A549_h3k4me2-hg38.bed
ENCFF048XCK.bed	A549_h3k4me3-hg38.bed
ENCFF986NVF.bed	A549_h3k9me3-hg38.bed
ENCFF917XAC.bed	A549_HDAC2-hg38.bed
ENCFF501WYF.bed	A549_KDM1A-hg38.bed
ENCFF693TFW.bed	A549_KDM5A-hg38.bed
ENCFF305CUQ.bed	A549_PHF8-hg38.bed
ENCFF653BBC.bed	A549_RCOR1-hg38.bed
ENCFF950UFB.bed	A549_SIN3A-hg38.bed
ENCFF103IZD.bed	A549_h3k27me3-hg38.bed
ENCFF178WRF.bed	A549_CTCF-hg38.bed
