# Supplementary material for: Characterization of influenza A virus induced transposons reveals a subgroup of transposons likely possessing the regulatory role as eRNAs
Source: Sci Rep. 2022 Feb 9;12:2188. doi: 10.1038/s41598-022-06196-6 (PMC8828846; doi:10.1038/s41598-022-06196-6)
Supplement: Supplementary file 2 — Supplementary Information 2. [file 41598_2022_6196_MOESM2_ESM.xlsx]

## Sheet: DE_TEs_at_CHD4_peak_regions
CHD4 Peaks				DE TEs (fdr<0.01)						Distance
chr1	62783343	62783719	.	chr1	62782889	62783177	AluSz_dup3618	2348	-	-167
chr1	146035210	146035586	.	chr1	146035980	146036276	AluSq_dup969	2228	-	395
chr1	150876943	150877319	.	chr1	150876981	150877276	AluSq_dup1017	2451	+	0
chr10	11822329	11822705	.	chr10	11822759	11823064	AluJb_dup70321	1833	+	-55
chr10	29788106	29788482	.	chr10	29788757	29788902	FAM_dup2492	941	+	-276
chr10	30349469	30349845	.	chr10	30349573	30349874	AluSz6_dup27240	2166	+	0
chr10	113088215	113088591	.	chr10	113088676	113088957	AluJo_dup45415	1422	+	-86
chr11	59557816	59558192	.	chr11	59557623	59557909	AluSq2_dup37879	2303	+	0
chr11	64779286	64779662	.	chr11	64779859	64780130	AluSx1_dup70567	2012	+	-198
chr12	38057373	38057749	.	chr12	38058094	38058394	AluSx4_dup7268	2360	+	-346
chr12	48717073	48717449	.	chr12	48717910	48718211	AluSx_dup75339	2505	+	-462
chr12	53556885	53557261	.	chr12	53557197	53557502	AluJb_dup83661	2088	-	0
chr12	53557174	53557550	.	chr12	53557197	53557502	AluJb_dup83661	2088	-	0
chr12	132762243	132762619	.	chr12	132762969	132763146	AluJb_dup87959	632	+	-351
chr16	30921924	30922300	.	chr16	30921291	30921591	AluJr_dup68064	1800	+	334
chr16	31442427	31442803	.	chr16	31442302	31442618	AluSx4_dup8903	2337	-	0
chr16	31442626	31443002	.	chr16	31442302	31442618	AluSx4_dup8903	2337	-	-9
chr16	87766063	87766439	.	chr16	87766142	87766446	AluJr_dup70109	1673	+	0
chr16	87766291	87766667	.	chr16	87766142	87766446	AluJr_dup70109	1673	+	0
chr16	87766585	87766961	.	chr16	87766142	87766446	AluJr_dup70109	1673	+	140
chr17	8248598	8248974	.	chr17	8248569	8248858	AluJb_dup105615	2118	-	0
chr17	15290070	15290446	.	chr17	15290024	15290315	AluSc8_dup18436	2343	+	0
chr17	15290280	15290656	.	chr17	15290024	15290315	AluSc8_dup18436	2343	+	0
chr17	15684372	15684748	.	chr17	15684442	15684738	AluSx1_dup95795	2460	-	0
chr17	16535957	16536333	.	chr17	16536187	16536519	AluSc_dup29624	2313	+	0
chr17	28719092	28719468	.	chr17	28719056	28719324	AluJb_dup106498	1912	-	0
chr17	28719291	28719667	.	chr17	28719056	28719324	AluJb_dup106498	1912	-	0
chr17	39460836	39461212	.	chr17	39460515	39460849	AluJb_dup107517	1651	+	0
chr17	43022558	43022934	.	chr17	43022900	43023197	AluSx1_dup97463	2186	+	0
chr17	44655801	44656177	.	chr17	44655423	44655749	AluJr_dup72151	1891	+	53
chr17	49569691	49570067	.	chr17	49569710	49570014	AluSx_dup98758	2316	-	0
chr17	57860578	57860954	.	chr17	57860215	57860529	AluJr_dup72717	1816	-	-50
chr17	81637379	81637755	.	chr17	81637652	81637951	AluSx1_dup100345	2315	+	0
chr17	82518868	82519244	.	chr17	82518135	82518436	AluSx3_dup28169	2211	-	-433
chr19	8389552	8389928	.	chr19	8388948	8389231	AluSp_dup45252	2272	+	322
chr19	8640900	8641276	.	chr19	8641115	8641351	AluJb_dup114485	1534	-	0
chr19	8641594	8641970	.	chr19	8641115	8641351	AluJb_dup114485	1534	-	-244
chr19	9324383	9324759	.	chr19	9325163	9325463	AluJb_dup114562	1740	+	-405
chr19	13854986	13855362	.	chr19	13855208	13855518	AluSx_dup105429	2409	+	0
chr19	13855278	13855654	.	chr19	13855208	13855518	AluSx_dup105429	2409	+	0
chr19	17554934	17555310	.	chr19	17554201	17554502	AluJr_dup77840	1859	+	433
chr19	33065045	33065421	.	chr19	33065594	33065753	AluJb_dup116360	1276	-	174
chr19	38733722	38734098	.	chr19	38733104	38733254	AluJb_dup116898	960	-	-469
chr19	40422036	40422412	.	chr19	40422159	40422273	AluJo_dup72340	918	+	0
chr19	44685441	44685817	.	chr19	44686273	44686532	AluSx3_dup30000	1570	-	457
chr19	44745026	44745402	.	chr19	44744682	44744974	AluJo_dup72623	1867	+	53
chr19	47312952	47313328	.	chr19	47313467	47313756	AluY_dup98323	2228	+	-140
chr19	50204046	50204422	.	chr19	50204613	50204894	AluJo_dup73143	1905	+	-192
chr2	26784630	26785006	.	chr2	26784208	26784443	AluSx3_dup3053	1386	-	-188
chr2	46229111	46229487	.	chr2	46228658	46228939	AluJb_dup13885	1722	-	-173
chr2	65432716	65433092	.	chr2	65433164	65433462	AluSc_dup3656	2450	-	73
chr2	69780451	69780827	.	chr2	69780605	69780761	AluJo_dup8721	1129	+	0
chr2	227372166	227372542	.	chr2	227372699	227373013	AluJb_dup20359	1933	-	158
chr20	4015811	4016187	.	chr20	4015793	4016099	AluY_dup99461	2561	+	0
chr20	5702808	5703184	.	chr20	5701326	5702734	SVA_D_dup1364	11484	+	75
chr20	34303481	34303857	.	chr20	34303712	34304015	AluJr_dup81423	1908	+	0
chr20	34303683	34304059	.	chr20	34303712	34304015	AluJr_dup81423	1908	+	0
chr20	36746279	36746655	.	chr20	36746774	36747079	AluSc_dup33269	2376	-	120
chr20	38124955	38125331	.	chr20	38124601	38124882	AluJb_dup120873	1985	-	-74
chr20	49915867	49916243	.	chr20	49916191	49916339	FLAM_C_dup23147	764	+	0
chr20	54081956	54082332	.	chr20	54082013	54082196	AluJo_dup75518	1111	+	0
chr3	142225865	142226241	.	chr3	142225760	142226051	AluSg_dup7324	2437	-	0
chr5	61421302	61421678	.	chr5	61420917	61421219	AluSz6_dup13339	1859	-	-84
chr5	140710591	140710967	.	chr5	140711450	140711561	L1MC3_dup4257	695	+	-484
chr5	140710810	140711186	.	chr5	140711450	140711561	L1MC3_dup4257	695	+	-265
chr5	140719056	140719432	.	chr5	140719047	140719146	L1MD3_dup1602	511	+	0
chr5	140719056	140719432	.	chr5	140719151	140719463	AluY_dup32644	2619	+	0
chr5	146182070	146182446	.	chr5	146181396	146181664	AluJb_dup38668	1467	+	407
chr5	181187896	181188272	.	chr5	181188094	181188405	AluSp_dup16067	2468	+	0
chr6	26328375	26328751	.	chr6	26328471	26328766	AluSz_dup32342	2075	-	0
chr6	26328590	26328966	.	chr6	26328471	26328766	AluSz_dup32342	2075	-	0
chr6	27681325	27681701	.	chr6	27681438	27681755	AluSp_dup16667	2365	+	0
chr7	44793951	44794327	.	chr7	44794716	44795015	AluJb_dup48236	1782	+	-390
chr7	44795283	44795659	.	chr7	44794716	44795015	AluJb_dup48236	1782	+	269
chr7	66653869	66654245	.	chr7	66653519	66653672	AluJr_dup31376	1247	-	-198
chr7	66654078	66654454	.	chr7	66653519	66653672	AluJr_dup31376	1247	-	-407
chr7	66920589	66920965	.	chr7	66920652	66920787	FLAM_C_dup9222	858	-	0
chr7	73557966	73558342	.	chr7	73558186	73558328	FAM_dup1839	876	+	0
chr7	73629438	73629814	.	chr7	73630281	73630592	AluSz_dup39136	2098	-	468
chr7	73629640	73630016	.	chr7	73630281	73630592	AluSz_dup39136	2098	-	266
chr7	73667441	73667629	.	chr7	73667274	73667430	AluJb_dup49454	1074	-	-12
chr7	75675742	75676118	.	chr7	75676495	75676793	AluSq2_dup24043	2378	+	-378
chr7	75676447	75676823	.	chr7	75676495	75676793	AluSq2_dup24043	2378	+	0
chr7	95431270	95431646	.	chr7	95430599	95430786	AluJr4_dup8547	1788	+	485
chr7	100101963	100102339	.	chr7	100102099	100102390	AluSx1_dup44912	2152	+	0
chr7	100158702	100159078	.	chr7	100158873	100159174	AluJr_dup33564	2068	+	0
chr7	102134756	102135132	.	chr7	102134602	102134895	AluJb_dup50828	1995	-	0
chr7	144836235	144836611	.	chr7	144836403	144836699	AluSx3_dup13703	2537	+	0
chr8	17812380	17812756	.	chr8	17812914	17813208	AluJo_dup32258	1810	-	159
chr8	17812638	17813014	.	chr8	17812914	17813208	AluJo_dup32258	1810	-	0
chr8	17812962	17813338	.	chr8	17812914	17813208	AluJo_dup32258	1810	-	0
chr8	119832947	119833323	.	chr8	119833632	119833925	AluSz_dup46215	2006	+	-310
chr8	144786182	144786558	.	chr8	144785980	144786288	AluY_dup49726	2381	-	0
chr9	33076849	33077225	.	chr9	33076868	33077171	AluSp_dup23580	2472	+	0
chr9	74952595	74952971	.	chr9	74953230	74953463	AluJb_dup60583	1491	+	-260
chr9	124257451	124257827	.	chr9	124256726	124256991	AluJr_dup41720	1811	-	-461
chr9	126804546	126804922	.	chr9	126804478	126804784	AluSz_dup50487	2095	-	0
chrX	306371	306747	.	chrX	305620	305921	AluSc8_dup11221	2335	-	-451
