# Supplementary material for: Characterization of influenza A virus induced transposons reveals a subgroup of transposons likely possessing the regulatory role as eRNAs
Source: Sci Rep. 2022 Feb 9;12:2188. doi: 10.1038/s41598-022-06196-6 (PMC8828846; doi:10.1038/s41598-022-06196-6)
Supplement: Supplementary file 3 — Supplementary Information 3. [file 41598_2022_6196_MOESM3_ESM.xlsx]

## Sheet: DE_TEs_at_H3k27ac_peak_regions
H3k27ac Peaks				DE TEs (fdr<0.01)						Distance
chr1	1857999	1860225	Peak_29293	chr1	1859017	1859317	AluSz_dup94	2156	-	0
chr1	3856211	3858316	Peak_13209	chr1	3856133	3856382	AluSz_dup130	1871	+	0
chr1	6700562	6702540	Peak_7271	chr1	6702134	6702431	AluSx_dup336	2142	-	0
chr1	7417688	7418139	Peak_78786	chr1	7411758	7417922	L1PA4_dup31	25920	-	0
chr1	7418229	7421130	Peak_48149	chr1	7411758	7417922	L1PA4_dup31	25920	-	-308
chr1	7533951	7541378	Peak_36225	chr1	7538391	7538677	AluJb_dup382	1631	+	0
chr1	7953536	7955305	Peak_11037	chr1	7952098	7953558	SVA_D_dup5	5411	+	0
chr1	8031548	8036059	Peak_30546	chr1	8034819	8035145	AluJo_dup281	1606	-	0
chr1	8043026	8048962	Peak_15476	chr1	8044681	8044845	FAM_dup5	968	+	0
chr1	8112702	8113073	Peak_87505	chr1	8112732	8113021	AluJo_dup287	2043	+	0
chr1	8113317	8114285	Peak_44888	chr1	8112732	8113021	AluJo_dup287	2043	+	297
chr1	8180328	8186355	Peak_13758	chr1	8185263	8185423	FRAM_dup27	1035	+	0
chr1	8247306	8248364	Peak_92904	chr1	8248185	8248487	AluJb_dup470	1779	+	0
chr1	8255770	8256073	Peak_92905	chr1	8255842	8256002	FRAM_dup28	844	-	0
chr1	8307515	8308074	Peak_108031	chr1	8307431	8307549	FLAM_C_dup71	711	-	0
chr1	8709341	8713880	Peak_14494	chr1	8710897	8711186	AluSz6_dup141	2284	+	0
chr1	8714156	8717054	Peak_25807	chr1	8714882	8715171	AluSc_dup106	2336	-	0
chr1	8858007	8858475	Peak_110928	chr1	8857560	8857715	AluJr_dup274	758	-	-293
chr1	8914327	8916096	Peak_35053	chr1	8914876	8915170	AluSz_dup341	1964	+	0
chr1	8916767	8919052	Peak_36117	chr1	8917929	8918241	AluSx_dup516	2314	+	0
chr1	8916767	8919052	Peak_36117	chr1	8918545	8918866	AluJr_dup277	1029	+	0
chr1	9384086	9389446	Peak_18010	chr1	9386752	9387050	AluSx_dup584	2059	-	0
chr1	9538778	9539230	Peak_50165	chr1	9538737	9539021	AluSx_dup610	1933	-	0
chr1	9539413	9540563	Peak_14675	chr1	9538737	9539021	AluSx_dup610	1933	-	-393
chr1	10055180	10057229	Peak_40284	chr1	10054777	10055084	AluSp_dup257	2485	-	-97
chr1	10394939	10425964	Peak_1495	chr1	10420276	10420370	L1ME3D_dup11	274	+	0
chr1	10426231	10426588	Peak_68972	chr1	10426925	10427626	LTR5_Hs_dup4	7438	+	-338
chr1	10426680	10427156	Peak_44632	chr1	10426925	10427626	LTR5_Hs_dup4	7438	+	0
chr1	10427398	10429470	Peak_41572	chr1	10426925	10427626	LTR5_Hs_dup4	7438	+	0
chr1	11098677	11100721	Peak_4165	chr1	11100310	11100466	AluJb_dup846	827	+	0
chr1	11098677	11100721	Peak_4165	chr1	11100492	11100778	AluSx_dup832	2163	+	0
chr1	12166831	12167454	Peak_27965	chr1	12166293	12166585	AluJr_dup487	1657	+	247
chr1	12354003	12357996	Peak_18456	chr1	12353252	12353556	AluY_dup742	2538	+	448
chr1	12523340	12532091	Peak_14609	chr1	12526627	12526925	AluJo_dup591	1643	+	0
chr1	12569548	12576316	Peak_12183	chr1	12572624	12572742	MER117_dup17	248	-	0
chr1	15195415	15204479	Peak_13410	chr1	15198426	15198717	AluSx1_dup1041	2349	-	0
chr1	15418555	15420164	Peak_24383	chr1	15420333	15420508	AluJb_dup1171	1831	-	170
chr1	15420314	15420553	Peak_114590	chr1	15420333	15420508	AluJb_dup1171	1831	-	0
chr1	15420782	15422271	Peak_33443	chr1	15420333	15420508	AluJb_dup1171	1831	-	-275
chr1	15584010	15585737	Peak_5076	chr1	15585576	15585725	FRAM_dup55	1122	-	0
chr1	16088461	16089352	Peak_75077	chr1	16089504	16089844	AluJo_dup747	1220	+	-153
chr1	16160739	16161128	Peak_115931	chr1	16161096	16161372	AluSc_dup279	1964	-	0
chr1	16161305	16185642	Peak_3848	chr1	16161096	16161372	AluSc_dup279	1964	-	0
chr1	16161305	16185642	Peak_3848	chr1	16170820	16171123	AluJr_dup640	1844	-	0
chr1	16369913	16377538	Peak_16026	chr1	16373605	16373902	AluJb_dup1304	1996	-	0
chr1	16862345	16862770	Peak_25427	chr1	16862668	16862970	AluSz_dup1029	2377	+	0
chr1	16862902	16863187	Peak_72634	chr1	16862668	16862970	AluSz_dup1029	2377	+	0
chr1	17171818	17173681	Peak_48338	chr1	17172725	17172996	AluJr_dup700	1303	-	0
chr1	17224717	17241493	Peak_2107	chr1	17227994	17228274	AluJr_dup701	1881	-	0
chr1	19208769	19211667	Peak_5587	chr1	19211271	19211558	AluJb_dup1498	1449	-	0
chr1	20738807	20740313	Peak_26144	chr1	20740539	20740838	AluJr_dup859	1581	+	-227
chr1	20740380	20741164	Peak_39822	chr1	20740539	20740838	AluJr_dup859	1581	+	0
chr1	20812855	20814439	Peak_26199	chr1	20814804	20817259	SVA_E_dup5	6418	+	-366
chr1	21089399	21090054	Peak_80018	chr1	21089519	21089734	AluJo_dup990	1127	+	0
chr1	21194562	21195307	Peak_41961	chr1	21194611	21194915	AluJb_dup1743	2135	+	0
chr1	21923394	21940880	Peak_2615	chr1	21932937	21933248	AluJb_dup1826	2207	+	0
chr1	22023927	22026627	Peak_5849	chr1	22026266	22026574	AluSx_dup1719	2160	-	0
chr1	22702766	22703189	Peak_104512	chr1	22703429	22703592	FRAM_dup87	981	+	-241
chr1	23183129	23204182	Peak_8132	chr1	23195827	23196126	AluJo_dup1101	1669	-	0
chr1	23254309	23255119	Peak_86586	chr1	23255568	23255852	AluSz6_dup623	2096	-	450
chr1	23255376	23255651	Peak_133579	chr1	23255568	23255852	AluSz6_dup623	2096	-	0
chr1	23553136	23569997	Peak_2916	chr1	23563224	23563514	AluSx4_dup143	2261	-	0
chr1	23867529	23868362	Peak_18225	chr1	23868602	23868839	AluJb_dup2044	1317	+	-241
chr1	23868469	23868978	Peak_32430	chr1	23868602	23868839	AluJb_dup2044	1317	+	0
chr1	24198994	24199798	Peak_38027	chr1	24198627	24198876	AluJr_dup1068	1440	-	-119
chr1	24500925	24504384	Peak_6304	chr1	24501706	24501832	FLAM_A_dup166	886	-	0
chr1	24537541	24538274	Peak_63308	chr1	24538422	24538714	AluY_dup1400	2287	-	149
chr1	24538776	24543019	Peak_11730	chr1	24538422	24538714	AluY_dup1400	2287	-	-63
chr1	24708045	24708506	Peak_75085	chr1	24708385	24708576	AluJb_dup2154	1975	-	0
chr1	24727611	24728173	Peak_64306	chr1	24728446	24728749	AluSx_dup1956	2053	-	274
chr1	25168664	25169810	Peak_33201	chr1	25170221	25170522	AluJr_dup1114	1937	+	-412
chr1	26347599	26355580	Peak_14687	chr1	26349810	26350114	AluJb_dup2305	2106	-	0
chr1	26703363	26707805	Peak_14597	chr1	26707034	26707200	AluSx_dup2135	2178	-	0
chr1	26709295	26709632	Peak_114261	chr1	26709628	26709811	FAM_dup50	989	-	0
chr1	27162116	27162436	Peak_118495	chr1	27161861	27162172	AluJr_dup1254	1936	-	0
chr1	27347393	27347884	Peak_102895	chr1	27348290	27348426	AluJo_dup1367	939	+	-407
chr1	27348796	27350485	Peak_14799	chr1	27348290	27348426	AluJo_dup1367	939	+	371
chr1	27958761	27961486	Peak_13903	chr1	27959169	27959458	AluSx_dup2287	2434	-	0
chr1	28390485	28393125	Peak_16757	chr1	28390143	28390319	FAM_dup55	1021	-	-167
chr1	28578755	28583501	Peak_6077	chr1	28580017	28580328	AluSx1_dup2179	2267	+	0
chr1	28735808	28738662	Peak_3715	chr1	28738433	28738738	AluSx_dup2424	2119	-	0
chr1	29270081	29274288	Peak_15117	chr1	29274034	29274338	AluSx4_dup209	2191	-	0
chr1	31102438	31103156	Peak_82751	chr1	31103086	31103389	AluJo_dup1572	1827	+	0
chr1	31904975	31905253	Peak_125690	chr1	31904787	31904950	FAM_dup68	952	-	-26
chr1	32248469	32248826	Peak_68494	chr1	32249057	32249408	AluSx1_dup2434	1551	-	232
chr1	32447736	32448291	Peak_50046	chr1	32448198	32449195	LTR13_dup9	6250	+	0
chr1	32700614	32708148	Peak_3586	chr1	32704919	32705047	SVA_C_dup8	489	+	0
chr1	32700614	32708148	Peak_3586	chr1	32704938	32705055	AluJr_dup1578	814	-	0
chr1	32911312	32913957	Peak_24140	chr1	32913532	32913825	AluSg_dup818	2282	-	0
chr1	32933178	32935453	Peak_21406	chr1	32934399	32934684	AluSz6_dup996	2112	+	0
chr1	32972742	32973478	Peak_33068	chr1	32973471	32975836	SVA_E_dup11	6293	-	0
chr1	32987944	32994486	Peak_15974	chr1	32993347	32993652	AluJo_dup1717	2057	-	0
chr1	35268027	35270206	Peak_761	chr1	35270483	35270798	AluSx1_dup2636	2109	+	-278
chr1	36165655	36166270	Peak_92864	chr1	36165730	36166029	AluSx_dup2907	2271	-	0
chr1	36269653	36270059	Peak_111205	chr1	36270107	36270390	AluJo_dup1846	1854	+	-49
chr1	37460970	37462719	Peak_43208	chr1	37461184	37461461	AluJb_dup3339	1581	-	0
chr1	37990184	37990903	Peak_16517	chr1	37990858	37991105	AluSc8_dup504	1952	+	0
chr1	39156274	39160427	Peak_31709	chr1	39160033	39160239	AluJr4_dup440	1250	+	0
chr1	39160734	39161412	Peak_132924	chr1	39160033	39160239	AluJr4_dup440	1250	+	496
chr1	39170056	39182287	Peak_13241	chr1	39181361	39181870	L1MB7_dup395	4902	+	0
chr1	39182587	39197211	Peak_12776	chr1	39186269	39186430	AluSc5_dup127	1275	-	0
chr1	40963565	40984144	Peak_2673	chr1	40970671	40970934	AluJo_dup2072	1582	-	0
chr1	41255695	41256033	Peak_111210	chr1	41255458	41255548	FLAM_C_dup664	257	-	-148
chr1	43232356	43232725	Peak_64992	chr1	43231574	43231879	AluSz_dup2762	2064	+	478
chr1	43520887	43533624	Peak_3316	chr1	43526310	43526437	AluJb_dup3778	806	+	0
chr1	44153971	44157196	Peak_22379	chr1	44156637	44156938	AluJo_dup2197	1880	-	0
chr1	44701427	44702317	Peak_51703	chr1	44701946	44702112	AluJr_dup2101	1141	+	0
chr1	45179367	45180373	Peak_43317	chr1	45179945	45182134	L1PA3_dup83	25962	+	0
chr1	45302802	45303647	Peak_12014	chr1	45303176	45303468	AluJb_dup3959	2098	-	0
chr1	45303745	45305095	Peak_4770	chr1	45303176	45303468	AluJb_dup3959	2098	-	-278
chr1	46394068	46394596	Peak_52280	chr1	46394928	46395231	AluSx1_dup3343	2261	-	333
chr1	51677585	51678139	Peak_98399	chr1	51678379	51678682	AluSx_dup3802	2407	+	-241
chr1	51878916	51880140	Peak_9577	chr1	51879748	51880057	AluJb_dup4381	1935	+	0
chr1	53135025	53136447	Peak_54842	chr1	53136667	53136960	AluJo_dup2592	2006	-	221
chr1	53185471	53185907	Peak_34964	chr1	53185249	53186207	LTR13__dup1	6574	-	0
chr1	55022271	55022678	Peak_31120	chr1	55023171	55026144	HERVH-int_dup96	15819	+	-494
chr1	55320547	55324218	Peak_17221	chr1	55324652	55324931	AluSx1_dup3815	1981	+	-435
chr1	55324310	55326165	Peak_43507	chr1	55324652	55324931	AluSx1_dup3815	1981	+	0
chr1	55324310	55326165	Peak_43507	chr1	55325904	55326208	AluSx1_dup3816	2182	+	0
chr1	55326232	55327533	Peak_37157	chr1	55325904	55326208	AluSx1_dup3816	2182	+	25
chr1	55374042	55376287	Peak_30343	chr1	55376622	55376851	7SK_dup7	1695	-	336
chr1	55376438	55377152	Peak_71655	chr1	55376622	55376851	7SK_dup7	1695	-	0
chr1	59025501	59025990	Peak_117452	chr1	59025072	59025363	AluJo_dup2739	1662	+	139
chr1	61056364	61058346	Peak_14446	chr1	61057625	61057914	AluSq2_dup2073	2402	-	0
chr1	62435203	62436443	Peak_9164	chr1	62434650	62434909	AluJo_dup2817	1340	-	-295
chr1	62782979	62785256	Peak_8007	chr1	62782889	62783177	AluSz_dup3618	2348	-	0
chr1	64967992	64968543	Peak_80990	chr1	64968955	64969123	AluJr_dup2784	1876	+	-413
chr1	64968907	64970227	Peak_50698	chr1	64968955	64969123	AluJr_dup2784	1876	+	0
chr1	66400596	66401035	Peak_105547	chr1	66400898	66401050	AluJb_dup5171	1747	-	0
chr1	67559023	67560164	Peak_28675	chr1	67560520	67560782	AluJr_dup2868	1694	-	357
chr1	67700010	67701640	Peak_24648	chr1	67701977	67702147	MIR3_dup3764	505	-	338
chr1	67849440	67857396	Peak_16839	chr1	67851451	67851735	AluJb_dup5256	1922	-	0
chr1	68495401	68497155	Peak_14716	chr1	68494861	68495155	AluSp_dup2018	2410	+	247
chr1	76109978	76111390	Peak_67292	chr1	76111454	76113334	SVA_D_dup59	6808	-	65
chr1	77548256	77548721	Peak_78791	chr1	77548899	77549175	AluSx1_dup4358	2042	-	179
chr1	77686888	77688084	Peak_36226	chr1	77687253	77687779	SVA_F_dup37	1549	+	0
chr1	77887974	77889912	Peak_9128	chr1	77887223	77887521	AluSz6_dup1898	2186	-	-454
chr1	77982348	77983646	Peak_14954	chr1	77982896	77983837	LTR5_Hs_dup27	7991	-	0
chr1	77983699	77984478	Peak_28184	chr1	77982896	77983837	LTR5_Hs_dup27	7991	-	0
chr1	78872461	78872732	Peak_75120	chr1	78872620	78880488	HERVH-int_dup147	22205	+	0
chr1	80539922	80540282	Peak_122424	chr1	80539516	80539815	AluSz_dup4062	2174	-	-108
chr1	89845444	89846774	Peak_56142	chr1	89845778	89846078	AluSp_dup2236	2217	-	0
chr1	89920757	89921358	Peak_64390	chr1	89921082	89921362	AluJb_dup5867	2003	+	0
chr1	89921521	89921776	Peak_119714	chr1	89921082	89921362	AluJb_dup5867	2003	+	160
chr1	89971274	89976712	Peak_20145	chr1	89974007	89974301	AluSc_dup1264	2112	+	0
chr1	89977810	89978670	Peak_72643	chr1	89978350	89978630	AluJb_dup5872	1551	-	0
chr1	91608549	91615228	Peak_15278	chr1	91614602	91614856	AluJr_dup3260	1259	-	0
chr1	93678594	93682922	Peak_3264	chr1	93682561	93682852	AluSq2_dup2568	2320	-	0
chr1	93686117	93687138	Peak_130130	chr1	93686261	93686422	FAM_dup225	974	+	0
chr1	93736826	93739908	Peak_28466	chr1	93739753	93740063	AluSx_dup5101	2391	+	0
chr1	93740038	93741154	Peak_74062	chr1	93739753	93740063	AluSx_dup5101	2391	+	0
chr1	93776638	93778324	Peak_39413	chr1	93777289	93777356	L1MC5_dup370	1087	-	0
chr1	93788641	93788912	Peak_104598	chr1	93789004	93789275	AluJr4_dup945	1237	-	93
chr1	95068561	95070594	Peak_32398	chr1	95068305	95068589	AluSx1_dup4807	2231	-	0
chr1	99943183	99943599	Peak_87525	chr1	99942151	99942752	MER34B-int_dup34	1501	-	-432
chr1	101256036	101256759	Peak_44874	chr1	101255977	101256280	AluY_dup4393	2099	+	0
chr1	108559260	108561163	Peak_15059	chr1	108559288	108559427	AluYc_dup178	910	-	0
chr1	109847242	109847641	Peak_118440	chr1	109847990	109848296	AluJr_dup3710	2066	+	-350
chr1	109998275	109998511	Peak_128899	chr1	109998884	109999169	AluJr_dup3712	1404	+	-374
chr1	111138846	111141098	Peak_5871	chr1	111138504	111138800	AluSc_dup1504	2389	+	47
chr1	145690657	145691817	Peak_84992	chr1	145691669	145691826	AluSc8_dup1045	1021	+	0
chr1	145764507	145765040	Peak_56525	chr1	145763884	145765438	SVA_C_dup21	9900	+	0
chr1	145909796	145910246	Peak_29788	chr1	145910431	145910530	AluJb_dup7304	625	-	186
chr1	146034584	146035610	Peak_18790	chr1	146035980	146036276	AluSq_dup969	2228	-	371
chr1	146035786	146036246	Peak_18862	chr1	146035980	146036276	AluSq_dup969	2228	-	0
chr1	148274812	148277760	Peak_35369	chr1	148276807	148277098	AluSx4_dup574	2067	+	0
chr1	148277969	148280942	Peak_15279	chr1	148280111	148280405	AluSc5_dup300	2431	+	0
chr1	150020897	150021685	Peak_75698	chr1	150022116	150022423	AluSx_dup6149	2453	+	-432
chr1	150602821	150616678	Peak_8278	chr1	150614380	150614644	AluJo_dup4278	1673	-	0
chr1	150602821	150616678	Peak_8278	chr1	150615417	150615708	AluJo_dup4279	1495	-	0
chr1	150727220	150728084	Peak_40704	chr1	150727945	150729963	SVA_F_dup55	6457	-	0
chr1	150729829	150730716	Peak_35547	chr1	150727945	150729963	SVA_F_dup55	6457	-	0
chr1	150875410	150876763	Peak_1529	chr1	150876981	150877276	AluSq_dup1017	2451	+	-219
chr1	150876831	150878088	Peak_15786	chr1	150876981	150877276	AluSq_dup1017	2451	+	0
chr1	151005827	151007373	Peak_15258	chr1	151005171	151005483	AluSx1_dup5827	2386	+	345
chr1	151069076	151072049	Peak_1984	chr1	151072265	151072561	AluJb_dup7629	1778	+	-217
chr1	151072209	151072607	Peak_85654	chr1	151072265	151072561	AluJb_dup7629	1778	+	0
chr1	152496275	152504282	Peak_12874	chr1	152495827	152496127	AluJb_dup7761	2071	+	149
chr1	153561135	153561375	Peak_76593	chr1	153560600	153560912	AluSz_dup5572	2047	-	-224
chr1	153782862	153784562	Peak_5679	chr1	153782695	153782984	AluJb_dup7809	2067	+	0
chr1	154439077	154439602	Peak_105666	chr1	154439887	154440117	AluSx1_dup6065	1530	-	286
chr1	154439757	154440218	Peak_44240	chr1	154439887	154440117	AluSx1_dup6065	1530	-	0
chr1	154556378	154559964	Peak_1469	chr1	154560138	154560438	AluJo_dup4461	1699	-	175
chr1	154964462	154965007	Peak_127305	chr1	154964494	154964764	AluJr4_dup1199	1824	-	0
chr1	155024299	155027551	Peak_22084	chr1	155025688	155025994	AluJr_dup4438	1486	-	0
chr1	155038015	155038664	Peak_92405	chr1	155037437	155037736	AluSx1_dup6107	2325	-	-280
chr1	155223517	155227566	Peak_10214	chr1	155224460	155224765	AluY_dup5693	2510	+	0
chr1	155933149	155935624	Peak_5143	chr1	155935587	155935778	AluJo_dup4566	844	-	0
chr1	156180192	156181138	Peak_57953	chr1	156180191	156180433	AluSx1_dup6274	1858	-	0
chr1	156356875	156357539	Peak_81814	chr1	156356470	156356746	AluJr_dup4553	1775	-	-130
chr1	160747351	160747751	Peak_92276	chr1	160747398	160747708	AluSz_dup5930	1914	+	0
chr1	160747903	160748927	Peak_51089	chr1	160747398	160747708	AluSz_dup5930	1914	+	196
chr1	161007621	161010359	Peak_42139	chr1	161008215	161008517	AluY_dup5959	2359	+	0
chr1	161397301	161400842	Peak_3219	chr1	161397720	161398000	AluSz6_dup2877	1954	-	0
chr1	167058753	167059629	Peak_20645	chr1	167060070	167060374	AluJb_dup8514	1923	-	442
chr1	167795240	167798005	Peak_57868	chr1	167796567	167796885	AluSz_dup6180	2359	+	0
chr1	167804820	167805525	Peak_91990	chr1	167805646	167807059	SVA_A_dup60	10217	-	122
chr1	168862985	168863780	Peak_74774	chr1	168863222	168863366	FAM_dup302	852	+	0
chr1	169778342	169783076	Peak_22788	chr1	169780952	169781248	AluSg4_dup447	2193	-	0
chr1	171781614	171782620	Peak_10544	chr1	171782289	171782577	AluJo_dup4928	2258	+	0
chr1	174238788	174239934	Peak_16841	chr1	174233267	174239293	L1PA2_dup214	28071	-	0
chr1	178036973	178039084	Peak_12050	chr1	178038544	178038671	AluJr_dup5016	816	+	0
chr1	178242354	178242938	Peak_43073	chr1	178242733	178242859	AluJb_dup8943	821	-	0
chr1	178243028	178243585	Peak_37831	chr1	178242733	178242859	AluJb_dup8943	821	-	-170
chr1	179038080	179039768	Peak_62846	chr1	179039732	179041686	SVA_D_dup100	8172	-	0
chr1	179305125	179305464	Peak_56899	chr1	179305245	179305387	FAM_dup324	782	-	0
chr1	179305604	179306394	Peak_66066	chr1	179305245	179305387	FAM_dup324	782	-	-218
chr1	179953325	179956100	Peak_4272	chr1	179953263	179953571	AluSg4_dup468	2569	-	0
chr1	180501390	180503822	Peak_2955	chr1	180501360	180501617	AluSp_dup3557	1861	-	0
chr1	180577707	180578220	Peak_131598	chr1	180578023	180578329	AluJr_dup5123	1731	-	0
chr1	180603246	180604417	Peak_91289	chr1	180604620	180604878	AluJr_dup5126	1709	+	-204
chr1	180604878	180605096	Peak_130908	chr1	180604620	180604878	AluJr_dup5126	1709	+	1
chr1	181044168	181045909	Peak_22614	chr1	181045652	181047071	LTR12C_dup114	10197	+	0
chr1	183062378	183063058	Peak_49554	chr1	183062419	183062657	AluSz6_dup3203	1665	+	0
chr1	184612392	184614146	Peak_40647	chr1	184612939	184613236	AluSz_dup6743	2268	-	0
chr1	185644361	185647164	Peak_21965	chr1	185645059	185645650	LTR48B_dup47	1612	-	0
chr1	196183798	196184316	Peak_150920	chr1	196184233	196184537	AluSq2_dup4086	2237	-	0
chr1	199797772	199798099	Peak_85815	chr1	199797797	199798086	AluSx_dup8015	1895	-	0
chr1	201478868	201485021	Peak_15423	chr1	201484376	201484434	L3_dup3584	185	-	0
chr1	201581887	201583907	Peak_34852	chr1	201581547	201581849	AluSx1_dup7575	2094	+	39
chr1	201922003	201922676	Peak_58716	chr1	201921208	201921514	AluSg_dup2622	2410	+	490
chr1	202080607	202083579	Peak_27465	chr1	202081763	202082045	AluJo_dup5565	1500	+	0
chr1	202092116	202092876	Peak_63081	chr1	202093011	202093296	AluYc_dup313	2374	-	136
chr1	202093321	202094731	Peak_70876	chr1	202093011	202093296	AluYc_dup313	2374	-	-26
chr1	202100352	202102160	Peak_28991	chr1	202100637	202100846	AluJb_dup9795	1444	-	0
chr1	202103276	202117248	Peak_8781	chr1	202117295	202117471	FAM_dup366	1158	-	48
chr1	202117315	202120583	Peak_11417	chr1	202117295	202117471	FAM_dup366	1158	-	0
chr1	202192486	202192857	Peak_95615	chr1	202190822	202192512	SVA_D_dup111	6143	-	0
chr1	202410249	202411917	Peak_39166	chr1	202409654	202409808	FRAM_dup499	890	-	-442
chr1	203544979	203545578	Peak_136093	chr1	203544824	203545156	AluJb_dup9879	1863	-	0
chr1	203909461	203909732	Peak_69637	chr1	203909721	203909999	AluY_dup7215	2162	-	0
chr1	203910311	203910704	Peak_85816	chr1	203909721	203909999	AluY_dup7215	2162	-	-313
chr1	204344866	204346518	Peak_44695	chr1	204346638	204346758	MER11B_dup33	574	-	121
chr1	204412061	204428251	Peak_916	chr1	204415217	204415392	FAM_dup373	1065	-	0
chr1	204412061	204428251	Peak_916	chr1	204419750	204420051	AluSx1_dup7750	2203	-	0
chr1	204515298	204517824	Peak_2312	chr1	204517880	204518162	AluJb_dup9988	1574	+	-57
chr1	205270362	205281182	Peak_8985	chr1	205278951	205279260	AluSz_dup7325	2379	+	0
chr1	205887578	205891916	Peak_21117	chr1	205889853	205890317	HERVH-int_dup307	2378	-	0
chr1	209245474	209247032	Peak_38902	chr1	209246322	209246633	AluSz6_dup3583	2179	-	0
chr1	209247125	209247366	Peak_132450	chr1	209246322	209246633	AluSz6_dup3583	2179	-	-493
chr1	210187888	210188360	Peak_42954	chr1	210188503	210190693	HERVH-int_dup317	11103	+	-144
chr1	210188452	210189216	Peak_37833	chr1	210188503	210190693	HERVH-int_dup317	11103	+	0
chr1	210189388	210189795	Peak_119968	chr1	210188503	210190693	HERVH-int_dup317	11103	+	0
chr1	210596092	210604384	Peak_1049	chr1	210604738	210605008	AluJr_dup5820	1491	+	-355
chr1	210604618	210605719	Peak_56623	chr1	210604738	210605008	AluJr_dup5820	1491	+	0
chr1	211610940	211615186	Peak_16591	chr1	211612370	211612593	AluJo_dup5850	1494	-	0
chr1	211635936	211641204	Peak_25150	chr1	211638048	211638229	AluJo_dup5853	1079	-	0
chr1	212495947	212496305	Peak_97311	chr1	212495244	212495562	AluJr_dup5878	1824	+	386
chr1	212723441	212724087	Peak_121375	chr1	212724207	212725775	SVA_B_dup54	10383	+	-121
chr1	212724702	212725358	Peak_37160	chr1	212724207	212725775	SVA_B_dup54	10383	+	0
chr1	218317142	218317520	Peak_45826	chr1	218317727	218318020	AluJb_dup10546	1848	-	208
chr1	218392033	218393948	Peak_49103	chr1	218392070	218392353	AluY_dup7649	2399	+	0
chr1	219544489	219544877	Peak_95622	chr1	219545013	219546884	SVA_D	6318	+	-137
chr1	220044785	220047706	Peak_8460	chr1	220048113	220048423	AluSp_dup4153	2353	+	-408
chr1	220735642	220736147	Peak_80019	chr1	220735890	220736189	AluSc_dup2490	2422	+	0
chr1	221957606	221959270	Peak_40698	chr1	221959143	221959773	LTR23-int_dup32	1236	-	0
chr1	221960166	221960705	Peak_88747	chr1	221959143	221959773	LTR23-int_dup32	1236	-	-394
chr1	221964547	221966420	Peak_25609	chr1	221966357	221969342	HERVH-int_dup353	20632	+	0
chr1	221969191	221969615	Peak_120503	chr1	221966357	221969342	HERVH-int_dup353	20632	+	0
chr1	225732784	225740650	Peak_10332	chr1	225735220	225735527	AluSz6_dup3879	2093	+	0
chr1	225732784	225740650	Peak_10332	chr1	225738254	225738565	AluSz_dup8008	2499	-	0
chr1	225975631	225976116	Peak_77559	chr1	225975119	225975401	AluSx1_dup8491	2183	-	-231
chr1	226126529	226130290	Peak_8779	chr1	226130190	226130485	AluSg_dup2964	2300	+	0
chr1	226405504	226405747	Peak_132713	chr1	226405341	226405605	AluSz_dup8079	1737	-	0
chr1	227727731	227729458	Peak_13155	chr1	227727324	227727501	AluJr_dup6349	815	+	231
chr1	229341099	229343563	Peak_7079	chr1	229343729	229344045	AluY_dup8087	2445	+	-167
chr1	229409778	229410454	Peak_112205	chr1	229410584	229410768	7SK_dup50	799	-	131
chr1	229410643	229411980	Peak_33771	chr1	229410584	229410768	7SK_dup50	799	-	0
chr1	231413622	231418064	Peak_17527	chr1	231416168	231416298	FLAM_C_dup2096	814	-	0
chr1	231831596	231832283	Peak_34565	chr1	231832540	231835234	HERVH-int_dup413	15897	-	258
chr1	231833247	231833774	Peak_57224	chr1	231832540	231835234	HERVH-int_dup413	15897	-	0
chr1	234497480	234512176	Peak_10459	chr1	234510534	234510870	AluSg4_dup605	2259	-	0
chr1	234543273	234546289	Peak_29511	chr1	234546412	234546698	AluJr_dup6611	1768	-	124
chr1	234546990	234547551	Peak_88520	chr1	234546412	234546698	AluJr_dup6611	1768	-	-293
chr1	234564205	234566419	Peak_34839	chr1	234566570	234566848	AluSz6_dup4017	2033	-	152
chr1	234567003	234567459	Peak_82175	chr1	234566570	234566848	AluSz6_dup4017	2033	-	-156
chr1	234932281	234935075	Peak_33155	chr1	234933731	234933924	AluJb_dup11330	522	+	0
chr1	235064606	235084705	Peak_2376	chr1	235080873	235080891	AluSp_dup4432	2315	+	0
chr1	235741145	235741960	Peak_39410	chr1	235742173	235742469	AluSx1_dup8937	2245	+	-214
chr1	235742149	235742480	Peak_114803	chr1	235742173	235742469	AluSx1_dup8937	2245	+	0
chr1	236419582	236420254	Peak_78490	chr1	236419135	236419428	AluJr_dup6729	1543	+	155
chr1	237820294	237821395	Peak_45889	chr1	237820214	237826650	L1PA7_dup827	21788	+	0
chr1	240323170	240323511	Peak_80444	chr1	240323222	240323494	AluSx1_dup9162	1971	-	0
chr1	241944343	241945598	Peak_31107	chr1	241944430	241944579	AluJr_dup6911	948	+	0
chr1	242224466	242226880	Peak_20509	chr1	242227219	242227347	FLAM_A_dup1332	733	-	340
chr1	242227057	242229011	Peak_26262	chr1	242227219	242227347	FLAM_A_dup1332	733	-	0
chr1	244315528	244315956	Peak_143602	chr1	244315640	244315821	FAM_dup455	1130	-	0
chr1	244343013	244343364	Peak_116340	chr1	244343537	244343827	AluSx_dup9956	2122	+	-174
chr1	248828153	248829902	Peak_27378	chr1	248829788	248830979	SVA_B_dup61	5928	+	0
chr1	248831131	248831453	Peak_116302	chr1	248829788	248830979	SVA_B_dup61	5928	+	153
chr1	248837078	248839754	Peak_3681	chr1	248839351	248839671	AluJb_dup11993	1839	+	0
chr10	484529	485537	Peak_34144	chr10	483823	484108	AluJo_dup41868	1863	-	-422
chr10	3193188	3194044	Peak_88150	chr10	3194518	3194798	AluJo_dup41902	1686	+	-475
chr10	3194826	3195268	Peak_80574	chr10	3194518	3194798	AluJo_dup41902	1686	+	29
chr10	3884163	3897400	Peak_7384	chr10	3895746	3896049	AluSx1_dup63118	2128	-	0
chr10	4980646	4983427	Peak_15925	chr10	4979842	4980378	L1M4c_dup2261	639	+	269
chr10	4983489	4987105	Peak_20992	chr10	4987364	4987900	L1M4c_dup2262	626	-	260
chr10	4988044	4988815	Peak_50367	chr10	4987364	4987900	L1M4c_dup2262	626	-	-145
chr10	5068274	5083225	Peak_2941	chr10	5078143	5078446	AluSz_dup56367	1944	+	0
chr10	5604197	5604572	Peak_115725	chr10	5604641	5604776	AluJb_dup70057	891	+	-70
chr10	6271113	6284456	Peak_642	chr10	6281957	6282133	FAM_dup2466	1282	-	0
chr10	6291175	6302375	Peak_10294	chr10	6294265	6294623	THE1B_dup14456	2869	-	0
chr10	6305118	6306903	Peak_62767	chr10	6306015	6306197	FAM_dup2467	1005	-	0
chr10	7281860	7283065	Peak_88533	chr10	7281845	7282082	AluJb_dup70154	1412	-	0
chr10	7317745	7320995	Peak_41946	chr10	7319642	7319984	HERV17-int_dup630	274	+	0
chr10	11793450	11796684	Peak_15799	chr10	11792641	11793647	LTR13_dup237	8420	+	0
chr10	11820684	11824714	Peak_6342	chr10	11822759	11823064	AluJb_dup70321	1833	+	0
chr10	12081809	12082418	Peak_116727	chr10	12082855	12083174	AluY_dup59977	2277	+	-438
chr10	12128391	12130451	Peak_6050	chr10	12128419	12128734	AluJo_dup42186	1912	+	0
chr10	12404600	12407676	Peak_21435	chr10	12407850	12408157	AluSx_dup64025	2329	-	175
chr10	14523293	14523722	Peak_146991	chr10	14523868	14524031	AluSc8_dup12452	1137	-	147
chr10	14635136	14635658	Peak_116347	chr10	14634809	14635116	AluSz_dup56928	2173	+	21
chr10	14667580	14669993	Peak_43510	chr10	14668030	14668342	AluSc5_dup3945	2240	-	0
chr10	14952944	14955273	Peak_9186	chr10	14954931	14955220	AluSx_dup64219	2039	-	0
chr10	17642707	17645316	Peak_4029	chr10	17642851	17643059	AluSx_dup64390	1847	-	0
chr10	17756757	17757555	Peak_127636	chr10	17757317	17757614	AluJo_dup42457	1832	+	0
chr10	18626291	18627166	Peak_47988	chr10	18627419	18633448	L1PA3_dup7432	26259	+	-254
chr10	18627241	18628180	Peak_15680	chr10	18627419	18633448	L1PA3_dup7432	26259	+	0
chr10	21326750	21340000	Peak_5174	chr10	21338598	21338872	AluJb_dup70854	1640	-	0
chr10	21359843	21371886	Peak_4656	chr10	21367415	21367569	AluJb_dup70856	1766	-	0
chr10	21417175	21418196	Peak_84839	chr10	21418613	21418905	AluJo_dup42589	1876	+	-418
chr10	21418386	21420243	Peak_29737	chr10	21418613	21418905	AluJo_dup42589	1876	+	0
chr10	22737712	22738314	Peak_64427	chr10	22737979	22738278	AluSz6_dup27039	2344	+	0
chr10	24864838	24866765	Peak_81116	chr10	24866079	24866390	AluSx1_dup64271	2296	+	0
chr10	24908383	24910515	Peak_30482	chr10	24908577	24908812	7SK_dup435	1624	-	0
chr10	24959946	24961013	Peak_59821	chr10	24960422	24960693	AluSz_dup57451	2119	-	0
chr10	26391475	26393438	Peak_77195	chr10	26392768	26393045	AluJr4_dup11741	1481	-	0
chr10	27192476	27193509	Peak_31863	chr10	27193219	27193448	AluSx1_dup64397	1772	+	0
chr10	27233071	27234259	Peak_27683	chr10	27233453	27233727	AluJb_dup71247	1692	+	0
chr10	28432388	28432686	Peak_40045	chr10	28432610	28432939	AluJo_dup42991	1727	+	0
chr10	28717960	28718508	Peak_68194	chr10	28718116	28718445	AluJo_dup43014	1146	-	0
chr10	28833145	28833485	Peak_119993	chr10	28832682	28832943	AluJb_dup71333	1809	+	203
chr10	28935231	28936934	Peak_78604	chr10	28936745	28937043	AluSz_dup57677	2216	-	0
chr10	28937198	28942649	Peak_13566	chr10	28936745	28937043	AluSz_dup57677	2216	-	-156
chr10	29316815	29320292	Peak_24081	chr10	29317799	29317961	AluJr_dup47748	1001	+	0
chr10	30348303	30350247	Peak_7866	chr10	30349573	30349874	AluSz6_dup27240	2166	+	0
chr10	30506836	30507200	Peak_93624	chr10	30507435	30507724	AluSx_dup65114	2086	-	236
chr10	30508164	30509115	Peak_48142	chr10	30507435	30507724	AluSx_dup65114	2086	-	-441
chr10	30517454	30518048	Peak_71499	chr10	30518066	30518363	AluSz6_dup27251	2134	-	19
chr10	30518450	30519091	Peak_130545	chr10	30518066	30518363	AluSz6_dup27251	2134	-	-88
chr10	30578517	30585455	Peak_14418	chr10	30582377	30582658	AluJb_dup71466	1726	+	0
chr10	30735490	30738999	Peak_26388	chr10	30739098	30739388	AluSp_dup28261	2370	+	-100
chr10	32211097	32211360	Peak_89951	chr10	32210704	32210792	FRAM_dup4248	420	+	306
chr10	32952649	32966076	Peak_99	chr10	32964807	32965111	AluSx1_dup64750	2353	-	0
chr10	32978865	32988255	Peak_1163	chr10	32986623	32986926	AluJb_dup71577	1880	+	0
chr10	32996837	33013697	Peak_2770	chr10	33006502	33006802	AluSz_dup57872	2134	+	0
chr10	33121383	33146751	Peak_7168	chr10	33132283	33132578	AluJr_dup48013	1706	-	0
chr10	33158850	33166607	Peak_30464	chr10	33163063	33163364	AluSx_dup65234	2330	-	0
chr10	34297544	34298104	Peak_60249	chr10	34297041	34297310	AluJo_dup43275	1665	+	235
chr10	34351393	34351940	Peak_48407	chr10	34352329	34353709	SVA_B_dup483	9903	+	-390
chr10	34354184	34355894	Peak_94403	chr10	34352329	34353709	SVA_B_dup483	9903	+	476
chr10	34392402	34393753	Peak_65989	chr10	34394137	34394325	AluSx1_dup64796	1398	-	385
chr10	34394065	34394644	Peak_73172	chr10	34394137	34394325	AluSx1_dup64796	1398	-	0
chr10	34456157	34456561	Peak_129772	chr10	34456299	34456597	AluSq_dup10545	2382	-	0
chr10	34458661	34458977	Peak_91769	chr10	34459166	34459470	AluY_dup60789	2496	-	190
chr10	34541302	34541999	Peak_62812	chr10	34541894	34542039	FRAM_dup4256	1050	-	0
chr10	34696754	34703438	Peak_15913	chr10	34701881	34702166	AluSq_dup10547	2227	+	0
chr10	34705066	34707019	Peak_51656	chr10	34706964	34707273	AluJb_dup71673	2146	+	0
chr10	34707287	34708283	Peak_45744	chr10	34706964	34707273	AluJb_dup71673	2146	+	15
chr10	34762143	34762450	Peak_101850	chr10	34762312	34762608	AluJb_dup71675	1664	-	0
chr10	34862259	34863224	Peak_53189	chr10	34862788	34863064	AluJb_dup71689	1775	-	0
chr10	36578662	36578900	Peak_86552	chr10	36578950	36579147	AluSx_dup65425	1242	+	-51
chr10	43327343	43328398	Peak_54568	chr10	43328804	43330634	SVA_A_dup610	7256	+	-407
chr10	43328747	43330255	Peak_28479	chr10	43328804	43330634	SVA_A_dup610	7256	+	0
chr10	43330519	43333578	Peak_27887	chr10	43328804	43330634	SVA_A_dup610	7256	+	0
chr10	43405325	43410658	Peak_3063	chr10	43407937	43408183	AluJb_dup71933	1433	-	0
chr10	46390663	46390924	Peak_82802	chr10	46391257	46391358	MER5A_dup21626	232	+	-334
chr10	46786061	46787718	Peak_18969	chr10	46786054	46786384	AluJr_dup48474	1920	-	0
chr10	47969934	47970302	Peak_88943	chr10	47969714	47969879	FRAM_dup4281	856	-	-56
chr10	50355914	50356177	Peak_111296	chr10	50355274	50356582	SVA_B_dup486	9213	+	0
chr10	50403411	50403969	Peak_59783	chr10	50404035	50404337	L1MC4a_dup6257	443	+	-67
chr10	50404119	50404709	Peak_46733	chr10	50404035	50404337	L1MC4a_dup6257	443	+	0
chr10	58242749	58243132	Peak_83731	chr10	58243370	58245058	SVA_A_dup618	7698	+	-239
chr10	58243353	58244641	Peak_37369	chr10	58243370	58245058	SVA_A_dup618	7698	+	0
chr10	58245235	58245569	Peak_40826	chr10	58243370	58245058	SVA_A_dup618	7698	+	178
chr10	58629913	58630617	Peak_88754	chr10	58630426	58630592	AluJr_dup48674	1058	-	0
chr10	63270118	63270793	Peak_62192	chr10	63270471	63270767	AluJb_dup72511	1877	-	0
chr10	63414337	63415104	Peak_38535	chr10	63414608	63414921	AluSx1_dup65552	1945	+	0
chr10	63430694	63431042	Peak_90278	chr10	63430759	63431021	AluJo_dup43852	1089	-	0
chr10	64731309	64732415	Peak_56062	chr10	64731472	64731772	AluY_dup61735	2400	+	0
chr10	68042126	68042542	Peak_108366	chr10	68042343	68042642	AluJb_dup72647	1983	+	0
chr10	68157223	68157774	Peak_60342	chr10	68158079	68158318	7SK_dup448	1535	+	-306
chr10	68158042	68158368	Peak_122251	chr10	68158079	68158318	7SK_dup448	1535	+	0
chr10	68524997	68525746	Peak_32839	chr10	68524563	68524897	AluSz_dup58783	1556	+	101
chr10	68826681	68827802	Peak_15980	chr10	68826899	68827042	FRAM_dup4324	799	+	0
chr10	69215237	69223304	Peak_13298	chr10	69223579	69223882	AluSx_dup66393	2289	-	276
chr10	69392747	69393149	Peak_80291	chr10	69393291	69393594	AluSx_dup66407	2161	-	143
chr10	70129906	70134345	Peak_5303	chr10	70133507	70133798	AluJo_dup44083	1945	+	0
chr10	71870534	71875196	Peak_12297	chr10	71875169	71876745	SVA_D_dup845	9890	-	0
chr10	71876794	71877035	Peak_111298	chr10	71875169	71876745	SVA_D_dup845	9890	-	-50
chr10	72238407	72273821	Peak_173	chr10	72269872	72270176	AluSc_dup20996	2047	-	0
chr10	72672943	72673214	Peak_72716	chr10	72673616	72673953	AluJb_dup73086	1729	-	403
chr10	72673723	72674098	Peak_97376	chr10	72673616	72673953	AluJb_dup73086	1729	-	0
chr10	73244965	73248589	Peak_8876	chr10	73248951	73249212	AluJr_dup49186	1844	-	363
chr10	73781040	73783082	Peak_2577	chr10	73781112	73781393	AluJo_dup44273	1853	+	0
chr10	73879885	73882173	Peak_40421	chr10	73880704	73880842	AluJb_dup73213	1025	+	0
chr10	73993357	73993618	Peak_121394	chr10	73994058	73994367	AluY_dup62199	2437	-	441
chr10	73994764	73995920	Peak_76386	chr10	73994058	73994367	AluY_dup62199	2437	-	-398
chr10	74007063	74007394	Peak_121395	chr10	74006957	74007278	AluJb_dup73230	1826	-	0
chr10	74007763	74009190	Peak_38100	chr10	74006957	74007278	AluJb_dup73230	1826	-	-486
chr10	74051742	74052182	Peak_73671	chr10	74052375	74052676	AluSx3_dup18980	2070	-	194
chr10	75123197	75123667	Peak_96001	chr10	75123686	75124027	AluSx3_dup18999	1847	-	20
chr10	75199782	75204153	Peak_19363	chr10	75204158	75204463	AluJr_dup49320	1970	-	6
chr10	75204239	75205564	Peak_54704	chr10	75204158	75204463	AluJr_dup49320	1970	-	0
chr10	77500360	77508039	Peak_17745	chr10	77502971	77503102	FLAM_A_dup8702	793	+	0
chr10	78970921	78982495	Peak_1965	chr10	78971497	78971696	AluJr_dup49403	1161	+	0
chr10	80194063	80194635	Peak_97160	chr10	80193563	80193835	AluSz6_dup28024	1934	+	229
chr10	80497097	80519381	Peak_294	chr10	80511816	80511949	FLAM_A_dup8713	671	-	0
chr10	80521868	80522485	Peak_94906	chr10	80522229	80522529	AluSz_dup59431	2224	+	0
chr10	80522700	80523303	Peak_48685	chr10	80522229	80522529	AluSz_dup59431	2224	+	172
chr10	86389210	86390191	Peak_31067	chr10	86389087	86389380	AluSz_dup59527	2299	+	0
chr10	87586404	87588429	Peak_22787	chr10	87586949	87587058	AluJo_dup44650	728	-	0
chr10	87817157	87819468	Peak_5116	chr10	87819146	87819446	AluJr_dup49597	1796	+	0
chr10	88690252	88690765	Peak_115327	chr10	88690717	88691728	L1M1_dup6849	16400	+	0
chr10	89281078	89285897	Peak_21334	chr10	89285119	89288116	HERVH-int_dup4062	17552	+	0
chr10	90932960	90934253	Peak_102506	chr10	90933829	90934133	AluJr_dup49664	1570	+	0
chr10	91643264	91644681	Peak_43271	chr10	91643840	91650295	L1PA7_dup9434	21273	+	0
chr10	91644740	91645103	Peak_141877	chr10	91643840	91650295	L1PA7_dup9434	21273	+	0
chr10	91650740	91654336	Peak_25745	chr10	91643840	91650295	L1PA7_dup9434	21273	+	446
chr10	92224432	92224705	Peak_128211	chr10	92224587	92224858	AluJr4_dup12225	1694	+	0
chr10	92698112	92701336	Peak_10516	chr10	92698568	92698830	AluSx_dup67390	2022	+	0
chr10	93079601	93081753	Peak_24567	chr10	93082238	93082546	AluSc_dup21242	2358	-	486
chr10	93081840	93082121	Peak_130155	chr10	93082238	93082546	AluSc_dup21242	2358	-	118
chr10	93431087	93450138	Peak_2892	chr10	93431416	93431452	L3_dup29839	188	-	0
chr10	95276084	95283086	Peak_20591	chr10	95276931	95277232	AluJb_dup74107	1932	+	0
chr10	95303394	95305007	Peak_77940	chr10	95302663	95302956	AluSx_dup67536	2290	-	-439
chr10	97709063	97709554	Peak_63816	chr10	97708745	97709044	AluSx_dup67688	2128	-	-20
chr10	97723803	97724707	Peak_63988	chr10	97723951	97724244	AluJo_dup44972	2011	+	0
chr10	97839497	97841243	Peak_24403	chr10	97841021	97842457	SVA_A_dup639	8595	+	0
chr10	97842650	97843942	Peak_51772	chr10	97841021	97842457	SVA_A_dup639	8595	+	194
chr10	99658488	99659305	Peak_25031	chr10	99657904	99658186	AluJo_dup45026	1860	+	303
chr10	99846145	99846614	Peak_67573	chr10	99846493	99846750	AluJb_dup74414	1588	+	0
chr10	99846688	99847464	Peak_70697	chr10	99846493	99846750	AluJb_dup74414	1588	+	0
chr10	99963736	99968810	Peak_19634	chr10	99967137	99967249	FLAM_A_dup8830	682	+	0
chr10	99996739	99997837	Peak_42463	chr10	99997954	99998252	AluSc8_dup13062	2369	+	-118
chr10	100361133	100367536	Peak_13324	chr10	100364300	100364448	MIR_dup108034	618	+	0
chr10	100361133	100367536	Peak_13324	chr10	100366756	100366921	AluJo_dup45074	1094	-	0
chr10	101936878	101937570	Peak_83936	chr10	101937867	101938168	AluJb_dup74639	2063	-	298
chr10	101937687	101941701	Peak_20559	chr10	101937867	101938168	AluJb_dup74639	2063	-	0
chr10	102055021	102057080	Peak_2353	chr10	102057519	102058483	LTR13_dup241	5876	+	-440
chr10	102169623	102170666	Peak_23495	chr10	102169696	102169992	AluYk3_dup714	2525	+	0
chr10	102501235	102502059	Peak_26386	chr10	102500792	102501094	AluJb_dup74715	2241	+	142
chr10	102714568	102715791	Peak_13690	chr10	102715664	102715959	AluJo_dup45215	1718	+	0
chr10	102869080	102870152	Peak_15725	chr10	102870393	102870547	FAM_dup2625	779	+	-242
chr10	103368901	103369175	Peak_103837	chr10	103369347	103369661	AluSx3_dup19342	2399	-	173
chr10	103754458	103761376	Peak_8879	chr10	103754216	103754367	AluJr_dup50233	1005	-	-92
chr10	103906265	103906706	Peak_58509	chr10	103906978	103907130	FAM_dup2631	1005	+	-273
chr10	103906859	103907239	Peak_28394	chr10	103906978	103907130	FAM_dup2631	1005	+	0
chr10	103907412	103909347	Peak_8315	chr10	103906978	103907130	FAM_dup2631	1005	+	283
chr10	110369563	110370844	Peak_50291	chr10	110370436	110370731	AluSc5_dup4164	2200	+	0
chr10	110371072	110371588	Peak_97220	chr10	110370436	110370731	AluSc5_dup4164	2200	+	342
chr10	110387423	110418729	Peak_1915	chr10	110401311	110401434	FLAM_A_dup8899	660	+	0
chr10	110534224	110535375	Peak_66714	chr10	110535487	110535768	AluSq2_dup36514	2122	+	-113
chr10	110535451	110536876	Peak_35228	chr10	110535487	110535768	AluSq2_dup36514	2122	+	0
chr10	112805751	112806306	Peak_122094	chr10	112806281	112806585	AluSz_dup60591	2426	-	0
chr10	112823753	112824292	Peak_93901	chr10	112824294	112824561	AluSz_dup60592	2135	+	-3
chr10	112824588	112825539	Peak_82451	chr10	112824294	112824561	AluSz_dup60592	2135	+	28
chr10	112989992	112990618	Peak_119992	chr10	112990426	112990708	AluJb_dup75100	1902	+	0
chr10	112990739	112991152	Peak_89053	chr10	112990426	112990708	AluJb_dup75100	1902	+	32
chr10	113055048	113064335	Peak_10397	chr10	113055562	113055742	FAM_dup2643	881	-	0
chr10	113070349	113079813	Peak_6699	chr10	113076158	113076434	AluJr_dup50411	1766	-	0
chr10	113083885	113091247	Peak_6686	chr10	113088676	113088957	AluJo_dup45415	1422	+	0
chr10	114648075	114649415	Peak_23969	chr10	114649854	114650154	AluSg_dup21865	2322	-	440
chr10	114649559	114650399	Peak_44729	chr10	114649854	114650154	AluSg_dup21865	2322	-	0
chr10	117414101	117415249	Peak_41564	chr10	117414898	117415208	AluSp_dup29791	2403	+	0
chr10	117441279	117443579	Peak_42056	chr10	117440670	117440991	AluJo_dup45486	1785	-	-289
chr10	119594829	119598207	Peak_2321	chr10	119594627	119594922	AluSc_dup21593	2388	-	0
chr10	121932381	121933722	Peak_52687	chr10	121933157	121933472	AluSp_dup29853	2403	-	0
chr10	121933776	121937922	Peak_18044	chr10	121933157	121933472	AluSp_dup29853	2403	-	-305
chr10	121973220	121975884	Peak_373	chr10	121972956	121973255	AluSx_dup68679	2299	+	0
chr10	121990218	121990625	Peak_127925	chr10	121989750	121989915	AluJo_dup45614	964	-	-304
chr10	124461238	124462661	Peak_4439	chr10	124461124	124461420	AluSz_dup61042	2324	-	0
chr10	124461238	124462661	Peak_4439	chr10	124462313	124462602	AluJr4_dup12466	1938	+	0
chr10	124790731	124793291	Peak_1829	chr10	124790769	124791064	AluSc_dup21654	2513	-	0
chr10	125718355	125720882	Peak_6594	chr10	125718326	125718612	AluSx1_dup68255	2217	-	0
chr10	130135526	130139349	Peak_3025	chr10	130137734	130138035	AluJb_dup75691	1947	-	0
chr10	132591321	132592121	Peak_31737	chr10	132592435	132592706	AluSx_dup68999	2034	-	315
chr10	132592828	132593170	Peak_73618	chr10	132592435	132592706	AluSx_dup68999	2034	-	-123
chr10	132664852	132666017	Peak_40217	chr10	132665797	132666078	AluSz_dup61252	1972	+	0
chr10	132666101	132669101	Peak_19922	chr10	132665797	132666078	AluSz_dup61252	1972	+	24
chr10	133144114	133144350	Peak_92039	chr10	133143749	133144142	LTR13_dup245	2709	+	0
chr10	133393376	133395490	Peak_2896	chr10	133395114	133395407	AluSx3_dup19623	2318	+	0
chr11	447537	451792	Peak_5571	chr11	449670	449956	AluSg_dup22062	2260	+	0
chr11	517360	518786	Peak_14071	chr11	516842	518179	SVA_A_dup646	8770	+	0
chr11	835849	848947	Peak_383	chr11	838654	838835	L2a_dup109910	390	+	0
chr11	3722169	3723609	Peak_27619	chr11	3722545	3722838	AluJb_dup75973	1850	+	0
chr11	3797896	3799332	Peak_6684	chr11	3798636	3798942	AluSx1_dup68659	2283	-	0
chr11	3799854	3800350	Peak_146335	chr11	3799688	3799979	AluJb_dup75990	1644	+	0
chr11	4136132	4136731	Peak_61658	chr11	4136769	4138114	SVA_D_dup873	6427	-	39
chr11	9263770	9266144	Peak_4183	chr11	9263197	9263534	AluSx_dup69357	2129	-	-237
chr11	12059723	12063145	Peak_29300	chr11	12062772	12063067	AluJb_dup76378	1748	-	0
chr11	12063501	12063947	Peak_39830	chr11	12062772	12063067	AluJb_dup76378	1748	-	-435
chr11	12283483	12289534	Peak_776	chr11	12286588	12286851	AluJb_dup76392	1762	+	0
chr11	13206847	13209440	Peak_36488	chr11	13207227	13207355	AluJb_dup76439	653	+	0
chr11	19071453	19071733	Peak_125490	chr11	19071615	19071759	AluJr_dup51360	820	-	0
chr11	27466294	27473937	Peak_3014	chr11	27473839	27474150	AluSp_dup30400	2737	+	0
chr11	28139803	28141335	Peak_93782	chr11	28141449	28141695	AluJb_dup76835	1475	+	-115
chr11	28711527	28713117	Peak_47193	chr11	28712106	28712360	AluJr_dup51478	1424	+	0
chr11	33011005	33012590	Peak_64946	chr11	33010652	33010880	AluJb_dup76998	1148	+	126
chr11	33053366	33054267	Peak_47577	chr11	33053829	33054115	AluJr_dup51599	1919	-	0
chr11	33054461	33057752	Peak_30642	chr11	33053829	33054115	AluJr_dup51599	1919	-	-347
chr11	33266284	33266731	Peak_85826	chr11	33265492	33265801	AluJb_dup77041	2162	+	484
chr11	33687462	33697802	Peak_7081	chr11	33697101	33697254	AluJr_dup51635	1018	-	0
chr11	34207519	34210460	Peak_35377	chr11	34209064	34209351	AluSz_dup62242	1991	+	0
chr11	35511778	35512316	Peak_121974	chr11	35512715	35513013	AluJr_dup51691	1889	+	-400
chr11	45736660	45737074	Peak_65122	chr11	45737523	45739168	SVA_F_dup629	6713	-	450
chr11	47334965	47335212	Peak_146201	chr11	47334566	47334862	AluSz_dup62599	2243	-	-104
chr11	47892786	47893293	Peak_76575	chr11	47892272	47893747	SVA_B_dup517	5772	+	0
chr11	47934651	47950124	Peak_11702	chr11	47934856	47935158	AluSx_dup70589	2209	+	0
chr11	47958488	47958930	Peak_114603	chr11	47958857	47959151	AluJo_dup46837	1791	-	0
chr11	48059319	48066380	Peak_12857	chr11	48061910	48062198	AluJr_dup51977	1805	-	0
chr11	48100853	48106729	Peak_29604	chr11	48103186	48103487	AluJr_dup50818	1729	+	0
chr11	57069377	57070480	Peak_44011	chr11	57062753	57068922	L1PA5_dup8291	24127	+	456
chr11	57242078	57246432	Peak_53217	chr11	57243018	57243314	AluSq_dup11429	2274	+	0
chr11	57450497	57451299	Peak_56539	chr11	57450270	57450397	L1MA4A_dup4393	833	+	101
chr11	57791977	57794065	Peak_37356	chr11	57794039	57794080	L1MEf_dup7958	239	+	0
chr11	59556508	59557507	Peak_21711	chr11	59557623	59557909	AluSq2_dup37879	2303	+	-117
chr11	59557624	59558707	Peak_22481	chr11	59557623	59557909	AluSq2_dup37879	2303	+	0
chr11	59704985	59709658	Peak_20173	chr11	59706147	59706383	7SK_dup477	1678	-	0
chr11	60905179	60906673	Peak_2546	chr11	60907118	60907287	FAM_dup2739	926	-	446
chr11	60906764	60907144	Peak_51012	chr11	60907118	60907287	FAM_dup2739	926	-	0
chr11	61391794	61393648	Peak_8677	chr11	61391283	61391540	AluSq2_dup37925	2124	+	255
chr11	61428769	61430900	Peak_1177	chr11	61428182	61428484	AluJr_dup52184	1412	-	-286
chr11	61801315	61801866	Peak_113898	chr11	61801883	61802044	AluSx_dup70924	1350	-	18
chr11	61801995	61802686	Peak_97733	chr11	61801883	61802044	AluSx_dup70924	1350	-	0
chr11	62043467	62050382	Peak_38674	chr11	62048633	62048946	AluSg4_dup4395	2063	-	0
chr11	62043467	62050382	Peak_38674	chr11	62050224	62052820	HERVK3-int_dup191	17840	-	0
chr11	62050546	62051123	Peak_73619	chr11	62050224	62052820	HERVK3-int_dup191	17840	-	0
chr11	62051189	62052638	Peak_54019	chr11	62050224	62052820	HERVK3-int_dup191	17840	-	0
chr11	62053035	62054698	Peak_15167	chr11	62050224	62052820	HERVK3-int_dup191	17840	-	-216
chr11	62478102	62478582	Peak_71506	chr11	62478451	62478780	AluJo_dup47041	1770	+	0
chr11	62550770	62561604	Peak_5751	chr11	62558501	62558588	FAM_dup2742	836	+	0
chr11	62550770	62561604	Peak_5751	chr11	62561393	62561690	AluSc_dup22304	2083	+	0
chr11	62598524	62602792	Peak_535	chr11	62600156	62600287	L2a_dup113799	191	-	0
chr11	62790452	62792711	Peak_7152	chr11	62790438	62790563	FLAM_C_dup14594	668	-	0
chr11	63857773	63859894	Peak_33888	chr11	63859626	63859929	AluSg_dup22716	2094	-	0
chr11	64778977	64780168	Peak_10372	chr11	64779859	64780130	AluSx1_dup70567	2012	+	0
chr11	64900175	64900990	Peak_51548	chr11	64901173	64901486	AluJo_dup47138	1883	-	184
chr11	65012893	65015518	Peak_1359	chr11	65015639	65015756	AluJo_dup47146	880	+	-122
chr11	65260934	65263155	Peak_7908	chr11	65260338	65260563	AluJb_dup78241	1453	-	-372
chr11	65368934	65369292	Peak_94303	chr11	65369447	65369747	AluSx1_dup70649	2102	+	-156
chr11	65370076	65371931	Peak_29291	chr11	65369447	65369747	AluSx1_dup70649	2102	+	330
chr11	65452442	65455783	Peak_4888	chr11	65450419	65452466	SVA_D_dup904	6565	+	0
chr11	65474234	65487640	Peak_281	chr11	65483014	65483334	AluY_dup66419	2362	+	0
chr11	65487763	65502403	Peak_411	chr11	65495372	65495683	AluSq2_dup38131	2479	+	0
chr11	65487763	65502403	Peak_411	chr11	65499662	65499925	L1M4c_dup2523	332	+	0
chr11	65872443	65874401	Peak_16667	chr11	65873967	65874264	AluSx_dup71299	2195	+	0
chr11	65911060	65920726	Peak_63	chr11	65914182	65914335	FRAM_dup4623	885	+	0
chr11	66014930	66016222	Peak_62196	chr11	66014290	66014595	AluY_dup66470	2672	+	336
chr11	66156933	66158290	Peak_50540	chr11	66158416	66158690	AluJr_dup52402	1474	+	-127
chr11	66615071	66619560	Peak_3972	chr11	66614848	66615226	AluSx1_dup70772	1792	-	0
chr11	66946571	66953900	Peak_12340	chr11	66947303	66947576	AluY_dup66569	2053	+	0
chr11	67204608	67205221	Peak_103169	chr11	67205503	67205615	AluJb_dup78458	704	-	283
chr11	67361469	67363475	Peak_51661	chr11	67362414	67362656	7SK_dup478	1711	+	0
chr11	68837457	68842457	Peak_8685	chr11	68842334	68842449	FLAM_A_dup9290	844	+	0
chr11	69007101	69011092	Peak_15302	chr11	69006614	69006916	AluSz_dup63526	2319	-	-186
chr11	69346526	69346906	Peak_136453	chr11	69347318	69347604	AluSc8_dup13817	2164	-	413
chr11	69393442	69396396	Peak_52354	chr11	69395052	69395364	AluJo_dup47410	1904	-	0
chr11	69418392	69423835	Peak_3720	chr11	69422074	69422364	AluSx3_dup20336	2125	-	0
chr11	70456762	70457500	Peak_62454	chr11	70456290	70457214	SVA_A_dup677	5988	-	0
chr11	70481637	70483129	Peak_34324	chr11	70483417	70483726	AluJb_dup78730	1671	+	-289
chr11	71151713	71154815	Peak_26072	chr11	71153686	71153996	AluSx1_dup71154	2310	+	0
chr11	71239738	71240100	Peak_82180	chr11	71239467	71239774	AluJb_dup78757	1673	-	0
chr11	71240152	71242885	Peak_23170	chr11	71239467	71239774	AluJb_dup78757	1673	-	-379
chr11	71932249	71939752	Peak_20081	chr11	71939543	71939692	MIR_dup115285	468	-	0
chr11	71939885	71941322	Peak_47948	chr11	71939543	71939692	MIR_dup115285	468	-	-194
chr11	73268628	73275400	Peak_10134	chr11	73268342	73268632	AluJr_dup52755	1635	+	0
chr11	74132145	74143528	Peak_12366	chr11	74135270	74135430	AluJb_dup79012	1043	-	0
chr11	74676374	74704107	Peak_16103	chr11	74685225	74685463	7SK_dup480	1555	+	0
chr11	75154624	75155010	Peak_135042	chr11	75153925	75154223	AluSg_dup22963	2387	-	-402
chr11	75408141	75409198	Peak_59636	chr11	75409208	75410878	SVA_E_dup445	6324	-	11
chr11	76777330	76808696	Peak_231	chr11	76797454	76797514	MIRc_dup67395	188	+	0
chr11	76777330	76808696	Peak_231	chr11	76802177	76802193	AluJb_dup79188	1604	-	0
chr11	77047153	77047691	Peak_32706	chr11	77047261	77047510	AluJb_dup79219	1650	+	0
chr11	83091729	83093452	Peak_22355	chr11	83091842	83092143	AluY_dup67217	2347	-	0
chr11	83093673	83094313	Peak_59551	chr11	83094102	83094385	AluJb_dup79480	2064	+	0
chr11	85853964	85854195	Peak_89588	chr11	85852347	85853675	SVA_C_dup308	10127	+	290
chr11	86516269	86527057	Peak_9704	chr11	86525883	86531985	L1PA4_dup9110	26513	+	0
chr11	86596321	86597836	Peak_91920	chr11	86597960	86604108	L1PA3_dup8172	27647	+	-125
chr11	86771765	86772206	Peak_140097	chr11	86770196	86771519	SVA_C_dup310	10509	-	-247
chr11	96186560	96187213	Peak_82831	chr11	96186308	96186598	AluSp_dup31570	2510	+	0
chr11	96227743	96229641	Peak_25471	chr11	96227820	96228079	AluJb_dup79815	1685	+	0
chr11	100776431	100777590	Peak_16518	chr11	100777901	100778193	AluJr4_dup13199	1535	+	-312
chr11	100777757	100779346	Peak_25983	chr11	100777901	100778193	AluJr4_dup13199	1535	+	0
chr11	102451073	102457578	Peak_7889	chr11	102456065	102456362	AluSz6_dup30452	2248	-	0
chr11	107696420	107697752	Peak_43561	chr11	107698125	107698442	AluSc_dup22869	2154	-	374
chr11	107845279	107845510	Peak_92938	chr11	107845403	107845545	AluJb_dup80080	938	+	0
chr11	108093018	108093480	Peak_130158	chr11	108093720	108093979	AluJr_dup53473	1448	-	241
chr11	108093710	108094141	Peak_52287	chr11	108093720	108093979	AluJr_dup53473	1448	-	0
chr11	108916869	108917580	Peak_58060	chr11	108917392	108917565	FRAM_dup4712	751	-	0
chr11	110309422	110312756	Peak_14042	chr11	110310483	110310787	AluSq2_dup38966	2288	+	0
chr11	110315926	110316737	Peak_45492	chr11	110316054	110316351	AluSx_dup72792	2153	-	0
chr11	110328331	110329948	Peak_59132	chr11	110329154	110329449	AluJb_dup80219	1758	-	0
chr11	110350851	110353142	Peak_60209	chr11	110352917	110353059	AluJo_dup48304	1403	+	0
chr11	110353351	110360712	Peak_12686	chr11	110352917	110353059	AluJo_dup48304	1403	+	293
chr11	111765288	111767420	Peak_12695	chr11	111767436	111767694	AluSx1_dup72345	1875	+	-17
chr11	112024075	112026356	Peak_8109	chr11	112026328	112027951	SVA_D_dup933	10947	-	0
chr11	112280121	112280679	Peak_32837	chr11	112281140	112281444	AluJb_dup80312	2165	-	462
chr11	117138733	117139621	Peak_53642	chr11	117138902	117138986	AluYc_dup3052	593	-	0
chr11	119066912	119068441	Peak_13142	chr11	119066969	119067272	AluJb_dup80613	2209	-	0
chr11	119509618	119509857	Peak_111324	chr11	119509071	119509345	AluJo_dup48605	1538	+	274
chr11	122663340	122664734	Peak_81852	chr11	122662973	122663276	AluSx3_dup20811	2273	-	-65
chr11	122859989	122860387	Peak_132951	chr11	122860054	122860349	AluSq2_dup39241	2055	-	0
chr11	123059052	123064481	Peak_3135	chr11	123060106	123060228	MamRTE1_dup6654	187	-	0
chr11	123444331	123445331	Peak_68535	chr11	123445534	123445847	AluSz_dup65278	2145	+	-204
chr11	123446154	123458673	Peak_5903	chr11	123445534	123445847	AluSz_dup65278	2145	+	308
chr11	124672766	124674803	Peak_8914	chr11	124674231	124674340	AluJo_dup48733	693	+	0
chr11	126373071	126373679	Peak_65724	chr11	126374170	126374478	AluSz6_dup30890	2273	+	-492
chr11	128653644	128654151	Peak_63478	chr11	128654443	128654752	AluSx1_dup73003	2268	+	-293
chr12	553235	554578	Peak_68208	chr12	554896	555207	AluSz_dup65547	2341	+	-319
chr12	554891	555373	Peak_38178	chr12	554896	555207	AluSz_dup65547	2341	+	0
chr12	629933	635612	Peak_4653	chr12	630335	630676	AluSx1_dup73195	2290	-	0
chr12	6492520	6493927	Peak_6454	chr12	6493551	6493702	MIRb_dup155050	410	-	0
chr12	6494041	6495191	Peak_19265	chr12	6493551	6493702	MIRb_dup155050	410	-	-340
chr12	6530355	6539500	Peak_876	chr12	6531524	6531819	AluSp_dup32234	2246	+	0
chr12	6530355	6539500	Peak_876	chr12	6539184	6539465	AluSx_dup73973	1984	+	0
chr12	6539630	6542868	Peak_23031	chr12	6539184	6539465	AluSx_dup73973	1984	+	166
chr12	6547222	6550503	Peak_24180	chr12	6547128	6547392	AluJb_dup81513	1501	+	0
chr12	6723048	6725244	Peak_9892	chr12	6722427	6722732	AluY_dup69024	2608	+	317
chr12	8609265	8609713	Peak_56445	chr12	8610018	8610321	AluJb_dup81659	2009	-	306
chr12	8616759	8620921	Peak_19899	chr12	8618934	8619220	AluSq2_dup39692	2211	+	0
chr12	11579245	11579947	Peak_140098	chr12	11578974	11579284	AluSz_dup65988	2398	-	0
chr12	11821780	11822220	Peak_140002	chr12	11821081	11821391	AluY_dup69274	2374	+	390
chr12	12319785	12321155	Peak_63698	chr12	12320852	12321170	AluJr_dup54607	2027	+	0
chr12	12599927	12602031	Peak_56913	chr12	12602245	12602412	AluSc8_dup14369	1143	-	215
chr12	12610466	12613191	Peak_8241	chr12	12610648	12610825	AluJr_dup54625	1163	-	0
chr12	14355674	14356283	Peak_70421	chr12	14354081	14355540	SVA_C_dup319	9808	+	135
chr12	15910237	15912555	Peak_3705	chr12	15912017	15912381	SVA_E_dup459	3237	-	0
chr12	19380792	19384302	Peak_16572	chr12	19381483	19381777	AluJb_dup82072	1884	-	0
chr12	22543196	22545540	Peak_5196	chr12	22545396	22545699	AluJo_dup49538	1727	+	0
chr12	22624282	22626827	Peak_1735	chr12	22623778	22624088	AluSx_dup74622	2527	+	195
chr12	30851298	30851829	Peak_31039	chr12	30850965	30851917	LTR13__dup26	6356	+	0
chr12	31511994	31512611	Peak_42271	chr12	31512224	31512531	AluJo_dup49750	1660	-	0
chr12	31512899	31514237	Peak_33580	chr12	31512224	31512531	AluJo_dup49750	1660	-	-369
chr12	31650756	31651152	Peak_74692	chr12	31651308	31651631	AluSx_dup74885	2267	-	157
chr12	31730687	31739965	Peak_6759	chr12	31736992	31737297	AluSx1_dup74273	2057	-	0
chr12	31745850	31752857	Peak_11258	chr12	31751688	31751971	AluSz_dup66587	1874	+	0
chr12	31753093	31753747	Peak_54894	chr12	31753227	31753530	AluJb_dup82607	1764	+	0
chr12	31753883	31754288	Peak_63122	chr12	31753227	31753530	AluJb_dup82607	1764	+	354
chr12	31767780	31768438	Peak_62301	chr12	31767445	31767753	AluSz_dup66592	2102	+	28
chr12	32303162	32304156	Peak_84374	chr12	32302928	32303241	AluJb_dup82695	1847	-	0
chr12	38055330	38058328	Peak_16017	chr12	38058094	38058394	AluSx4_dup7268	2360	+	0
chr12	42349099	42349509	Peak_24250	chr12	42349404	42351015	SVA_B_dup549	9501	-	0
chr12	42349718	42351202	Peak_10499	chr12	42349404	42351015	SVA_B_dup549	9501	-	0
chr12	47299085	47300970	Peak_47994	chr12	47297878	47300146	L1MEf_dup8440	5791	-	0
chr12	48714891	48718063	Peak_8242	chr12	48717910	48718211	AluSx_dup75339	2505	+	0
chr12	49017598	49020493	Peak_4939	chr12	49017195	49017510	AluJb_dup83205	1954	-	-89
chr12	49057289	49062090	Peak_329	chr12	49061863	49062157	AluSx3_dup21418	2274	-	0
chr12	49263225	49270018	Peak_33	chr12	49266567	49266839	AluJb_dup83243	1875	+	0
chr12	50169814	50170781	Peak_60386	chr12	50171087	50171377	AluSz_dup67095	1999	-	307
chr12	50282935	50284411	Peak_10569	chr12	50284655	50284957	AluSx1_dup74867	2332	+	-245
chr12	52167097	52176813	Peak_19459	chr12	52168982	52169353	MSTB_dup6197	2188	-	0
chr12	52167097	52176813	Peak_19459	chr12	52171322	52171364	L3b_dup7415	194	-	0
chr12	53558869	53559568	Peak_45404	chr12	53559397	53559703	AluSz_dup67363	2479	+	0
chr12	53823108	53827513	Peak_18162	chr12	53824546	53824843	AluSp_dup33157	2359	-	0
chr12	54188210	54189871	Peak_13000	chr12	54188346	54188651	AluSg_dup24257	2336	+	0
chr12	54232221	54232666	Peak_101505	chr12	54232406	54232551	MIR_dup122608	526	-	0
chr12	56358852	56360195	Peak_12945	chr12	56358234	56358545	AluSx1_dup75295	2490	-	-308
chr12	56447982	56450574	Peak_6536	chr12	56449905	56450057	FAM_dup2943	1049	+	0
chr12	56685830	56688387	Peak_790	chr12	56686375	56686676	AluSp_dup33275	2300	-	0
chr12	57387736	57391068	Peak_21860	chr12	57390730	57391042	AluSq_dup12253	2316	+	0
chr12	57450353	57463670	Peak_1291	chr12	57458515	57458668	FAM_dup2946	871	+	0
chr12	62465777	62467885	Peak_5005	chr12	62468191	62468334	AluSp_dup33362	1201	-	307
chr12	62639747	62643020	Peak_25042	chr12	62643137	62643444	AluJr_dup55989	1944	-	118
chr12	62752433	62770073	Peak_11767	chr12	62759203	62760761	HERVH-int_dup4613	3996	+	0
chr12	63903103	63906242	Peak_31417	chr12	63904649	63904950	AluJr_dup56019	1769	+	0
chr12	63915136	63923192	Peak_4022	chr12	63916023	63916324	AluJb_dup84153	2009	-	0
chr12	64745301	64745567	Peak_115242	chr12	64745238	64745519	AluJo_dup50724	2023	-	0
chr12	66188934	66189602	Peak_30617	chr12	66188540	66188851	AluJr_dup56091	1948	+	84
chr12	67267807	67271016	Peak_1350	chr12	67267623	67267904	AluSx4_dup7385	2309	-	0
chr12	68810762	68811197	Peak_77173	chr12	68811602	68811899	AluSg7_dup5734	2252	-	406
chr12	68811758	68812049	Peak_96852	chr12	68811602	68811899	AluSg7_dup5734	2252	-	0
chr12	75627670	75628029	Peak_94435	chr12	75627579	75627858	AluJb_dup84645	2001	-	0
chr12	75938985	75941207	Peak_18996	chr12	75941006	75942937	SVA_D_dup983	7952	+	0
chr12	75941702	75942150	Peak_28326	chr12	75941006	75942937	SVA_D_dup983	7952	+	0
chr12	75942220	75942640	Peak_40597	chr12	75941006	75942937	SVA_D_dup983	7952	+	0
chr12	75942734	75943111	Peak_53822	chr12	75941006	75942937	SVA_D_dup983	7952	+	0
chr12	75943214	75949826	Peak_4014	chr12	75941006	75942937	SVA_D_dup983	7952	+	278
chr12	79370065	79370633	Peak_69822	chr12	79370481	79370790	AluY_dup71622	2589	+	0
chr12	79543305	79544814	Peak_38023	chr12	79540301	79543266	HERVH-int_dup4654	20863	+	40
chr12	85822165	85822452	Peak_83604	chr12	85822919	85823218	AluY_dup71797	2553	+	-468
chr12	85822658	85823261	Peak_63666	chr12	85822919	85823218	AluY_dup71797	2553	+	0
chr12	85823411	85823917	Peak_108085	chr12	85822919	85823218	AluY_dup71797	2553	+	194
chr12	88132352	88133257	Peak_32592	chr12	88133073	88133386	AluSz_dup68334	2011	-	0
chr12	89701786	89702253	Peak_121267	chr12	89701718	89701847	FLAM_C_dup15906	665	-	0
chr12	92587402	92588158	Peak_67761	chr12	92588211	92588511	AluSc_dup24205	2285	+	-54
chr12	92588890	92590607	Peak_44597	chr12	92588211	92588511	AluSc_dup24205	2285	+	380
chr12	93524666	93525424	Peak_49846	chr12	93525144	93525455	AluSq2_dup41255	2505	+	0
chr12	93525559	93528563	Peak_32797	chr12	93525144	93525455	AluSq2_dup41255	2505	+	105
chr12	93741473	93743077	Peak_15237	chr12	93743329	93743553	AluJb_dup85172	1297	-	253
chr12	93773269	93773619	Peak_131123	chr12	93773814	93774135	AluJb_dup85174	1935	-	196
chr12	94098248	94102407	Peak_15364	chr12	94099154	94099445	AluJr_dup56653	1853	+	0
chr12	94873230	94874154	Peak_38057	chr12	94874201	94874510	AluJb_dup85230	1933	-	48
chr12	95002738	95004383	Peak_7097	chr12	95004028	95004245	AluJr_dup56696	1371	+	0
chr12	95072065	95074380	Peak_5421	chr12	95074184	95074448	AluJb_dup85258	1563	+	0
chr12	95122673	95123511	Peak_103188	chr12	95122365	95122669	AluSx_dup77101	2463	+	5
chr12	95124468	95124785	Peak_102052	chr12	95123903	95124211	AluJo_dup51295	2078	-	-258
chr12	95158746	95159316	Peak_69797	chr12	95159557	95159854	AluJb_dup85271	1972	+	-242
chr12	95159509	95159854	Peak_65070	chr12	95159557	95159854	AluJb_dup85271	1972	+	0
chr12	95168229	95177725	Peak_10346	chr12	95172659	95172733	L3_dup34755	200	-	0
chr12	95236385	95236955	Peak_131338	chr12	95234672	95236468	SVA_D_dup988	8730	-	0
chr12	95645375	95655063	Peak_11951	chr12	95650715	95651007	AluY_dup72088	2534	+	0
chr12	95722137	95722738	Peak_79492	chr12	95722344	95722639	AluJb_dup85347	1789	+	0
chr12	95723132	95723876	Peak_40097	chr12	95722344	95722639	AluJb_dup85347	1789	+	494
chr12	95844883	95846011	Peak_95670	chr12	95846454	95846757	AluSx_dup77169	2387	+	-444
chr12	98462507	98462995	Peak_124659	chr12	98461871	98462174	AluJo_dup51406	1975	+	334
chr12	98514448	98518640	Peak_1976	chr12	98517881	98518165	AluSq10_dup1353	2398	+	0
chr12	104122143	104123027	Peak_40733	chr12	104122893	104123200	AluSx_dup77497	2627	+	0
chr12	104123602	104124464	Peak_85682	chr12	104122893	104123200	AluSx_dup77497	2627	+	403
chr12	107225557	107226168	Peak_54792	chr12	107225533	107225636	AluJr_dup57079	704	+	0
chr12	107758826	107761944	Peak_4594	chr12	107762442	107762722	AluJo_dup51657	1884	+	-499
chr12	108793947	108794390	Peak_80635	chr12	108793399	108793695	AluJr_dup57156	1892	-	-253
chr12	108823576	108824542	Peak_58404	chr12	108823664	108823963	AluSz_dup69135	2051	-	0
chr12	109096834	109099172	Peak_10618	chr12	109097223	109097376	AluJb_dup86031	919	-	0
chr12	110096804	110113405	Peak_2842	chr12	110098054	110098216	AluJo_dup51777	1076	-	0
chr12	110113558	110117682	Peak_31621	chr12	110116625	110116935	AluJb_dup86148	2124	-	0
chr12	110209854	110211964	Peak_22401	chr12	110210852	110211157	AluJb_dup86161	2015	-	0
chr12	110242786	110244152	Peak_54793	chr12	110243513	110243723	AluJr_dup57297	1406	-	0
chr12	110244215	110258191	Peak_2031	chr12	110244287	110244483	AluSz_dup69274	2152	+	0
chr12	110264615	110265098	Peak_54084	chr12	110265356	110265623	AluSz_dup69277	1664	+	-259
chr12	110265261	110265613	Peak_47536	chr12	110265356	110265623	AluSz_dup69277	1664	+	0
chr12	110265745	110275886	Peak_2094	chr12	110265356	110265623	AluSz_dup69277	1664	+	123
chr12	110310879	110311513	Peak_104352	chr12	110311904	110312170	AluJb_dup86177	1569	+	-392
chr12	110311694	110314571	Peak_27195	chr12	110311904	110312170	AluJb_dup86177	1569	+	0
chr12	110321481	110321751	Peak_91065	chr12	110321992	110322115	AluYc_dup3266	1112	-	242
chr12	110330201	110331203	Peak_65229	chr12	110330962	110331255	AluSx1_dup77097	2148	+	0
chr12	110331335	110331663	Peak_73475	chr12	110330962	110331255	AluSx1_dup77097	2148	+	81
chr12	110431068	110431339	Peak_125495	chr12	110431087	110431378	AluSx_dup77837	2183	+	0
chr12	110431511	110432011	Peak_14511	chr12	110431087	110431378	AluSx_dup77837	2183	+	134
chr12	112120520	112123729	Peak_23373	chr12	112121458	112121766	AluSp_dup34132	2396	-	0
chr12	112303092	112303808	Peak_58499	chr12	112304243	112304624	AluJb_dup86464	1594	-	436
chr12	114627958	114631644	Peak_35985	chr12	114629652	114629941	AluSx1_dup77501	2135	+	0
chr12	114644132	114644374	Peak_148018	chr12	114644488	114644770	AluJb_dup86665	1863	+	-115
chr12	114651188	114652057	Peak_94648	chr12	114651496	114651805	AluJr_dup57631	1912	+	0
chr12	114652127	114652633	Peak_64982	chr12	114651496	114651805	AluJr_dup57631	1912	+	323
chr12	116358456	116363100	Peak_20847	chr12	116363372	116363667	AluJb_dup86765	1926	-	273
chr12	116363340	116363983	Peak_47483	chr12	116363372	116363667	AluJb_dup86765	1926	-	0
chr12	116364068	116394525	Peak_1618	chr12	116363372	116363667	AluJb_dup86765	1926	-	-402
chr12	116418423	116419071	Peak_72547	chr12	116418921	116419223	AluSq2_dup41778	2345	+	0
chr12	116494907	116496090	Peak_33796	chr12	116496298	116496453	AluJr_dup57722	826	-	209
chr12	116496285	116497967	Peak_39018	chr12	116496298	116496453	AluJr_dup57722	826	-	0
chr12	116794184	116794893	Peak_81242	chr12	116794316	116794621	AluSz6_dup33116	2245	+	0
chr12	116795023	116795388	Peak_86555	chr12	116794316	116794621	AluSz6_dup33116	2245	+	403
chr12	116910451	116912113	Peak_1795	chr12	116912176	116912436	AluJb_dup86804	1581	-	64
chr12	117111580	117112470	Peak_72521	chr12	117110966	117111260	AluSz6_dup33136	2228	+	321
chr12	117129575	117132386	Peak_26732	chr12	117131057	117131353	AluSz_dup69883	1799	-	0
chr12	117850214	117850814	Peak_64409	chr12	117850582	117850822	AluJb_dup86880	1588	+	0
chr12	117851321	117851817	Peak_96419	chr12	117850582	117850822	AluJb_dup86880	1588	+	500
chr12	117852129	117853724	Peak_27258	chr12	117854009	117854306	AluJo_dup52283	2113	-	286
chr12	117853810	117854844	Peak_22925	chr12	117854009	117854306	AluJo_dup52283	2113	-	0
chr12	118135036	118137456	Peak_5205	chr12	118137358	118137562	AluJr_dup57839	1159	+	0
chr12	118375615	118378009	Peak_2647	chr12	118378483	118378662	AluSx1_dup77772	1973	-	475
chr12	119940401	119940946	Peak_61125	chr12	119941217	119941512	AluSq_dup12609	2273	+	-272
chr12	119941214	119941935	Peak_44073	chr12	119941217	119941512	AluSq_dup12609	2273	+	0
chr12	120275670	120277681	Peak_23998	chr12	120277491	120279061	SVA_A_dup744	9346	-	0
chr12	120277880	120279278	Peak_22892	chr12	120277491	120279061	SVA_A_dup744	9346	-	0
chr12	120438034	120438860	Peak_11262	chr12	120439245	120439541	AluSq2_dup41903	2203	+	-386
chr12	121586755	121587115	Peak_101163	chr12	121586023	121586300	AluJb_dup87242	1629	-	-456
chr12	121672217	121673426	Peak_28513	chr12	121672182	121672481	AluJr_dup58064	1724	+	0
chr12	121780791	121807301	Peak_31	chr12	121781324	121781482	AluJb_dup87271	1142	+	0
chr12	121838992	121840745	Peak_13561	chr12	121838980	121839282	AluJr_dup58081	1721	-	0
chr12	122069922	122073530	Peak_14659	chr12	122073749	122074053	AluJb_dup87320	1838	+	-220
chr12	122073606	122074777	Peak_55754	chr12	122073749	122074053	AluJb_dup87320	1838	+	0
chr12	122091330	122095590	Peak_48636	chr12	122095864	122096241	AluJb_dup87325	1164	-	275
chr12	122096008	122100336	Peak_17833	chr12	122095864	122096241	AluJb_dup87325	1164	-	0
chr12	122224704	122226105	Peak_5719	chr12	122225239	122225409	AluSz6_dup33326	1856	+	0
chr12	122365264	122370390	Peak_8362	chr12	122368661	122368901	AluSz_dup70397	1625	+	0
chr12	122393954	122410332	Peak_1748	chr12	122395831	122396135	AluSc_dup24662	2341	+	0
chr12	122393954	122410332	Peak_1748	chr12	122409118	122409425	AluSz_dup70406	2336	-	0
chr12	122457551	122458301	Peak_68306	chr12	122457990	122458294	AluSz_dup70418	1949	-	0
chr12	122458747	122459981	Peak_70024	chr12	122457990	122458294	AluSz_dup70418	1949	-	-454
chr12	122680631	122682196	Peak_41978	chr12	122680913	122681276	AluJb_dup87411	1786	+	0
chr12	122751257	122754250	Peak_5088	chr12	122750860	122751831	LTR5_Hs_dup456	6951	-	0
chr12	122898168	122898789	Peak_106437	chr12	122897882	122898191	AluYf1_dup1331	2556	-	0
chr12	123136298	123136624	Peak_84496	chr12	123135709	123135868	AluJo_dup52692	674	-	-431
chr12	123164502	123164932	Peak_52821	chr12	123164703	123165040	AluSx1_dup78324	1903	+	0
chr12	123165294	123166201	Peak_120777	chr12	123164703	123165040	AluSx1_dup78324	1903	+	255
chr12	123233374	123234811	Peak_4114	chr12	123234371	123234695	AluSx1_dup78330	2167	-	0
chr12	123387421	123390484	Peak_6023	chr12	123390764	123390851	X9_LINE_dup501	182	+	-281
chr12	123531808	123534964	Peak_1125	chr12	123534859	123535158	AluSg7_dup5896	2267	+	0
chr12	124913438	124931504	Peak_884	chr12	124923216	124923522	AluSz_dup70639	2029	+	0
chr12	132686174	132688321	Peak_3204	chr12	132686748	132686870	AluJb_dup87952	1353	-	0
chr12	132759088	132763233	Peak_359	chr12	132762969	132763146	AluJb_dup87959	632	+	0
chr12	132985859	132987225	Peak_12051	chr12	132985203	132985507	AluJb_dup87985	2082	-	-353
chr13	20472573	20474222	Peak_60388	chr13	20471852	20472160	AluSq_dup12792	2143	-	-414
chr13	21014739	21018709	Peak_34397	chr13	21017344	21017472	AluJr4_dup14463	931	-	0
chr13	21175566	21177882	Peak_5411	chr13	21178155	21178421	AluSz_dup71109	2022	+	-274
chr13	23318910	23323580	Peak_18201	chr13	23320172	23320288	FAM_dup3068	624	+	0
chr13	23373834	23374428	Peak_71709	chr13	23373496	23373824	AluSc_dup24917	2267	+	11
chr13	30689540	30692012	Peak_17494	chr13	30691139	30691454	AluSx1_dup79441	1998	-	0
chr13	30801844	30802076	Peak_133757	chr13	30802021	30802314	AluSz_dup71461	2086	+	0
chr13	30802601	30803671	Peak_29377	chr13	30802021	30802314	AluSz_dup71461	2086	+	288
chr13	34182564	34183496	Peak_87580	chr13	34181405	34182138	SVA_D_dup1030	5481	+	427
chr13	34825888	34826241	Peak_84093	chr13	34825774	34826064	AluSp_dup34956	2114	-	0
chr13	40788529	40790729	Peak_3011	chr13	40788607	40788744	AluJo_dup53704	835	-	0
chr13	41058249	41062901	Peak_6270	chr13	41058691	41058993	AluSx1_dup79749	2467	+	0
chr13	41179382	41180246	Peak_51120	chr13	41178797	41179071	AluSx_dup80455	2101	+	312
chr13	42133389	42135041	Peak_49281	chr13	42135218	42135508	AluJb_dup88985	2043	+	-178
chr13	42967380	42968901	Peak_47773	chr13	42965813	42967299	SVA_F_dup718	6832	+	82
chr13	44836716	44837430	Peak_61293	chr13	44835285	44836560	HSMAR1_dup564	9387	-	-157
chr13	45416871	45418904	Peak_12024	chr13	45416502	45416787	AluJr_dup59398	1527	+	85
chr13	73035811	73036502	Peak_73469	chr13	73036084	73036368	AluJb_dup89843	2115	+	0
chr13	73036614	73037243	Peak_95869	chr13	73036084	73036368	AluJb_dup89843	2115	+	247
chr13	73158390	73159631	Peak_35258	chr13	73157697	73158011	AluSz_dup72530	2301	-	-380
chr13	75489261	75490082	Peak_45448	chr13	75490577	75490885	AluSx1_dup80574	2236	-	496
chr13	75490575	75490920	Peak_115539	chr13	75490577	75490885	AluSx1_dup80574	2236	-	0
chr13	77026127	77027779	Peak_3173	chr13	77025445	77025712	AluJb_dup89967	1780	+	416
chr13	77477531	77478923	Peak_17778	chr13	77479300	77479597	AluJo_dup54335	1839	+	-378
chr13	93223191	93224640	Peak_29171	chr13	93224198	93224493	AluSp_dup35611	2374	-	0
chr13	93224824	93225461	Peak_37466	chr13	93224198	93224493	AluSp_dup35611	2374	-	-332
chr13	94601125	94601613	Peak_38666	chr13	94600351	94600635	AluSp_dup35624	2311	+	491
chr13	95149725	95151394	Peak_47774	chr13	95149985	95150263	AluJr_dup60179	1488	-	0
chr13	95252360	95261561	Peak_12016	chr13	95256474	95256789	AluJb_dup90340	2078	+	0
chr13	95294124	95302519	Peak_6476	chr13	95298988	95299284	AluJo_dup54548	1736	+	0
chr13	98033244	98033834	Peak_56128	chr13	98033965	98034265	AluJo_dup54613	1738	-	132
chr13	98033922	98034201	Peak_87597	chr13	98033965	98034265	AluJo_dup54613	1738	-	0
chr13	109145630	109146087	Peak_33229	chr13	109146502	109146822	AluJb_dup90776	1543	+	-416
chr13	109146269	109161659	Peak_10540	chr13	109146502	109146822	AluJb_dup90776	1543	+	0
chr13	109262469	109265218	Peak_9020	chr13	109265522	109269052	HERVH-int_dup4903	19196	+	-305
chr13	109265364	109266961	Peak_11871	chr13	109265522	109269052	HERVH-int_dup4903	19196	+	0
chr13	109267117	109270303	Peak_14852	chr13	109265522	109269052	HERVH-int_dup4903	19196	+	0
chr13	110223643	110223864	Peak_118665	chr13	110224336	110224622	AluSx_dup82109	2112	-	473
chr13	110247643	110248495	Peak_59139	chr13	110248515	110248792	AluSz_dup73345	2040	-	21
chr13	110263975	110264537	Peak_108499	chr13	110263466	110263617	FRAM_dup5327	945	-	-359
chr13	110522087	110522381	Peak_78840	chr13	110521636	110521932	AluJo_dup54840	1910	+	156
chr13	113862888	113864918	Peak_12932	chr13	113864980	113865287	AluY_dup76741	2518	-	63
chr14	20988512	20991181	Peak_8931	chr14	20990823	20991126	AluSx_dup82362	2267	-	0
chr14	21556651	21557775	Peak_37114	chr14	21556890	21557199	AluJo_dup55004	1597	-	0
chr14	22652755	22653030	Peak_109419	chr14	22652692	22652989	AluSp_dup35995	2093	+	0
chr14	22653228	22653809	Peak_39913	chr14	22652692	22652989	AluSp_dup35995	2093	+	240
chr14	23286308	23287411	Peak_9565	chr14	23287233	23287514	AluJr_dup60694	1734	+	0
chr14	24241627	24243945	Peak_7727	chr14	24243431	24243698	AluJb_dup91199	1552	+	0
chr14	30620797	30623044	Peak_7325	chr14	30620632	30620928	AluSx1_dup81923	2384	-	0
chr14	31161243	31162221	Peak_52400	chr14	31161636	31161822	AluSx_dup82698	1369	+	0
chr14	31162733	31167841	Peak_14003	chr14	31164340	31164439	FLAM_A_dup10780	555	-	0
chr14	31419134	31421438	Peak_7408	chr14	31421821	31422007	FAM_dup3191	1025	-	384
chr14	31445344	31446127	Peak_44102	chr14	31446490	31446633	MLT1B_dup14252	750	-	364
chr14	31446429	31446792	Peak_58732	chr14	31446490	31446633	MLT1B_dup14252	750	-	0
chr14	32126745	32127362	Peak_47434	chr14	32127172	32128387	SVA_B_dup602	7206	-	0
chr14	32127577	32131032	Peak_13187	chr14	32127172	32128387	SVA_B_dup602	7206	-	0
chr14	32397118	32399220	Peak_53869	chr14	32398764	32398780	AluSx_dup82762	2021	-	0
chr14	34487830	34488553	Peak_100988	chr14	34488413	34488698	AluSq_dup13377	2027	+	0
chr14	34488804	34489874	Peak_47156	chr14	34488413	34488698	AluSq_dup13377	2027	+	107
chr14	34579131	34583763	Peak_17789	chr14	34580298	34580596	AluJr4_dup15056	1690	-	0
chr14	34588771	34589654	Peak_77669	chr14	34590147	34590452	AluY_dup77374	2376	+	-494
chr14	34590363	34590691	Peak_81059	chr14	34590147	34590452	AluY_dup77374	2376	+	0
chr14	34605326	34608462	Peak_20650	chr14	34608191	34608462	AluJb_dup91525	1791	-	0
chr14	34608719	34609355	Peak_76272	chr14	34608191	34608462	AluJb_dup91525	1791	-	-258
chr14	35825108	35826149	Peak_31102	chr14	35823972	35825632	SVA_A_dup772	8166	-	0
chr14	49891689	49895161	Peak_814	chr14	49891134	49891419	AluJb_dup92036	1920	+	271
chr14	49964363	49968748	Peak_12916	chr14	49969145	49969435	AluJo_dup55632	1908	-	398
chr14	49969211	49969492	Peak_63693	chr14	49969145	49969435	AluJo_dup55632	1908	-	0
chr14	49969560	49980057	Peak_11748	chr14	49969145	49969435	AluJo_dup55632	1908	-	-126
chr14	50037804	50041333	Peak_24306	chr14	50041796	50042054	AluSz6_dup35066	1785	+	-464
chr14	50067962	50068461	Peak_43952	chr14	50068568	50068812	7SK_dup557	1784	+	-108
chr14	50859429	50860571	Peak_26532	chr14	50859946	50860021	Alu_dup3221	546	+	0
chr14	51532438	51535176	Peak_28977	chr14	51532087	51532391	AluY_dup77911	2533	+	48
chr14	52918495	52920948	Peak_31548	chr14	52920349	52920640	AluJb_dup92235	1729	+	0
chr14	54870051	54871313	Peak_22590	chr14	54870365	54876505	L1PA4_dup10379	25990	+	0
chr14	63752573	63753682	Peak_70432	chr14	63750841	63752103	SVA_C_dup347	6144	-	-471
chr14	64192109	64193388	Peak_103559	chr14	64193268	64193560	AluSx_dup83907	2098	+	0
chr14	64193852	64195219	Peak_50238	chr14	64193268	64193560	AluSx_dup83907	2098	+	293
chr14	64420448	64421742	Peak_74098	chr14	64421612	64421923	AluY_dup78346	2593	-	0
chr14	64500516	64507220	Peak_816	chr14	64500769	64501073	AluSx1_dup83053	2316	+	0
chr14	64788161	64788825	Peak_34818	chr14	64789068	64789360	AluJb_dup92877	1796	+	-244
chr14	64789000	64789352	Peak_50414	chr14	64789068	64789360	AluJb_dup92877	1796	+	0
chr14	64789786	64790222	Peak_130218	chr14	64789068	64789360	AluJb_dup92877	1796	+	427
chr14	65224581	65232076	Peak_23196	chr14	65228059	65228353	AluSp_dup36648	2354	+	0
chr14	65352595	65353786	Peak_69133	chr14	65352615	65352925	AluJr4_dup15289	1045	+	0
chr14	67418275	67419528	Peak_56043	chr14	67419581	67419861	AluYc_dup3496	2367	+	-54
chr14	68019864	68020420	Peak_74316	chr14	68020107	68020405	AluJr_dup61848	1865	-	0
chr14	68276621	68281158	Peak_17644	chr14	68280776	68281088	AluJb_dup93084	1880	+	0
chr14	68281449	68284704	Peak_50506	chr14	68280776	68281088	AluJb_dup93084	1880	+	362
chr14	69036829	69040807	Peak_21984	chr14	69040047	69040212	FAM_dup3255	928	+	0
chr14	69059075	69059923	Peak_44598	chr14	69059095	69059293	AluJr_dup61874	1335	-	0
chr14	69067997	69069982	Peak_36282	chr14	69067651	69067934	AluSc_dup26415	2334	-	-64
chr14	69150798	69154337	Peak_3814	chr14	69150606	69150901	AluJr_dup61878	1728	+	0
chr14	69397162	69400027	Peak_3651	chr14	69399833	69400080	AluJb_dup93157	1530	+	0
chr14	69901769	69902488	Peak_71153	chr14	69902599	69903919	SVA_C_dup348	10726	+	-112
chr14	70068828	70070050	Peak_70849	chr14	70068729	70069017	AluJb_dup93199	1770	-	0
chr14	70865051	70865908	Peak_79253	chr14	70865555	70865850	AluY_dup78585	2344	-	0
chr14	71377001	71378130	Peak_40560	chr14	71376565	71378025	SVA_B_dup613	9345	-	0
chr14	72926383	72927993	Peak_16213	chr14	72928188	72928494	AluSc8_dup16207	2336	-	196
chr14	73536540	73538258	Peak_20073	chr14	73538332	73538630	AluY_dup78689	2469	+	-75
chr14	73712214	73715113	Peak_2524	chr14	73712619	73713668	MamGyp-int_dup571	3849	-	0
chr14	73850437	73853682	Peak_5153	chr14	73853312	73853622	AluSq2_dup45033	2334	-	0
chr14	74017727	74020039	Peak_3334	chr14	74017037	74017338	AluSp_dup36851	2372	+	390
chr14	74629702	74630114	Peak_106769	chr14	74630250	74630558	AluJb_dup93561	1721	+	-137
chr14	74630597	74632455	Peak_62648	chr14	74630250	74630558	AluJb_dup93561	1721	+	40
chr14	74887949	74889357	Peak_34589	chr14	74888457	74888722	AluJr_dup62149	1183	+	0
chr14	75050375	75051916	Peak_5417	chr14	75050411	75050699	AluJb_dup93613	2346	-	0
chr14	75537866	75545261	Peak_25546	chr14	75540803	75541110	AluSx1_dup83647	2017	+	0
chr14	76899170	76899831	Peak_61189	chr14	76897443	76898928	SVA_B_dup615	10882	-	-243
chr14	77498153	77499304	Peak_28940	chr14	77497403	77497726	AluJr_dup62268	1732	+	428
chr14	78134025	78137153	Peak_21960	chr14	78133563	78133829	MLT1B_dup14499	1478	-	-197
chr14	80095053	80095646	Peak_46474	chr14	80095219	80095539	AluJr_dup62331	1747	+	0
chr14	80095822	80096712	Peak_63700	chr14	80095219	80095539	AluJr_dup62331	1747	+	284
chr14	80641964	80643036	Peak_65639	chr14	80643437	80643716	AluSg4_dup5228	2053	+	-402
chr14	80643262	80643633	Peak_107628	chr14	80643437	80643716	AluSg4_dup5228	2053	+	0
chr14	80643754	80644435	Peak_129363	chr14	80643437	80643716	AluSg4_dup5228	2053	+	39
chr14	83639266	83639761	Peak_71736	chr14	83639299	83645330	L1PA3_dup9449	27257	+	0
chr14	85233478	85234960	Peak_28164	chr14	85233594	85233870	AluSx1_dup83966	2136	-	0
chr14	88550745	88552164	Peak_10901	chr14	88551689	88551840	FRAM_dup5479	1143	-	0
chr14	88978685	88979102	Peak_36390	chr14	88979222	88979290	MIRc_dup79704	207	+	-121
chr14	89507169	89507463	Peak_87033	chr14	89505248	89507142	SVA_D_dup1090	9070	+	28
chr14	90408908	90409960	Peak_65237	chr14	90409755	90410046	AluJb_dup94153	1860	-	0
chr14	90511389	90511725	Peak_112893	chr14	90510987	90511268	AluSx_dup85072	2146	+	122
chr14	91173414	91173690	Peak_59680	chr14	91172642	91172943	AluSg_dup27164	2387	-	-472
chr14	92469997	92470420	Peak_85260	chr14	92469227	92469518	AluY_dup79356	2424	+	480
chr14	93104973	93105339	Peak_101702	chr14	93104204	93104481	AluSq2_dup45482	1811	+	493
chr14	93135681	93136098	Peak_103069	chr14	93135070	93135331	AluJr_dup62611	1697	-	-351
chr14	99749452	99759971	Peak_9622	chr14	99757058	99757357	AluSx_dup85443	2167	+	0
chr14	100203457	100206148	Peak_36476	chr14	100205883	100206107	AluJb_dup94655	1306	-	0
chr14	102083079	102083675	Peak_73272	chr14	102083056	102083143	L1M4c_dup2917	304	-	0
chr14	102262764	102263560	Peak_19333	chr14	102263934	102264238	AluSz_dup76326	2365	+	-375
chr14	102263859	102264132	Peak_82029	chr14	102263934	102264238	AluSz_dup76326	2365	+	0
chr14	102264250	102265270	Peak_45449	chr14	102263934	102264238	AluSz_dup76326	2365	+	13
chr14	102313214	102315575	Peak_13934	chr14	102315868	102316027	AluSz_dup76332	2228	+	-294
chr14	102315632	102321010	Peak_1018	chr14	102315868	102316027	AluSz_dup76332	2228	+	0
chr14	102567608	102569035	Peak_22146	chr14	102568840	102569133	AluJb_dup94827	1922	+	0
chr14	102654438	102656326	Peak_31024	chr14	102656769	102657073	AluSx_dup85638	2105	-	444
chr14	102774578	102775052	Peak_52256	chr14	102775218	102775379	AluJb_dup94860	1053	-	167
chr14	102775669	102779342	Peak_4141	chr14	102775218	102775379	AluJb_dup94860	1053	-	-291
chr14	103243215	103252586	Peak_21568	chr14	103247471	103247777	AluSx1_dup84813	2215	-	0
chr14	103243215	103252586	Peak_21568	chr14	103251627	103251937	AluSp_dup37392	2310	-	0
chr14	103401379	103402098	Peak_59001	chr14	103400617	103400918	AluJr_dup62966	1974	+	462
chr14	105351953	105352326	Peak_89982	chr14	105351558	105351867	AluJb_dup95061	1756	+	87
chr15	22838607	22840717	Peak_3948	chr15	22839939	22840219	AluJb_dup95252	1667	-	0
chr15	22888242	22889145	Peak_35566	chr15	22888760	22889068	AluSz_dup76626	1914	+	0
chr15	22889264	22889752	Peak_128818	chr15	22888760	22889068	AluSz_dup76626	1914	+	197
chr15	25762470	25763704	Peak_64323	chr15	25762584	25762866	AluJr4_dup15656	1711	-	0
chr15	25900328	25905844	Peak_32693	chr15	25904471	25904603	FLAM_A_dup11236	790	-	0
chr15	29667739	29679421	Peak_1075	chr15	29676316	29676618	AluSp_dup37716	2424	+	0
chr15	29820043	29823791	Peak_1123	chr15	29823806	29824111	AluSx4_dup8321	2552	+	-16
chr15	31635379	31636057	Peak_63026	chr15	31636100	31638378	Tigger1_dup10279	15975	+	-44
chr15	31636406	31637062	Peak_42939	chr15	31636100	31638378	Tigger1_dup10279	15975	+	0
chr15	31638440	31639176	Peak_31633	chr15	31636100	31638378	Tigger1_dup10279	15975	+	63
chr15	34721366	34722968	Peak_27338	chr15	34723184	34723495	AluSq2_dup46082	2271	-	217
chr15	40068769	40070889	Peak_17863	chr15	40070798	40071117	AluJb_dup95919	2004	+	0
chr15	40754257	40756171	Peak_13656	chr15	40755983	40756098	AluJb_dup95981	671	+	0
chr15	40861175	40867867	Peak_21514	chr15	40865249	40865539	AluJb_dup95995	2027	+	0
chr15	41184414	41185865	Peak_62524	chr15	41185524	41185819	AluJb_dup96041	1960	-	0
chr15	43112786	43113864	Peak_44912	chr15	43112983	43113269	AluY_dup81396	2557	+	0
chr15	43776402	43778417	Peak_14569	chr15	43778392	43778553	AluJo_dup58039	1111	+	0
chr15	44207293	44208011	Peak_57978	chr15	44207275	44207561	AluJb_dup96368	1943	+	0
chr15	44724810	44725152	Peak_93020	chr15	44724945	44725161	AluJo_dup58097	1480	+	0
chr15	45441704	45443093	Peak_57648	chr15	45443161	45443458	AluJr_dup63899	2326	-	69
chr15	45453613	45458618	Peak_13026	chr15	45455724	45456023	AluSx_dup87123	2159	+	0
chr15	50878540	50886409	Peak_11044	chr15	50881440	50881707	AluJr_dup64019	1741	+	0
chr15	51144496	51144978	Peak_85849	chr15	51144549	51144854	AluSz_dup77703	2255	-	0
chr15	51227952	51229187	Peak_32183	chr15	51227395	51227672	AluSz6_dup36650	1619	+	281
chr15	51883524	51885132	Peak_44342	chr15	51885290	51886725	SVA_B_dup636	10360	-	159
chr15	51885733	51888898	Peak_21509	chr15	51885290	51886725	SVA_B_dup636	10360	-	0
chr15	52021849	52023852	Peak_17351	chr15	52023603	52023911	AluSc_dup27335	2218	-	0
chr15	56369227	56369683	Peak_94269	chr15	56369211	56369356	AluJb_dup96903	975	-	0
chr15	57320533	57321300	Peak_80166	chr15	57321215	57321530	AluJb_dup96967	2059	+	0
chr15	58680126	58680393	Peak_93630	chr15	58680114	58680422	AluJo_dup58420	2087	-	0
chr15	58756659	58757624	Peak_95897	chr15	58757148	58757447	AluSx_dup87602	2224	-	0
chr15	59243261	59251667	Peak_15658	chr15	59246994	59247213	AluJr_dup64261	1382	+	0
chr15	59365732	59366805	Peak_43302	chr15	59366334	59366468	AluJr_dup64271	721	-	0
chr15	59387276	59390212	Peak_32506	chr15	59390367	59390673	AluSx_dup87665	2253	-	156
chr15	59656441	59658034	Peak_4453	chr15	59657879	59658178	AluSq2_dup46717	2359	+	0
chr15	59697645	59698127	Peak_42276	chr15	59697775	59698060	AluSp_dup38364	2076	+	0
chr15	59698431	59698721	Peak_90165	chr15	59697775	59698060	AluSp_dup38364	2076	+	372
chr15	60340366	60341293	Peak_48440	chr15	60341089	60341255	FAM_dup3388	971	+	0
chr15	60366312	60366685	Peak_34921	chr15	60366899	60368305	SVA_E_dup535	6314	+	-215
chr15	60367191	60367563	Peak_34235	chr15	60366899	60368305	SVA_E_dup535	6314	+	0
chr15	60368128	60378400	Peak_4600	chr15	60366899	60368305	SVA_E_dup535	6314	+	0
chr15	60386655	60403800	Peak_46	chr15	60388733	60388952	AluJo_dup58514	1499	-	0
chr15	60386655	60403800	Peak_46	chr15	60394417	60394725	AluSx1_dup86670	2382	+	0
chr15	60405604	60415366	Peak_6945	chr15	60412828	60413130	AluYf1_dup1479	2543	-	0
chr15	63022799	63024209	Peak_44273	chr15	63024399	63024620	AluJr_dup64385	1329	+	-191
chr15	63471353	63471946	Peak_104410	chr15	63471455	63471601	FAM_dup3394	868	+	0
chr15	64386933	64388597	Peak_11248	chr15	64388327	64388606	AluSz_dup78259	2134	-	0
chr15	64766918	64768201	Peak_65112	chr15	64768358	64768654	AluSx1_dup86890	2178	+	-158
chr15	64824917	64826629	Peak_5858	chr15	64826516	64826624	AluJb_dup97458	606	-	0
chr15	64850871	64852401	Peak_32877	chr15	64852866	64853161	AluSx1_dup86903	2181	+	-466
chr15	66701187	66708722	Peak_1711	chr15	66708471	66708943	L1MB7_dup18260	2505	+	0
chr15	66708996	66710154	Peak_70367	chr15	66708471	66708943	L1MB7_dup18260	2505	+	54
chr15	66740029	66743384	Peak_76778	chr15	66739806	66739938	FLAM_A_dup11519	736	-	-92
chr15	66958958	66960344	Peak_85501	chr15	66958498	66958805	AluSc8_dup16932	2325	+	154
chr15	67021415	67027358	Peak_10826	chr15	67026395	67026691	AluSx_dup88096	2130	-	0
chr15	67155891	67158969	Peak_32478	chr15	67159076	67159370	AluJb_dup97700	2136	-	108
chr15	67159040	67159426	Peak_64394	chr15	67159076	67159370	AluJb_dup97700	2136	-	0
chr15	67913174	67913481	Peak_66533	chr15	67913240	67913401	FRAM_dup5674	882	+	0
chr15	67913664	67919192	Peak_10513	chr15	67913240	67913401	FRAM_dup5674	882	+	264
chr15	68489376	68489757	Peak_121279	chr15	68489896	68490172	AluJo_dup58863	1525	-	140
chr15	68540293	68546924	Peak_6625	chr15	68540952	68541254	AluJb_dup97803	1816	+	0
chr15	69301024	69310464	Peak_1367	chr15	69310757	69311068	AluY_dup82502	2574	+	-294
chr15	69310897	69316134	Peak_24391	chr15	69310757	69311068	AluY_dup82502	2574	+	0
chr15	70692175	70692473	Peak_76447	chr15	70692159	70692462	AluJr_dup64698	1603	-	0
chr15	70810701	70812906	Peak_25420	chr15	70812385	70812695	AluYm1_dup3792	2553	+	0
chr15	71128798	71130614	Peak_30635	chr15	71130187	71130485	AluJb_dup97931	1982	-	0
chr15	71259438	71260107	Peak_103805	chr15	71258870	71259142	AluSp_dup38654	2092	+	297
chr15	71407671	71415455	Peak_13533	chr15	71408570	71408852	AluJb_dup97938	2153	+	0
chr15	71471047	71472260	Peak_49589	chr15	71471917	71472216	AluJr_dup64720	2002	-	0
chr15	71472467	71472811	Peak_110551	chr15	71471917	71472216	AluJr_dup64720	2002	-	-252
chr15	71744193	71747721	Peak_8728	chr15	71746411	71746694	AluJb_dup97958	2152	-	0
chr15	71778438	71782455	Peak_26358	chr15	71781092	71781809	L3_dup38798	519	+	0
chr15	71789597	71792528	Peak_23575	chr15	71791721	71792024	AluJo_dup58942	1738	+	0
chr15	72221951	72224801	Peak_32349	chr15	72223012	72223169	AluJr_dup64741	938	-	0
chr15	73991135	73992309	Peak_18609	chr15	73992528	73992801	AluJr_dup64802	1803	+	-220
chr15	73992401	73993168	Peak_25124	chr15	73992528	73992801	AluJr_dup64802	1803	+	0
chr15	74396177	74398358	Peak_32530	chr15	74398245	74398529	AluJb_dup98144	1788	+	0
chr15	75023050	75023435	Peak_100226	chr15	75022664	75022976	AluJo_dup59085	2088	+	75
chr15	75119848	75120428	Peak_22287	chr15	75120082	75120383	AluY_dup82731	2551	+	0
chr15	75120511	75121365	Peak_42654	chr15	75120082	75120383	AluY_dup82731	2551	+	129
chr15	75121444	75121897	Peak_62740	chr15	75122130	75122428	AluSz6_dup37162	2122	-	234
chr15	75122085	75123173	Peak_32667	chr15	75122130	75122428	AluSz6_dup37162	2122	-	0
chr15	76576556	76577606	Peak_65620	chr15	76577165	76577474	AluJb_dup98343	1983	+	0
chr15	78915704	78917256	Peak_48906	chr15	78915991	78916126	AluJo_dup59244	967	+	0
chr15	80059562	80061300	Peak_636	chr15	80060641	80060927	AluSc_dup27747	2379	+	0
chr15	80589125	80591546	Peak_26643	chr15	80590466	80590741	AluJr_dup65080	1548	+	0
chr15	82749074	82751639	Peak_10796	chr15	82749090	82749384	AluSq2_dup47329	2258	-	0
chr15	83065547	83068295	Peak_682	chr15	83066010	83066306	AluJb_dup98676	2165	+	0
chr15	84921911	84925971	Peak_25168	chr15	84924888	84925067	AluSc5_dup5345	2123	-	0
chr15	85342134	85344629	Peak_16597	chr15	85343130	85343426	AluY_dup83188	2554	+	0
chr15	89500841	89501498	Peak_129601	chr15	89501962	89502302	AluSx1_dup88185	2300	-	465
chr15	89761046	89762199	Peak_51922	chr15	89762436	89762638	L1ME3G_dup13643	433	+	-238
chr15	89843605	89849930	Peak_19550	chr15	89847095	89847403	AluJo_dup59553	1919	+	0
chr15	89858911	89859260	Peak_67528	chr15	89859387	89859694	AluSx_dup89073	2355	-	128
chr15	90156151	90170025	Peak_3277	chr15	90157310	90157619	AluSg4_dup5492	2186	-	0
chr15	90261698	90262705	Peak_82056	chr15	90261068	90261378	AluSz_dup79537	2302	-	-321
chr15	90264273	90266948	Peak_719	chr15	90267030	90267324	AluJb_dup99042	1777	-	83
chr15	90856685	90857085	Peak_118093	chr15	90856249	90856555	AluSz_dup79607	2179	-	-131
chr15	90861655	90865208	Peak_24415	chr15	90863770	90864089	AluJr_dup65419	1667	+	0
chr15	99057730	99060354	Peak_1760	chr15	99058355	99058594	AluSc_dup27987	1859	+	0
chr15	99211631	99212225	Peak_148953	chr15	99211861	99211991	AluSz_dup79861	857	-	0
chr15	101526077	101531622	Peak_18153	chr15	101527295	101527586	AluJo_dup59809	1930	-	0
chr16	52687	53659	Peak_8710	chr16	52803	53424	L2a_dup142692	603	-	0
chr16	53793	54650	Peak_8387	chr16	52803	53424	L2a_dup142692	603	-	-370
chr16	106792	107168	Peak_73151	chr16	106351	106656	AluJb_dup99450	1894	+	137
chr16	395825	399295	Peak_919	chr16	396819	396940	AluJb_dup99491	906	-	0
chr16	451220	452308	Peak_73690	chr16	451867	452178	AluSq2_dup47776	2197	+	0
chr16	457223	457493	Peak_92292	chr16	456474	456785	AluSx1_dup88735	2099	+	439
chr16	587248	589968	Peak_1393	chr16	588336	588539	AluJb_dup99517	1456	+	0
chr16	813337	814323	Peak_24735	chr16	814225	814532	AluSx1_dup88761	1948	+	0
chr16	1302898	1303407	Peak_122556	chr16	1302719	1303019	AluJb_dup99543	1672	+	0
chr16	1303492	1304490	Peak_54001	chr16	1302719	1303019	AluJb_dup99543	1672	+	474
chr16	1701601	1701871	Peak_122254	chr16	1701758	1702063	AluJo_dup59916	1778	+	0
chr16	1869032	1873100	Peak_15253	chr16	1872827	1872971	AluJr_dup65704	1014	+	0
chr16	1922706	1927449	Peak_15659	chr16	1924089	1924383	AluJr_dup65709	1887	+	0
chr16	2006349	2011246	Peak_3404	chr16	2011461	2011641	AluSz6_dup37722	1692	+	-216
chr16	2011307	2012319	Peak_56444	chr16	2011461	2011641	AluSz6_dup37722	1692	+	0
chr16	2021717	2024660	Peak_5313	chr16	2021338	2021633	AluYf1_dup1510	2523	-	-85
chr16	2750760	2754940	Peak_493	chr16	2751477	2751589	FLAM_A_dup11741	585	+	0
chr16	2775329	2779082	Peak_190	chr16	2778602	2778886	AluSz_dup80072	1947	+	0
chr16	2881572	2884384	Peak_2620	chr16	2884594	2884896	AluSp_dup39344	2358	+	-211
chr16	2979383	2981539	Peak_3064	chr16	2981187	2981478	AluSz_dup80088	2036	-	0
chr16	3058248	3060560	Peak_1826	chr16	3057704	3057992	AluJr_dup65766	1816	-	-257
chr16	3105571	3106617	Peak_5765	chr16	3107000	3107297	AluSg_dup28716	2408	-	384
chr16	3106758	3107422	Peak_28125	chr16	3107000	3107297	AluSg_dup28716	2408	-	0
chr16	3174012	3175681	Peak_21717	chr16	3174652	3174937	AluJo_dup60018	1684	-	0
chr16	3879332	3881805	Peak_2116	chr16	3881957	3882215	AluSq2_dup47893	1824	+	-153
chr16	3968419	3969366	Peak_47549	chr16	3968838	3969123	AluSg_dup28749	1936	-	0
chr16	3982932	3983846	Peak_31201	chr16	3983647	3983940	AluJo_dup60095	1837	+	0
chr16	4108834	4110367	Peak_38153	chr16	4108394	4108671	AluSg_dup28752	2114	-	-164
chr16	4286205	4287011	Peak_97407	chr16	4286932	4287234	AluY_dup84167	2451	-	0
chr16	4287959	4292803	Peak_16630	chr16	4287679	4287957	AluJr4_dup16353	1327	-	-3
chr16	4293053	4296518	Peak_13574	chr16	4295335	4295639	AluSz6_dup37802	2068	+	0
chr16	4296785	4302425	Peak_5986	chr16	4300414	4300730	AluY_dup84171	2436	+	0
chr16	4424384	4427351	Peak_3877	chr16	4425049	4425352	AluSg7_dup6760	2434	+	0
chr16	4494451	4497027	Peak_40101	chr16	4496862	4496986	FLAM_C_dup18698	861	-	0
chr16	4616450	4618269	Peak_8669	chr16	4616939	4617250	AluSx1_dup89138	2372	+	0
chr16	4786728	4789197	Peak_30268	chr16	4789314	4789625	AluY_dup84214	2454	-	118
chr16	8962116	8964729	Peak_7206	chr16	8964501	8964791	AluJr_dup66094	1215	+	0
chr16	9072014	9074513	Peak_29306	chr16	9074087	9074391	AluJr_dup66114	1906	-	0
chr16	9074707	9075141	Peak_78161	chr16	9074087	9074391	AluJr_dup66114	1906	-	-317
chr16	9078920	9079689	Peak_69140	chr16	9079972	9080271	AluSx_dup90347	1950	+	-284
chr16	9079794	9080072	Peak_114355	chr16	9079972	9080271	AluSx_dup90347	1950	+	0
chr16	9110358	9111767	Peak_35684	chr16	9110768	9111055	AluSp_dup39521	2297	+	0
chr16	9134122	9134984	Peak_51122	chr16	9134300	9134609	AluJo_dup60367	1752	-	0
chr16	11595582	11601488	Peak_22945	chr16	11597900	11598197	AluJb_dup100379	1729	-	0
chr16	11595582	11601488	Peak_22945	chr16	11599987	11600240	AluJr_dup66285	1482	-	0
chr16	11604838	11605864	Peak_51890	chr16	11606157	11606468	AluJb_dup100381	2031	-	294
chr16	11607844	11611489	Peak_55355	chr16	11611074	11611347	AluJr_dup66287	1567	+	0
chr16	11611813	11614316	Peak_27613	chr16	11611074	11611347	AluJr_dup66287	1567	+	467
chr16	11664359	11665377	Peak_84777	chr16	11664293	11664529	AluJr_dup66304	1428	+	0
chr16	11741295	11744322	Peak_1855	chr16	11741752	11742041	AluSx_dup90533	2267	+	0
chr16	11748297	11749307	Peak_66534	chr16	11748768	11749040	AluSz6_dup38024	1735	+	0
chr16	11795826	11798881	Peak_1644	chr16	11795808	11796132	AluJo_dup60538	1609	-	0
chr16	11867145	11867608	Peak_60083	chr16	11866720	11866869	FAM_dup3482	815	-	-277
chr16	12187567	12188067	Peak_86226	chr16	12187279	12187562	AluSz6_dup38046	2057	+	6
chr16	12873556	12874299	Peak_53386	chr16	12873775	12874087	AluSc_dup28253	2181	+	0
chr16	13973424	13974012	Peak_148795	chr16	13973972	13974264	AluSg_dup28944	2361	-	0
chr16	14296281	14297384	Peak_79506	chr16	14296620	14296777	AluJr_dup66426	984	-	0
chr16	14323202	14323989	Peak_62375	chr16	14324168	14324474	AluJr_dup66432	1801	-	180
chr16	14324121	14324698	Peak_62209	chr16	14324168	14324474	AluJr_dup66432	1801	-	0
chr16	14324908	14325791	Peak_42464	chr16	14324168	14324474	AluJr_dup66432	1801	-	-435
chr16	14342995	14343583	Peak_145902	chr16	14343955	14344126	AluJo_dup60658	1934	-	373
chr16	14344268	14344941	Peak_113858	chr16	14343955	14344126	AluJo_dup60658	1934	-	-143
chr16	14351635	14352277	Peak_107388	chr16	14352195	14352475	AluSc_dup28274	2163	+	0
chr16	14352661	14376668	Peak_1301	chr16	14373817	14374119	AluJr_dup66443	1820	-	0
chr16	14561239	14567930	Peak_25169	chr16	14568198	14568431	AluSx4_dup8751	1787	-	269
chr16	15514882	15516354	Peak_74421	chr16	15516142	15516448	AluJo_dup60750	1916	+	0
chr16	15516731	15520434	Peak_14448	chr16	15516142	15516448	AluJo_dup60750	1916	+	284
chr16	15682238	15683154	Peak_28078	chr16	15683344	15683625	AluY_dup84692	2002	-	191
chr16	15882852	15889586	Peak_1869	chr16	15885025	15885313	AluSc8_dup17484	1998	+	0
chr16	15927698	15929395	Peak_31310	chr16	15929741	15930052	AluJb_dup100743	1850	+	-347
chr16	15929549	15930363	Peak_50458	chr16	15929741	15930052	AluJb_dup100743	1850	+	0
chr16	15982845	15999852	Peak_5338	chr16	15989876	15990040	FRAM_dup5829	1010	-	0
chr16	16010145	16026422	Peak_4784	chr16	16010952	16011255	AluSz_dup81208	2266	+	0
chr16	16036261	16036906	Peak_50608	chr16	16035493	16035794	AluJb_dup100764	1832	-	-468
chr16	18801800	18802885	Peak_6745	chr16	18802283	18802584	AluY_dup84787	2681	-	0
chr16	19066857	19068787	Peak_350	chr16	19067034	19067239	AluJr_dup66813	1285	-	0
chr16	19412816	19413421	Peak_50259	chr16	19412858	19413124	AluJr_dup66872	1670	-	0
chr16	19413545	19416743	Peak_42881	chr16	19412858	19413124	AluJr_dup66872	1670	-	-422
chr16	19520180	19523225	Peak_5935	chr16	19523243	19523536	AluJo_dup61039	2040	-	19
chr16	19523292	19523698	Peak_50416	chr16	19523243	19523536	AluJo_dup61039	2040	-	0
chr16	19523844	19525000	Peak_9190	chr16	19523243	19523536	AluJo_dup61039	2040	-	-309
chr16	19555626	19556622	Peak_7817	chr16	19556843	19557156	AluSx_dup91254	2272	+	-222
chr16	19593939	19596882	Peak_12837	chr16	19596737	19597028	AluSz_dup81460	2072	+	0
chr16	19596953	19597354	Peak_122062	chr16	19596737	19597028	AluSz_dup81460	2072	+	0
chr16	19806882	19813333	Peak_14200	chr16	19808867	19809156	AluSq2_dup48465	2156	-	0
chr16	21188006	21188865	Peak_20101	chr16	21188989	21189256	AluY_dup84876	2116	+	-125
chr16	21504099	21504324	Peak_101656	chr16	21504184	21504466	AluSz_dup81604	2018	+	0
chr16	23536079	23536753	Peak_95684	chr16	23536673	23536980	AluSg_dup29131	2434	-	0
chr16	23537372	23540399	Peak_25766	chr16	23536673	23536980	AluSg_dup29131	2434	-	-393
chr16	24575931	24576336	Peak_89307	chr16	24573491	24575810	SVA_C_dup369	7099	-	-122
chr16	24666697	24673161	Peak_15907	chr16	24667761	24668030	AluJr_dup67412	1609	+	0
chr16	24680729	24683246	Peak_50945	chr16	24680754	24681036	AluJb_dup101544	1508	-	0
chr16	24688223	24689223	Peak_44060	chr16	24688921	24689086	FRAM_dup5882	823	+	0
chr16	24689410	24689889	Peak_67734	chr16	24688921	24689086	FRAM_dup5882	823	+	325
chr16	24697674	24703591	Peak_8131	chr16	24698046	24698178	AluJo_dup61404	986	+	0
chr16	24697674	24703591	Peak_8131	chr16	24702166	24702476	AluJo_dup61405	2067	-	0
chr16	24837149	24847170	Peak_11081	chr16	24845105	24845408	AluJo_dup61423	1979	+	0
chr16	27202976	27205108	Peak_4142	chr16	27204743	27205045	AluSz_dup82039	2056	+	0
chr16	27267814	27270101	Peak_4401	chr16	27267735	27268040	AluSq_dup14820	2261	-	0
chr16	27271455	27272528	Peak_70757	chr16	27272514	27272812	AluSx4_dup8848	2429	+	0
chr16	27273037	27274903	Peak_21992	chr16	27272514	27272812	AluSx4_dup8848	2429	+	226
chr16	27567037	27568076	Peak_30538	chr16	27567826	27568011	AluJo_dup61568	1698	+	0
chr16	27568257	27569044	Peak_34913	chr16	27567826	27568011	AluJo_dup61568	1698	+	247
chr16	28910117	28911267	Peak_42484	chr16	28910281	28910574	AluSq2_dup48832	2052	-	0
chr16	29028316	29030850	Peak_28414	chr16	29027838	29028146	AluJr4_dup16641	1946	-	-171
chr16	29073676	29074355	Peak_37557	chr16	29074465	29074618	AluJo_dup61752	966	-	111
chr16	29789604	29792667	Peak_3515	chr16	29789669	29789965	AluSx_dup92167	2244	-	0
chr16	30052526	30055106	Peak_13169	chr16	30052085	30052381	AluSq2_dup48902	2188	+	146
chr16	30169155	30169526	Peak_71749	chr16	30168454	30169705	SVA_D_dup1165	2283	+	0
chr16	30739410	30742740	Peak_19646	chr16	30742647	30742949	AluSc5_dup5502	2433	+	0
chr16	30747342	30748229	Peak_11459	chr16	30747851	30748015	AluJr_dup68041	1075	+	0
chr16	30748310	30749260	Peak_6981	chr16	30747851	30748015	AluJr_dup68041	1075	+	296
chr16	30921448	30925544	Peak_2422	chr16	30921291	30921591	AluJr_dup68064	1800	+	0
chr16	31105298	31106527	Peak_9371	chr16	31106615	31106720	FLAM_C_dup19150	630	+	-89
chr16	31179024	31183019	Peak_2023	chr16	31183120	31183297	FAM_dup3505	1077	+	-102
chr16	31441904	31443551	Peak_9080	chr16	31442302	31442618	AluSx4_dup8903	2337	-	0
chr16	46829874	46832125	Peak_5690	chr16	46831958	46832274	AluJr_dup68286	2093	+	0
chr16	47037227	47038599	Peak_6591	chr16	47037363	47037448	MER53_dup4858	402	+	0
chr16	48413980	48414564	Peak_106778	chr16	48414981	48415247	AluSx1_dup92003	1974	-	418
chr16	48444040	48446205	Peak_19454	chr16	48445487	48445766	AluSz_dup82649	1834	+	0
chr16	49883662	49884571	Peak_82897	chr16	49883340	49883637	AluJr_dup68443	1712	-	-26
chr16	50207746	50209071	Peak_81198	chr16	50207168	50207479	AluSz_dup82738	2178	-	-268
chr16	50806419	50806673	Peak_52747	chr16	50807017	50807319	AluJr_dup68542	1888	+	-345
chr16	55470279	55473203	Peak_25590	chr16	55472172	55472464	AluJr_dup68771	1821	+	0
chr16	56603458	56612018	Peak_4933	chr16	56612108	56612392	AluJb_dup102833	1899	-	91
chr16	56612234	56613031	Peak_83347	chr16	56612108	56612392	AluJb_dup102833	1899	-	0
chr16	56810088	56810927	Peak_44241	chr16	56810347	56810658	AluJb_dup102849	1848	+	0
chr16	56810989	56816753	Peak_12703	chr16	56810347	56810658	AluJb_dup102849	1848	+	332
chr16	56859621	56862595	Peak_63703	chr16	56859311	56859611	AluSx1_dup92319	2217	-	-11
chr16	57773686	57774342	Peak_42618	chr16	57774524	57774826	AluJr_dup68871	2033	-	183
chr16	57774593	57776923	Peak_33121	chr16	57774524	57774826	AluJr_dup68871	2033	-	0
chr16	57780795	57783467	Peak_30285	chr16	57783463	57783772	AluSq_dup14997	2513	-	0
chr16	57783575	57785182	Peak_70033	chr16	57783463	57783772	AluSq_dup14997	2513	-	0
chr16	57794383	57808203	Peak_16	chr16	57804603	57804878	AluJo_dup62571	1835	-	0
chr16	57977470	57978304	Peak_75836	chr16	57978284	57978550	AluSq_dup15001	2139	+	0
chr16	66505435	66514460	Peak_5098	chr16	66514114	66515182	SVA_B_dup664	5082	+	0
chr16	66514543	66518604	Peak_7782	chr16	66514114	66515182	SVA_B_dup664	5082	+	0
chr16	66829572	66831303	Peak_2117	chr16	66829900	66830181	AluSx_dup93288	2373	-	0
chr16	66879673	66881430	Peak_12870	chr16	66881675	66881981	AluJr_dup69115	1771	-	246
chr16	66924764	66928934	Peak_26236	chr16	66929004	66929303	AluJr_dup69120	1927	-	71
chr16	67109021	67111061	Peak_9053	chr16	67108347	67108639	AluJo_dup62771	1348	-	-383
chr16	68901742	68901972	Peak_107690	chr16	68901493	68901787	AluSx1_dup92944	2306	-	0
chr16	69071680	69075268	Peak_12079	chr16	69075451	69075752	AluJb_dup103532	2064	-	184
chr16	69075398	69076003	Peak_57114	chr16	69075451	69075752	AluJb_dup103532	2064	-	0
chr16	69076208	69079066	Peak_33859	chr16	69075451	69075752	AluJb_dup103532	2064	-	-457
chr16	69103692	69104102	Peak_80061	chr16	69104594	69104743	AluJr_dup69314	1852	-	493
chr16	69104457	69104859	Peak_90450	chr16	69104594	69104743	AluJr_dup69314	1852	-	0
chr16	69105039	69108291	Peak_7654	chr16	69104594	69104743	AluJr_dup69314	1852	-	-297
chr16	69215776	69216188	Peak_62729	chr16	69215185	69215405	AluJr_dup69323	1103	+	372
chr16	69401843	69408914	Peak_11794	chr16	69407386	69407701	AluSx1_dup93006	2329	+	0
chr16	69449841	69450085	Peak_99580	chr16	69449936	69450249	AluJo_dup62961	1847	+	0
chr16	69464522	69469196	Peak_24611	chr16	69467423	69467716	AluSz6_dup39340	2019	-	0
chr16	69464522	69469196	Peak_24611	chr16	69468603	69468752	FLAM_C_dup19451	693	-	0
chr16	69502028	69502934	Peak_73413	chr16	69503309	69503742	MLT1F_dup3591	1678	+	-376
chr16	69713985	69714202	Peak_131206	chr16	69713872	69714176	AluSc8_dup17960	2512	-	0
chr16	69916043	69919762	Peak_19713	chr16	69915432	69915570	FLAM_A_dup12090	718	+	474
chr16	70250219	70250529	Peak_65463	chr16	70249977	70250386	MER51-int_dup483	2029	-	0
chr16	70250619	70252008	Peak_2295	chr16	70249977	70250386	MER51-int_dup483	2029	-	-234
chr16	72023899	72026004	Peak_35792	chr16	72026387	72026677	AluSx4_dup9022	2292	-	384
chr16	73176898	73178362	Peak_36571	chr16	73178152	73178438	AluSx1_dup93337	1928	-	0
chr16	74699556	74702222	Peak_8080	chr16	74701347	74701554	AluSx_dup94049	1607	+	0
chr16	75303742	75308520	Peak_9762	chr16	75307205	75307517	AluSq_dup15184	2471	-	0
chr16	77214112	77215595	Peak_18926	chr16	77215743	77216042	AluSq2_dup49950	2354	-	149
chr16	80158796	80159517	Peak_61036	chr16	80159196	80159470	AluJr_dup69861	1267	+	0
chr16	80931776	80932955	Peak_25020	chr16	80933067	80933363	AluSp_dup40935	2197	+	-113
chr16	81237401	81239427	Peak_23792	chr16	81239009	81239315	AluSx1_dup93782	2296	-	0
chr16	81239491	81240016	Peak_115134	chr16	81239009	81239315	AluSx1_dup93782	2296	-	-177
chr16	81778647	81780076	Peak_13495	chr16	81778103	81778382	AluJr_dup69922	1675	+	266
chr16	84511021	84512424	Peak_24502	chr16	84512847	84513113	AluSx_dup94563	1877	-	424
chr16	84512668	84512991	Peak_113375	chr16	84512847	84513113	AluSx_dup94563	1877	-	0
chr16	84513572	84513950	Peak_124319	chr16	84512847	84513113	AluSx_dup94563	1877	-	-460
chr16	84530187	84533921	Peak_22915	chr16	84531288	84531566	AluJr_dup69980	2139	-	0
chr16	84582180	84584561	Peak_61132	chr16	84581503	84581804	AluSx_dup94571	2127	-	-377
chr16	84997863	85006773	Peak_12908	chr16	85000013	85000158	AluJb_dup104616	988	+	0
chr16	85520699	85528477	Peak_7470	chr16	85528313	85528625	AluJr_dup70028	1368	-	0
chr16	85529084	85530179	Peak_95325	chr16	85528313	85528625	AluJr_dup70028	1368	-	-460
chr16	85745514	85747535	Peak_24675	chr16	85744861	85745168	AluSp_dup41027	2371	+	347
chr16	87202425	87203366	Peak_38107	chr16	87202510	87203026	L1MD2_dup9341	2976	+	0
chr16	87203464	87203895	Peak_67253	chr16	87202510	87203026	L1MD2_dup9341	2976	+	439
chr16	87764979	87767276	Peak_8780	chr16	87766142	87766446	AluJr_dup70109	1673	+	0
chr16	87818299	87873815	Peak_2119	chr16	87831035	87831156	MIRc_dup86999	243	-	0
chr16	88662216	88664190	Peak_7201	chr16	88662571	88662699	AluJb_dup104771	789	-	0
chr16	88779740	88782089	Peak_38181	chr16	88782112	88782411	AluJr_dup70138	1892	-	24
chr16	88782200	88786083	Peak_467	chr16	88782112	88782411	AluJr_dup70138	1892	-	0
chr16	89268679	89269068	Peak_66611	chr16	89269199	89269348	AluJb_dup104794	962	-	132
chr16	89457791	89459892	Peak_22997	chr16	89459686	89459953	AluJr_dup70158	1397	+	0
chr16	89640843	89641369	Peak_44707	chr16	89640740	89641667	LTR13__dup30	6393	-	0
chr16	89815427	89817556	Peak_2671	chr16	89817057	89817172	FLAM_C_dup19712	719	+	0
chr17	731358	734042	Peak_1951	chr17	734321	734613	AluJo_dup63806	1589	-	280
chr17	1212815	1213625	Peak_49178	chr17	1212147	1212460	AluJr_dup70294	2029	+	356
chr17	1398043	1401284	Peak_1357	chr17	1400638	1400918	AluSq_dup15359	2107	-	0
chr17	1422593	1422863	Peak_103564	chr17	1422152	1422462	AluSx3_dup26566	2525	-	-132
chr17	2316583	2318000	Peak_70034	chr17	2317230	2317533	AluY_dup87710	2403	+	0
chr17	2643452	2644155	Peak_56648	chr17	2643081	2643418	AluJo_dup63951	1747	-	-35
chr17	2755083	2756347	Peak_31163	chr17	2755003	2755323	AluSg_dup30169	2210	-	0
chr17	3562939	3563220	Peak_94821	chr17	3563679	3565033	SVA_D_dup1205	9541	-	460
chr17	4217351	4217858	Peak_91274	chr17	4217687	4217983	AluJb_dup105328	1923	-	0
chr17	4786855	4787905	Peak_55338	chr17	4787554	4787822	AluSx1_dup95066	2078	-	0
chr17	5281470	5284709	Peak_3433	chr17	5281206	5281501	AluSg_dup30245	2439	+	0
chr17	6456526	6458306	Peak_54454	chr17	6456012	6456314	AluJo_dup64103	1587	-	-213
chr17	7046076	7046465	Peak_88428	chr17	7045454	7045717	AluJb_dup105511	1574	-	-360
chr17	7578982	7581532	Peak_17943	chr17	7581641	7581952	AluSz_dup85172	1957	+	-110
chr17	7582214	7585288	Peak_4061	chr17	7581641	7581952	AluSz_dup85172	1957	+	263
chr17	7989662	7990803	Peak_5410	chr17	7990634	7990916	AluY_dup88125	2541	+	0
chr17	8246271	8250674	Peak_1720	chr17	8248569	8248858	AluJb_dup105615	2118	-	0
chr17	9575033	9577212	Peak_10490	chr17	9574536	9574836	AluSp_dup41566	2460	-	-198
chr17	9797490	9804889	Peak_9610	chr17	9799110	9799413	AluSx1_dup95542	2412	+	0
chr17	9812818	9813808	Peak_77484	chr17	9812620	9812902	AluJo_dup64233	1741	-	0
chr17	10114004	10115976	Peak_24212	chr17	10113913	10114221	AluJb_dup105717	1996	-	0
chr17	10618372	10618788	Peak_57537	chr17	10618795	10619093	AluY_dup88329	2605	-	8
chr17	15288896	15291297	Peak_13640	chr17	15290024	15290315	AluSc8_dup18436	2343	+	0
chr17	15683362	15684849	Peak_19623	chr17	15684442	15684738	AluSx1_dup95795	2460	-	0
chr17	16313105	16313974	Peak_53145	chr17	16311459	16312957	SVA_C_dup381	10836	-	-149
chr17	16351717	16354147	Peak_1179	chr17	16354615	16354930	AluJr_dup70857	1487	-	469
chr17	16535041	16536837	Peak_4872	chr17	16536187	16536519	AluSc_dup29624	2313	+	0
chr17	17300101	17302023	Peak_8777	chr17	17299681	17299993	AluSp_dup41830	2335	+	109
chr17	17680889	17684566	Peak_301	chr17	17683876	17684172	AluJo_dup64436	1773	-	0
chr17	17744968	17745582	Peak_133349	chr17	17744507	17744819	AluSg_dup30570	2508	+	150
chr17	17910903	17911594	Peak_58436	chr17	17911652	17913237	SVA_D_dup1216	10792	-	59
chr17	17913483	17915855	Peak_10865	chr17	17911652	17913237	SVA_D_dup1216	10792	-	-247
chr17	18033763	18034072	Peak_79372	chr17	18034160	18034420	AluJr_dup70932	1615	+	-89
chr17	19326704	19328017	Peak_38047	chr17	19327395	19327680	AluJb_dup106131	1728	+	0
chr17	19328163	19329020	Peak_61532	chr17	19327395	19327680	AluJb_dup106131	1728	+	484
chr17	19723851	19725983	Peak_32588	chr17	19726027	19726328	AluSz_dup85713	2239	-	45
chr17	19726711	19730398	Peak_20129	chr17	19726027	19726328	AluSz_dup85713	2239	-	-384
chr17	19952104	19952517	Peak_88722	chr17	19950299	19951909	SVA_B_dup681	9484	+	196
chr17	21275141	21276499	Peak_7874	chr17	21276986	21277277	AluJr_dup71113	1896	+	-488
chr17	21394477	21395366	Peak_61133	chr17	21395018	21395314	AluJr_dup71117	2032	+	0
chr17	21395759	21397030	Peak_38126	chr17	21395018	21395314	AluJr_dup71117	2032	+	446
chr17	27463072	27464116	Peak_80337	chr17	27463227	27463484	AluJb_dup106371	1436	+	0
chr17	27777763	27779093	Peak_44785	chr17	27779098	27779288	AluJr_dup71187	1846	-	6
chr17	28335621	28337487	Peak_5370	chr17	28337458	28337667	AluJo_dup64751	1370	-	0
chr17	28405127	28407007	Peak_2057	chr17	28406850	28407161	AluJb_dup106459	2091	+	0
chr17	28715594	28723581	Peak_1088	chr17	28719056	28719324	AluJb_dup106498	1912	-	0
chr17	29108083	29108765	Peak_46629	chr17	29107635	29107934	AluSz6_dup40381	2155	+	150
chr17	29564679	29565180	Peak_125296	chr17	29564572	29564764	AluJb_dup106649	1218	+	0
chr17	30979067	30979289	Peak_66276	chr17	30978607	30980208	SVA_E_dup583	6296	-	0
chr17	31051781	31053032	Peak_47300	chr17	31051204	31051407	AluJo_dup64919	1415	-	-375
chr17	32124313	32125873	Peak_35206	chr17	32123710	32123973	AluJb_dup106927	1485	-	-341
chr17	32822310	32823025	Peak_15013	chr17	32821864	32822401	L1PA5_dup10373	4476	+	0
chr17	35051108	35052513	Peak_62746	chr17	35050700	35051000	AluSp_dup42290	2063	+	109
chr17	35078292	35086619	Peak_11896	chr17	35083962	35084254	AluSx_dup97284	2155	+	0
chr17	35448016	35448854	Peak_24579	chr17	35449076	35449260	AluJb_dup107121	1468	+	-223
chr17	35804123	35804799	Peak_37436	chr17	35804217	35804502	AluSg4_dup6014	2221	+	0
chr17	35890099	35890728	Peak_41722	chr17	35889615	35889803	7SK_dup606	2491	+	297
chr17	36853194	36854098	Peak_81952	chr17	36854289	36854588	AluSz_dup86503	2294	-	192
chr17	37792270	37792894	Peak_81760	chr17	37793266	37793485	AluJr_dup71693	1391	+	-373
chr17	37792950	37793381	Peak_68414	chr17	37793266	37793485	AluJr_dup71693	1391	+	0
chr17	38286509	38288285	Peak_28428	chr17	38287839	38288130	AluY_dup89840	2452	-	0
chr17	38296122	38298054	Peak_21318	chr17	38297816	38298100	AluJb_dup107362	1652	+	0
chr17	39351987	39352520	Peak_104030	chr17	39352249	39352400	FLAM_A_dup12498	737	+	0
chr17	39450178	39452569	Peak_7418	chr17	39450113	39450249	AluJb_dup107516	1455	-	0
chr17	39460482	39463542	Peak_213	chr17	39460515	39460849	AluJb_dup107517	1651	+	0
chr17	39573299	39574475	Peak_9229	chr17	39573071	39573354	AluSx1_dup97132	2244	+	0
chr17	40465538	40508038	Peak_239	chr17	40475065	40475376	AluJo_dup65464	2193	-	0
chr17	40465538	40508038	Peak_239	chr17	40477350	40477505	MIR3_dup75923	196	-	0
chr17	40465538	40508038	Peak_239	chr17	40498558	40498848	AluJb_dup107633	1901	-	0
chr17	40525325	40564822	Peak_391	chr17	40544478	40544768	AluY_dup90040	2296	+	0
chr17	41798307	41802127	Peak_15149	chr17	41802555	41802851	AluSx1_dup97288	2277	-	429
chr17	42001677	42003835	Peak_17625	chr17	42003951	42004257	AluSz_dup86922	2164	-	117
chr17	42003888	42005004	Peak_51826	chr17	42003951	42004257	AluSz_dup86922	2164	-	0
chr17	42016043	42018699	Peak_1225	chr17	42015564	42015873	AluY_dup90096	2283	+	171
chr17	42023396	42025602	Peak_27267	chr17	42024491	42024791	AluSz_dup86925	2283	+	0
chr17	42348878	42349103	Peak_149527	chr17	42348892	42349163	AluJb_dup107754	1368	-	0
chr17	42401815	42403953	Peak_42201	chr17	42403074	42403228	AluJr_dup71959	946	-	0
chr17	42401815	42403953	Peak_42201	chr17	42403622	42403940	AluSx_dup97972	1974	-	0
chr17	42404065	42404621	Peak_59500	chr17	42403622	42403940	AluSx_dup97972	1974	-	-126
chr17	42447229	42448027	Peak_40427	chr17	42448454	42450045	SVA_D_dup1239	10537	+	-428
chr17	42462777	42465859	Peak_23840	chr17	42462794	42462911	AluJo_dup65563	847	-	0
chr17	42673666	42677112	Peak_2097	chr17	42677588	42677890	AluJo_dup65586	2063	-	477
chr17	42677270	42680563	Peak_1997	chr17	42677588	42677890	AluJo_dup65586	2063	-	0
chr17	42891416	42892282	Peak_69789	chr17	42892308	42892601	AluSx_dup98048	1956	+	-27
chr17	43004373	43004907	Peak_123459	chr17	43005123	43005423	AluSz_dup87038	2442	-	217
chr17	43019367	43023099	Peak_6620	chr17	43022900	43023197	AluSx1_dup97463	2186	+	0
chr17	43024265	43025619	Peak_14073	chr17	43024210	43024460	AluY_dup90201	1734	-	0
chr17	43168781	43173175	Peak_7303	chr17	43169176	43169465	AluSg_dup31079	2254	-	0
chr17	43333903	43334366	Peak_36961	chr17	43333691	43334680	LTR13_dup373	6245	-	0
chr17	43443889	43445287	Peak_36303	chr17	43445685	43445981	AluSx_dup98130	2267	+	-399
chr17	43448407	43451008	Peak_15300	chr17	43451488	43452464	SVA_D_dup1242	3108	+	-481
chr17	43451763	43452020	Peak_90550	chr17	43451488	43452464	SVA_D_dup1242	3108	+	0
chr17	44208248	44208490	Peak_122763	chr17	44208093	44208398	AluJr_dup72105	1834	-	0
chr17	44523337	44523754	Peak_78588	chr17	44523984	44525754	SVA_D_dup1245	6610	+	-231
chr17	44567811	44568821	Peak_38805	chr17	44568044	44569479	LTR12C_dup2447	9357	+	0
chr17	44569099	44569999	Peak_39980	chr17	44568044	44569479	LTR12C_dup2447	9357	+	0
chr17	44582855	44590757	Peak_1346	chr17	44586572	44586853	AluSc_dup30132	2215	-	0
chr17	44634042	44636284	Peak_36055	chr17	44634941	44635240	AluSx1_dup97615	2324	-	0
chr17	44655710	44657210	Peak_11011	chr17	44655423	44655749	AluJr_dup72151	1891	+	0
chr17	45089740	45094911	Peak_7538	chr17	45090000	45090310	AluJb_dup108146	1906	+	0
chr17	45167127	45178659	Peak_202	chr17	45168200	45168492	AluSx_dup98331	2186	+	0
chr17	45271969	45272342	Peak_122765	chr17	45272048	45272358	AluJr_dup72205	1989	+	0
chr17	45282678	45285236	Peak_29935	chr17	45285680	45285984	AluJo_dup65777	1903	+	-445
chr17	45285294	45285599	Peak_85744	chr17	45285680	45285984	AluJo_dup65777	1903	+	-82
chr17	45286107	45286995	Peak_56890	chr17	45285680	45285984	AluJo_dup65777	1903	+	124
chr17	45327227	45327626	Peak_66357	chr17	45327498	45327824	L1ME4b_dup19120	868	-	0
chr17	47830438	47832236	Peak_9472	chr17	47830510	47830805	AluSx_dup98577	2268	-	0
chr17	47946025	47947030	Peak_41646	chr17	47947102	47947232	MLT1O_dup4404	375	+	-73
chr17	47947129	47947577	Peak_30466	chr17	47947102	47947232	MLT1O_dup4404	375	+	0
chr17	47947637	47950929	Peak_11110	chr17	47947985	47948102	L3_dup41215	410	+	0
chr17	48516032	48516473	Peak_99885	chr17	48515566	48515879	AluJo_dup65972	1722	+	154
chr17	48943464	48945594	Peak_3977	chr17	48942848	48943164	AluSx1_dup98035	2093	-	-301
chr17	49100301	49102722	Peak_18021	chr17	49100927	49101054	FLAM_C_dup20423	900	-	0
chr17	49333682	49334736	Peak_41463	chr17	49334200	49334495	AluJb_dup108580	1916	+	0
chr17	49568052	49568697	Peak_19503	chr17	49568732	49568916	AluJb_dup108615	1187	-	36
chr17	49569555	49570160	Peak_29367	chr17	49569710	49570014	AluSx_dup98758	2316	-	0
chr17	49646036	49647831	Peak_45085	chr17	49647008	49647343	AluSx_dup98767	1986	+	0
chr17	50477974	50480443	Peak_7385	chr17	50477205	50477510	AluSc8_dup18920	2309	-	-465
chr17	50540115	50544799	Peak_5463	chr17	50544885	50545197	AluSp_dup43081	2433	-	87
chr17	50545193	50545814	Peak_115870	chr17	50544885	50545197	AluSp_dup43081	2433	-	0
chr17	54900284	54902803	Peak_11485	chr17	54902291	54902590	AluSx_dup98971	2250	-	0
chr17	57061687	57062174	Peak_32363	chr17	57061055	57061343	AluSx1_dup98353	2065	-	-345
chr17	57346252	57347063	Peak_70443	chr17	57346609	57346906	AluJb_dup108955	1908	-	0
chr17	57844457	57844764	Peak_86908	chr17	57844883	57845183	AluSz_dup87901	2080	-	120
chr17	57845665	57846359	Peak_99215	chr17	57846110	57846931	SVA_B_dup694	5810	+	0
chr17	57854863	57883620	Peak_2298	chr17	57860215	57860529	AluJr_dup72717	1816	-	0
chr17	59617770	59621421	Peak_184	chr17	59619923	59620103	L1MDb_dup984	335	+	0
chr17	59767485	59770335	Peak_22029	chr17	59768321	59768615	AluSx1_dup98589	2281	+	0
chr17	59837912	59861871	Peak_2765	chr17	59860589	59860886	AluSx_dup99294	2371	-	0
chr17	59890466	59892897	Peak_15143	chr17	59890054	59890134	FAM_dup3712	454	+	333
chr17	60711996	60712413	Peak_94458	chr17	60711881	60712186	AluSz_dup88158	2363	+	0
chr17	60712604	60713462	Peak_65027	chr17	60711881	60712186	AluSz_dup88158	2363	+	419
chr17	62091902	62094974	Peak_17801	chr17	62092217	62092438	AluJr_dup72994	1268	+	0
chr17	62789076	62795266	Peak_7403	chr17	62790178	62790475	AluSx_dup99576	2247	-	0
chr17	63550400	63552466	Peak_1130	chr17	63551765	63552099	AluSx_dup99614	2082	+	0
chr17	63600095	63602026	Peak_2349	chr17	63599871	63600169	AluSx3_dup27816	2403	-	0
chr17	64727106	64730179	Peak_34584	chr17	64727959	64728252	AluJb_dup109690	1877	+	0
chr17	64988004	64992088	Peak_31076	chr17	64992570	64992881	AluJb_dup109725	1724	+	-483
chr17	64992257	64995054	Peak_39049	chr17	64992570	64992881	AluJb_dup109725	1724	+	0
chr17	65062076	65067901	Peak_12463	chr17	65063049	65063181	FLAM_C_dup20673	825	-	0
chr17	66356796	66357351	Peak_128067	chr17	66356355	66356651	AluSc8_dup19082	2325	+	146
chr17	68035632	68037499	Peak_1746	chr17	68037966	68038272	AluYf1_dup1649	2398	-	468
chr17	68774437	68775239	Peak_22937	chr17	68774117	68775120	LTR13_dup377	7577	+	0
chr17	69399897	69403859	Peak_20974	chr17	69400519	69400536	Tigger1_dup10958	14754	+	0
chr17	72398745	72401504	Peak_40710	chr17	72401172	72401438	AluJb_dup110133	1565	+	0
chr17	72401669	72403199	Peak_83668	chr17	72401172	72401438	AluJb_dup110133	1565	+	232
chr17	74753032	74753423	Peak_74430	chr17	74752474	74752752	AluJb_dup110293	1484	-	-281
chr17	74871560	74874697	Peak_3019	chr17	74870792	74871105	AluSz_dup89097	2219	-	-456
chr17	75073487	75074965	Peak_74275	chr17	75073601	75073762	AluSx3_dup28017	768	+	0
chr17	75085326	75098391	Peak_168	chr17	75095491	75095664	AluJb_dup110320	2003	-	0
chr17	75428134	75431372	Peak_12716	chr17	75429905	75430204	AluJb_dup110396	2068	+	0
chr17	75678348	75709219	Peak_4567	chr17	75709674	75709973	AluSq_dup16257	1941	+	-456
chr17	75709472	75710301	Peak_79995	chr17	75709674	75709973	AluSq_dup16257	1941	+	0
chr17	75710373	75710840	Peak_74815	chr17	75709674	75709973	AluSq_dup16257	1941	+	401
chr17	75737520	75738817	Peak_56213	chr17	75738832	75738989	FRAM_dup6400	1072	+	-16
chr17	76251097	76253299	Peak_31109	chr17	76250619	76250893	AluJb_dup110485	1739	-	-205
chr17	76440754	76441138	Peak_86780	chr17	76440316	76440627	AluJb_dup110509	1908	-	-128
chr17	76442392	76449507	Peak_9732	chr17	76443939	76444221	AluSx1_dup99899	2204	+	0
chr17	76709449	76711914	Peak_13001	chr17	76712182	76712476	AluSx1_dup99938	2214	-	269
chr17	76725424	76728118	Peak_1047	chr17	76727997	76728254	AluJr_dup73573	1657	+	0
chr17	77002528	77007700	Peak_10753	chr17	77005674	77005975	AluJb_dup110576	2020	+	0
chr17	77299716	77309582	Peak_16852	chr17	77309983	77310281	AluSx1_dup100010	2313	-	402
chr17	77406881	77412046	Peak_34113	chr17	77412456	77412738	AluJo_dup67234	1866	+	-411
chr17	78150315	78152945	Peak_20788	chr17	78150014	78150306	AluJb_dup110634	1998	-	-10
chr17	78289165	78289898	Peak_45868	chr17	78288394	78288697	AluJr_dup73641	2062	-	-469
chr17	78376107	78379824	Peak_5390	chr17	78378020	78378330	AluJb_dup110657	1677	+	0
chr17	78573803	78577578	Peak_57751	chr17	78574208	78574531	AluJb_dup110673	2068	+	0
chr17	78865563	78865904	Peak_54946	chr17	78865345	78865642	AluSp_dup43847	2405	+	0
chr17	78865968	78867483	Peak_33836	chr17	78865345	78865642	AluSp_dup43847	2405	+	327
chr17	78928245	78938375	Peak_4804	chr17	78937278	78937559	AluSq2_dup53157	2150	-	0
chr17	80248970	80249667	Peak_95912	chr17	80249624	80249927	AluSx1_dup100241	2231	+	0
chr17	80250107	80250431	Peak_102850	chr17	80249624	80249927	AluSx1_dup100241	2231	+	181
chr17	81635557	81637851	Peak_464	chr17	81637652	81637951	AluSx1_dup100345	2315	+	0
chr17	81921891	81929498	Peak_250	chr17	81922791	81922859	X9_LINE_dup579	186	-	0
chr17	82095315	82102729	Peak_338	chr17	82099951	82100251	AluSg_dup31922	2264	+	0
chr17	82329797	82331467	Peak_44177	chr17	82331858	82332166	AluSp_dup43919	2357	+	-392
chr17	82331570	82335741	Peak_6792	chr17	82331858	82332166	AluSp_dup43919	2357	+	0
chr17	82518738	82521333	Peak_2552	chr17	82518135	82518436	AluSx3_dup28169	2211	-	-303
chr18	3007842	3008682	Peak_47999	chr18	3008160	3008449	AluJb_dup111209	1971	+	0
chr18	3008735	3009312	Peak_37044	chr18	3008160	3008449	AluJb_dup111209	1971	+	287
chr18	3013582	3016238	Peak_21942	chr18	3016464	3016616	AluJr_dup73948	912	-	227
chr18	3016604	3017189	Peak_125781	chr18	3016464	3016616	AluJr_dup73948	912	-	0
chr18	3564198	3564820	Peak_139273	chr18	3563458	3563767	AluSp_dup44018	2434	-	-432
chr18	3588627	3600626	Peak_3666	chr18	3599919	3600134	AluJr_dup73979	1363	-	0
chr18	3634632	3637752	Peak_32534	chr18	3637945	3638246	AluYf1_dup1665	2545	-	194
chr18	3638215	3638650	Peak_62469	chr18	3637945	3638246	AluYf1_dup1665	2545	-	0
chr18	3791749	3796313	Peak_28804	chr18	3795649	3795753	FLAM_C_dup20999	553	-	0
chr18	3865914	3869978	Peak_38339	chr18	3869285	3869576	AluJr_dup73995	1829	+	0
chr18	7577394	7578401	Peak_31432	chr18	7578177	7578332	AluJo_dup67722	1731	-	0
chr18	7578573	7579370	Peak_79793	chr18	7578177	7578332	AluJo_dup67722	1731	-	-242
chr18	7868157	7872947	Peak_12002	chr18	7863209	7869659	L1PA7_dup12200	21412	-	0
chr18	9019647	9020710	Peak_55308	chr18	9020820	9021107	AluSx_dup101528	2289	+	-111
chr18	9091945	9093655	Peak_44152	chr18	9092273	9092568	AluSg_dup32038	2353	-	0
chr18	9135614	9138835	Peak_11371	chr18	9138232	9138518	AluSq_dup16428	2317	+	0
chr18	9715664	9716887	Peak_76127	chr18	9716754	9717062	AluJo_dup67801	1877	-	0
chr18	9716958	9719265	Peak_24506	chr18	9716754	9717062	AluJo_dup67801	1877	-	0
chr18	9880596	9881616	Peak_75837	chr18	9881264	9881559	AluSz_dup90058	2135	+	0
chr18	9898420	9900116	Peak_22114	chr18	9899397	9899686	AluJr_dup74198	1773	-	0
chr18	13434864	13436846	Peak_38986	chr18	13435441	13435745	AluJo_dup67944	1805	-	0
chr18	14224584	14225327	Peak_39726	chr18	14223572	14225651	SVA_A_dup943	6200	+	0
chr18	21611570	21613559	Peak_8574	chr18	21613575	21613878	AluSg_dup32152	2479	+	-17
chr18	21667348	21672012	Peak_33010	chr18	21667919	21668230	AluSx1_dup101160	2329	+	0
chr18	21667348	21672012	Peak_33010	chr18	21668944	21669211	AluJo_dup68043	1027	+	0
chr18	22564091	22564525	Peak_74113	chr18	22564583	22564879	AluSx4_dup9736	2146	-	59
chr18	22798042	22799040	Peak_37775	chr18	22798691	22799010	AluSz_dup90382	1932	-	0
chr18	22799241	22799733	Peak_69972	chr18	22798691	22799010	AluSz_dup90382	1932	-	-232
chr18	23031372	23031590	Peak_104185	chr18	23031707	23032049	AluSq2_dup53720	2239	-	118
chr18	23031756	23032702	Peak_52785	chr18	23031707	23032049	AluSq2_dup53720	2239	-	0
chr18	23583531	23597367	Peak_4545	chr18	23590195	23590490	AluSc5_dup5975	2356	+	0
chr18	32091438	32094123	Peak_3199	chr18	32090967	32091267	AluSx1_dup101549	2248	-	-172
chr18	36075310	36075964	Peak_55521	chr18	36074529	36074815	AluJr_dup74855	2027	-	-496
chr18	36128389	36130963	Peak_56	chr18	36130887	36131180	AluJr_dup74862	1948	+	0
chr18	46027931	46028610	Peak_28265	chr18	46027413	46027716	AluJb_dup112548	1969	+	216
chr18	48562171	48564381	Peak_52426	chr18	48564617	48564918	AluJb_dup112668	1812	-	237
chr18	48565254	48567370	Peak_35549	chr18	48564617	48564918	AluJb_dup112668	1812	-	-337
chr18	48847820	48849383	Peak_30851	chr18	48847029	48847327	AluSc_dup31270	2445	+	494
chr18	48894860	48895521	Peak_91654	chr18	48895421	48895714	AluJb_dup112675	1930	-	0
chr18	48896162	48897901	Peak_33411	chr18	48895421	48895714	AluJb_dup112675	1930	-	-449
chr18	48988537	49004954	Peak_4589	chr18	49000517	49000828	AluJb_dup112680	2002	-	0
chr18	49811155	49811480	Peak_136179	chr18	49810685	49810891	AluJb_dup112719	1413	-	-265
chr18	57644833	57645186	Peak_58984	chr18	57645588	57645887	AluSz6_dup42874	2183	-	403
chr18	57645837	57646293	Peak_116435	chr18	57645588	57645887	AluSz6_dup42874	2183	-	0
chr18	57780291	57782606	Peak_21833	chr18	57781697	57781994	AluJr_dup75314	1716	+	0
chr18	57804780	57805977	Peak_82482	chr18	57805558	57805852	AluSg_dup32467	2226	-	0
chr18	57806096	57807945	Peak_18568	chr18	57805558	57805852	AluSg_dup32467	2226	-	-245
chr18	58523647	58531609	Peak_8853	chr18	58530919	58531198	AluJr_dup75362	1893	+	0
chr18	58532033	58533422	Peak_52299	chr18	58531692	58531964	AluSc_dup31362	2160	+	70
chr18	58631441	58632077	Peak_75234	chr18	58631774	58632060	AluJb_dup113063	1971	+	0
chr18	58632470	58632998	Peak_69459	chr18	58631774	58632060	AluJb_dup113063	1971	+	411
chr18	58950757	58954375	Peak_18648	chr18	58950958	58951260	AluJb_dup113092	1919	-	0
chr18	58963683	58964091	Peak_87647	chr18	58964589	58964906	AluJr_dup75386	1789	-	499
chr18	58965229	58966179	Peak_46113	chr18	58964589	58964906	AluJr_dup75386	1789	-	-324
chr18	59737628	59738140	Peak_126530	chr18	59737284	59737588	AluSx1_dup102255	2088	+	41
chr18	59952605	59952977	Peak_72780	chr18	59953404	59953715	AluSq2_dup54316	2212	+	-428
chr18	59953304	59954091	Peak_59180	chr18	59953404	59953715	AluSq2_dup54316	2212	+	0
chr18	62449815	62454445	Peak_19481	chr18	62451897	62452216	AluJr4_dup18344	1884	-	0
chr18	73325347	73325986	Peak_26962	chr18	73325048	73328058	HERVH-int_dup5435	19985	+	0
chr18	74287665	74292088	Peak_15654	chr18	74290246	74290544	AluSz6_dup43081	2243	-	0
chr18	80034406	80035654	Peak_13336	chr18	80035126	80036395	L1MC3_dup12240	4833	-	0
chr19	530195	534159	Peak_3087	chr19	530495	530846	AluSx1_dup102807	1922	+	0
chr19	787299	788056	Peak_60098	chr19	788387	788685	AluSx_dup103537	2055	-	332
chr19	788482	793202	Peak_15703	chr19	788387	788685	AluSx_dup103537	2055	-	0
chr19	956452	957687	Peak_47778	chr19	957567	957864	AluJo_dup69156	1929	+	0
chr19	1000213	1001788	Peak_19730	chr19	1002047	1002385	AluJo_dup69162	1505	+	-260
chr19	1019055	1021562	Peak_6254	chr19	1021889	1022190	AluSx_dup103573	2167	-	328
chr19	1021651	1022146	Peak_31130	chr19	1021889	1022190	AluSx_dup103573	2167	-	0
chr19	1187474	1188208	Peak_57954	chr19	1187839	1188031	AluSx3_dup28877	1571	-	0
chr19	1188499	1190854	Peak_18409	chr19	1187839	1188031	AluSx3_dup28877	1571	-	-469
chr19	1443683	1447260	Peak_9968	chr19	1443080	1443345	AluSx_dup103627	2034	-	-339
chr19	1682483	1682943	Peak_47309	chr19	1681840	1682027	AluJb_dup113785	1794	+	457
chr19	2054597	2063220	Peak_604	chr19	2055171	2055471	AluSg_dup32748	2526	-	0
chr19	2234870	2238447	Peak_2950	chr19	2234718	2235025	AluSx_dup103740	2293	+	0
chr19	2455173	2457897	Peak_2288	chr19	2457759	2457901	AluJo_dup69284	1707	+	0
chr19	2460893	2464865	Peak_7328	chr19	2465204	2465498	AluSz_dup92038	2148	-	340
chr19	2509718	2510381	Peak_71780	chr19	2510674	2510969	AluSx1_dup103127	2176	-	294
chr19	2510897	2512384	Peak_78932	chr19	2510674	2510969	AluSx1_dup103127	2176	-	0
chr19	2522672	2526474	Peak_6267	chr19	2523271	2523490	AluJb_dup113859	1477	+	0
chr19	2557635	2558061	Peak_87680	chr19	2557847	2558140	AluSc8_dup19776	2354	-	0
chr19	2566399	2566855	Peak_125794	chr19	2567350	2567625	AluJb_dup113863	1804	-	496
chr19	3363474	3371177	Peak_541	chr19	3363271	3363571	AluSx1_dup103310	2294	-	0
chr19	3379705	3380034	Peak_51708	chr19	3379993	3380303	AluY_dup95252	2523	-	0
chr19	3380112	3381164	Peak_50741	chr19	3379993	3380303	AluY_dup95252	2523	-	0
chr19	3380112	3381164	Peak_50741	chr19	3380629	3380953	AluJo_dup69403	1910	-	0
chr19	3509215	3510072	Peak_87683	chr19	3510128	3510433	AluJb_dup113962	2101	-	57
chr19	3537324	3538182	Peak_132766	chr19	3538308	3538752	L1MB5_dup8653	1075	-	127
chr19	3707756	3715023	Peak_23321	chr19	3712672	3712977	AluJo_dup69442	2119	+	0
chr19	3717432	3719433	Peak_28538	chr19	3717772	3717933	AluJr_dup76057	1424	-	0
chr19	4573667	4577585	Peak_9108	chr19	4574358	4574655	AluSz_dup92249	2266	-	0
chr19	4638166	4639379	Peak_14255	chr19	4637643	4637987	AluSz6_dup43258	1518	-	-180
chr19	4673390	4673984	Peak_111513	chr19	4674336	4674648	AluJb_dup114095	2011	-	353
chr19	4722168	4724678	Peak_5891	chr19	4724169	4724496	AluSx_dup104146	1937	-	0
chr19	4724778	4725728	Peak_45633	chr19	4724169	4724496	AluSx_dup104146	1937	-	-283
chr19	4810490	4811092	Peak_78934	chr19	4811118	4811446	AluSq2_dup54790	2258	+	-27
chr19	4811366	4815175	Peak_16006	chr19	4811118	4811446	AluSq2_dup54790	2258	+	0
chr19	4840471	4841597	Peak_60221	chr19	4839966	4840263	AluSz_dup92289	2302	-	-209
chr19	4866335	4872822	Peak_9118	chr19	4868144	4868432	AluSz_dup92297	2225	-	0
chr19	5153548	5154378	Peak_45576	chr19	5152835	5153060	AluJr_dup76225	1584	+	489
chr19	5168403	5179933	Peak_15226	chr19	5172232	5172540	AluSq_dup16883	2223	+	0
chr19	6425088	6426592	Peak_16018	chr19	6426791	6426971	AluJr_dup76381	1100	-	200
chr19	6463771	6465198	Peak_22946	chr19	6463442	6463750	AluJr_dup76389	1856	-	-22
chr19	6550913	6552699	Peak_27530	chr19	6552486	6552770	AluSx_dup104418	2302	+	0
chr19	6748255	6748852	Peak_83775	chr19	6748513	6748811	AluSz6_dup43338	2128	+	0
chr19	7385924	7387109	Peak_47257	chr19	7385800	7385823	AluJr_dup76506	1020	-	-102
chr19	7388238	7388497	Peak_118884	chr19	7388987	7389152	AluJb_dup114341	1122	-	491
chr19	7388908	7389400	Peak_98522	chr19	7388987	7389152	AluJb_dup114341	1122	-	0
chr19	7389464	7397062	Peak_5292	chr19	7389920	7390214	AluJr4_dup18501	1803	+	0
chr19	7397288	7400208	Peak_21729	chr19	7400551	7400846	AluJr_dup76509	1777	+	-344
chr19	7400264	7400773	Peak_72343	chr19	7400551	7400846	AluJr_dup76509	1777	+	0
chr19	7417267	7418782	Peak_54298	chr19	7418252	7418595	AluJo_dup69920	1727	-	0
chr19	7521761	7523414	Peak_13810	chr19	7523855	7524146	AluJr4_dup18503	1230	-	442
chr19	8387139	8389982	Peak_21592	chr19	8388948	8389231	AluSp_dup45252	2272	+	0
chr19	8411424	8412281	Peak_62474	chr19	8411628	8411925	AluJr_dup76684	1797	-	0
chr19	8443959	8447145	Peak_3485	chr19	8446417	8446702	AluJo_dup70055	1771	-	0
chr19	8580981	8581821	Peak_63709	chr19	8581875	8582027	AluJo_dup70075	1965	+	-55
chr19	8581876	8582374	Peak_65317	chr19	8581875	8582027	AluJo_dup70075	1965	+	0
chr19	8582508	8583383	Peak_45919	chr19	8581875	8582027	AluJo_dup70075	1965	+	482
chr19	8594209	8599376	Peak_24464	chr19	8597457	8597593	FLAM_C_dup21647	841	-	0
chr19	8606029	8620146	Peak_2743	chr19	8606410	8606636	AluSx_dup104757	1739	-	0
chr19	8624116	8625939	Peak_45921	chr19	8625330	8625636	AluJr_dup76718	2052	+	0
chr19	8626054	8627508	Peak_42093	chr19	8625330	8625636	AluJr_dup76718	2052	+	419
chr19	8627825	8644850	Peak_7063	chr19	8641115	8641351	AluJb_dup114485	1534	-	0
chr19	8627825	8644850	Peak_7063	chr19	8642952	8643248	AluJr_dup76722	1910	-	0
chr19	8691848	8692531	Peak_133020	chr19	8691631	8691927	AluSz_dup92791	2123	-	0
chr19	9323411	9324927	Peak_17634	chr19	9325163	9325463	AluJb_dup114562	1740	+	-237
chr19	9435013	9436125	Peak_15397	chr19	9435994	9436266	AluJo_dup70155	1536	-	0
chr19	11136423	11146229	Peak_2846	chr19	11137382	11137650	AluSp_dup45444	2023	+	0
chr19	11267808	11268193	Peak_82951	chr19	11267430	11267813	AluJo_dup70430	1602	-	0
chr19	11496663	11497157	Peak_63134	chr19	11496586	11496858	AluSz_dup93158	1882	+	0
chr19	12610217	12611890	Peak_13318	chr19	12612207	12612338	FLAM_C_dup21806	866	-	318
chr19	12806022	12807464	Peak_16958	chr19	12805326	12805611	AluJo_dup70575	1950	+	412
chr19	12867393	12868031	Peak_52120	chr19	12868104	12868408	AluSz6_dup43653	2378	-	74
chr19	13159771	13174113	Peak_560	chr19	13169518	13169822	AluJr_dup77235	1947	-	0
chr19	13619870	13620322	Peak_133887	chr19	13620738	13621022	AluJb_dup115185	1969	+	-417
chr19	13620665	13620930	Peak_126560	chr19	13620738	13621022	AluJb_dup115185	1969	+	0
chr19	13621153	13623176	Peak_46182	chr19	13620738	13621022	AluJb_dup115185	1969	+	132
chr19	13832404	13857824	Peak_696	chr19	13855208	13855518	AluSx_dup105429	2409	+	0
chr19	13879732	13880229	Peak_58742	chr19	13879454	13879741	AluJb_dup115215	1923	+	0
chr19	14333236	14334172	Peak_13884	chr19	14332620	14332934	AluY_dup96541	2542	+	303
chr19	14527261	14528234	Peak_59187	chr19	14528658	14528966	AluSx1_dup105198	2236	+	-425
chr19	14528359	14529324	Peak_20282	chr19	14528658	14528966	AluSx1_dup105198	2236	+	0
chr19	15292867	15305524	Peak_23909	chr19	15302724	15303026	AluY_dup96630	2541	+	0
chr19	15376948	15377391	Peak_145772	chr19	15376241	15376496	AluSg4_dup6504	1722	+	453
chr19	16069721	16073802	Peak_18644	chr19	16073823	16073971	AluJr_dup77624	1069	+	-22
chr19	16074080	16081417	Peak_973	chr19	16073823	16073971	AluJr_dup77624	1069	+	110
chr19	17465966	17466379	Peak_57987	chr19	17466220	17466741	LTR13A_dup159	2547	-	0
chr19	17554939	17557098	Peak_5286	chr19	17554201	17554502	AluJr_dup77840	1859	+	438
chr19	17574420	17574774	Peak_110713	chr19	17574865	17575040	AluJr_dup77847	1144	-	92
chr19	17618896	17619410	Peak_91658	chr19	17619428	17619721	AluJo_dup71156	2104	-	19
chr19	17619535	17619773	Peak_133904	chr19	17619428	17619721	AluJo_dup71156	2104	-	0
chr19	17753331	17753643	Peak_118871	chr19	17752617	17752927	AluJb_dup115667	1722	+	405
chr19	17870077	17870416	Peak_37168	chr19	17870496	17870807	AluJo_dup71195	1814	-	81
chr19	18051707	18052195	Peak_94106	chr19	18052494	18052801	AluJr_dup77902	2157	+	-300
chr19	19191136	19192663	Peak_3642	chr19	19191582	19191865	AluJo_dup71358	1886	-	0
chr19	19272616	19273544	Peak_29909	chr19	19273817	19274088	AluJo_dup71372	1640	-	274
chr19	19404791	19407858	Peak_7806	chr19	19404399	19404703	AluSc8_dup20130	1939	+	89
chr19	32970604	32972010	Peak_10895	chr19	32972462	32972576	AluJo_dup71704	799	-	453
chr19	32972178	32973345	Peak_6871	chr19	32972462	32972576	AluJo_dup71704	799	-	0
chr19	33062808	33066876	Peak_1368	chr19	33065594	33065753	AluJb_dup116360	1276	-	0
chr19	33066948	33074682	Peak_17197	chr19	33074197	33074326	AluSx3_dup29704	1135	-	0
chr19	34133758	34135417	Peak_1606	chr19	34131894	34133698	SVA_D_dup1325	6521	+	61
chr19	34402286	34402745	Peak_69269	chr19	34402200	34402501	MER51A_dup879	1008	+	0
chr19	34480822	34483005	Peak_3298	chr19	34482993	34483323	AluJb_dup116505	1966	-	0
chr19	35029582	35031900	Peak_4973	chr19	35029345	35029572	AluSx_dup107053	1726	+	11
chr19	36127363	36129846	Peak_3442	chr19	36129438	36129776	AluJb_dup116642	1618	-	0
chr19	36129922	36130504	Peak_94578	chr19	36129438	36129776	AluJb_dup116642	1618	-	-147
chr19	36161024	36161377	Peak_92192	chr19	36157752	36160577	HERVH-int_dup5539	14455	-	-448
chr19	36378271	36379683	Peak_8757	chr19	36379988	36380166	AluSp_dup46472	1450	+	-306
chr19	36488739	36490455	Peak_3214	chr19	36490463	36492158	SVA_D_dup1327	6454	+	-9
chr19	37317095	37317692	Peak_23466	chr19	37316970	37317155	AluSq2_dup56273	1284	-	0
chr19	38319370	38320514	Peak_11382	chr19	38319119	38319250	AluJr_dup78983	855	-	-121
chr19	38673973	38703226	Peak_210	chr19	38679692	38679811	FLAM_C_dup22191	660	-	0
chr19	38673973	38703226	Peak_210	chr19	38688126	38688266	AluJr_dup79039	1588	+	0
chr19	38725094	38730145	Peak_21105	chr19	38730084	38730185	L1MD_dup8343	304	+	0
chr19	38730201	38735761	Peak_12646	chr19	38733104	38733254	AluJb_dup116898	960	-	0
chr19	38742968	38744590	Peak_53400	chr19	38743266	38743919	MSR1_dup24	650	+	0
chr19	38777149	38777501	Peak_84818	chr19	38777203	38777482	AluJb_dup116905	1756	-	0
chr19	38932204	38932774	Peak_94364	chr19	38932792	38932837	MIRb_dup205492	183	+	-19
chr19	39082340	39086208	Peak_22898	chr19	39082845	39082986	AluSx_dup107575	998	+	0
chr19	39397145	39400487	Peak_1481	chr19	39400097	39400388	AluJb_dup117008	1585	+	0
chr19	39400572	39412302	Peak_161	chr19	39400097	39400388	AluJb_dup117008	1585	+	185
chr19	39440384	39441627	Peak_26158	chr19	39441947	39442252	AluSg_dup33826	2315	-	321
chr19	39479866	39482215	Peak_1072	chr19	39479462	39480441	LTR5_Hs_dup569	7602	+	0
chr19	40420519	40425991	Peak_73	chr19	40422159	40422273	AluJo_dup72340	918	+	0
chr19	40487557	40488576	Peak_19321	chr19	40488824	40488961	AluJo_dup72356	960	-	249
chr19	41172355	41179084	Peak_5758	chr19	41173450	41173751	AluSz_dup95499	2370	+	0
chr19	41216301	41228950	Peak_831	chr19	41227489	41227788	AluSz_dup95508	2175	-	0
chr19	41233844	41234125	Peak_107211	chr19	41233403	41233649	AluJb_dup117209	1171	+	196
chr19	41363031	41365482	Peak_422	chr19	41362967	41363243	AluJo_dup72429	1846	+	0
chr19	41697262	41698717	Peak_43693	chr19	41698462	41698796	AluSz_dup95547	2467	+	0
chr19	41698786	41704820	Peak_11878	chr19	41698462	41698796	AluSz_dup95547	2467	+	0
chr19	41939639	41941259	Peak_6905	chr19	41938155	41939854	MSR1_dup40	729	+	0
chr19	41951925	41952187	Peak_51698	chr19	41952233	41952541	AluSx_dup107880	2298	-	47
chr19	42074689	42075914	Peak_2165	chr19	42074887	42075182	AluSz_dup95572	2007	-	0
chr19	42216412	42221583	Peak_4430	chr19	42218751	42219022	AluSx_dup107904	1775	+	0
chr19	42301620	42304070	Peak_7437	chr19	42304338	42304470	AluJo_dup72474	1516	+	-269
chr19	43503199	43505435	Peak_9409	chr19	43503318	43503596	AluJo_dup72518	1886	-	0
chr19	43524813	43527879	Peak_8634	chr19	43527535	43527714	AluJo_dup72522	1890	-	0
chr19	43674320	43676881	Peak_24939	chr19	43674882	43675136	AluJo_dup72546	1511	-	0
chr19	44582532	44583010	Peak_116698	chr19	44583206	44583474	AluJo_dup72594	1728	-	197
chr19	44583689	44584028	Peak_89264	chr19	44583206	44583474	AluJo_dup72594	1728	-	-216
chr19	44585237	44593364	Peak_9068	chr19	44591911	44592438	LTR9A1_dup431	2743	+	0
chr19	44654719	44660313	Peak_24923	chr19	44655864	44656185	AluJo_dup72609	1654	-	0
chr19	44661068	44663456	Peak_61776	chr19	44663216	44663280	LTR85a_dup1699	255	+	0
chr19	44679909	44700419	Peak_3412	chr19	44686273	44686532	AluSx3_dup30000	1570	-	0
chr19	44715839	44719879	Peak_2077	chr19	44720036	44720271	AluSx1_dup107794	1615	-	158
chr19	44720060	44730719	Peak_656	chr19	44720036	44720271	AluSx1_dup107794	1615	-	0
chr19	44720060	44730719	Peak_656	chr19	44728362	44728654	AluJb_dup117478	2000	-	0
chr19	44730776	44733826	Peak_22603	chr19	44733915	44734226	AluSp_dup46837	2286	-	90
chr19	44733879	44760176	Peak_2204	chr19	44733915	44734226	AluSp_dup46837	2286	-	0
chr19	44733879	44760176	Peak_2204	chr19	44744682	44744974	AluJo_dup72623	1867	+	0
chr19	44733879	44760176	Peak_2204	chr19	44755630	44755945	AluSz_dup95730	2125	+	0
chr19	44889681	44890833	Peak_14501	chr19	44889826	44890120	AluJo_dup72643	1855	+	0
chr19	45177126	45178291	Peak_12594	chr19	45176887	45177179	AluSc8_dup20441	1697	+	0
chr19	45326402	45326785	Peak_37284	chr19	45327270	45327462	FAM_dup3936	1134	-	486
chr19	45426421	45429381	Peak_11967	chr19	45427328	45427640	AluSg7_dup7979	2427	+	0
chr19	45452461	45457263	Peak_6694	chr19	45454303	45454603	AluSc_dup32506	2353	+	0
chr19	45497170	45497700	Peak_16143	chr19	45497743	45498027	AluJb_dup117597	2097	-	44
chr19	45580863	45582114	Peak_44271	chr19	45582151	45582458	AluSx1_dup107925	2153	-	38
chr19	45582303	45585924	Peak_3745	chr19	45582151	45582458	AluSx1_dup107925	2153	-	0
chr19	45630749	45633187	Peak_22563	chr19	45632193	45632478	AluSz_dup95880	2005	-	0
chr19	45640831	45643886	Peak_6298	chr19	45642681	45643014	AluSc_dup32512	2281	+	0
chr19	45667542	45669949	Peak_19065	chr19	45667211	45667504	AluSx_dup108207	2098	+	39
chr19	45670389	45670957	Peak_25710	chr19	45670033	45670329	AluSz_dup95885	2364	-	-61
chr19	45671184	45671553	Peak_50830	chr19	45671596	45671921	AluSz_dup95886	2165	-	44
chr19	46269619	46274607	Peak_17475	chr19	46270012	46270286	AluJr_dup79632	1341	+	0
chr19	46447895	46448207	Peak_112622	chr19	46447357	46447571	AluJb_dup117726	1478	-	-325
chr19	46803337	46804012	Peak_65621	chr19	46804404	46804558	AluJr_dup79684	1035	-	393
chr19	46840255	46841146	Peak_63886	chr19	46840386	46840645	AluJb_dup117795	1679	+	0
chr19	47079606	47080210	Peak_29286	chr19	47080495	47080662	AluJb_dup117833	1618	-	286
chr19	47296330	47297161	Peak_47430	chr19	47296010	47296300	AluJr_dup79734	1538	+	31
chr19	47308752	47315464	Peak_15260	chr19	47313467	47313756	AluY_dup98323	2228	+	0
chr19	47323564	47324657	Peak_65330	chr19	47323344	47323533	AluJo_dup72891	1155	+	32
chr19	47624078	47624407	Peak_95915	chr19	47623834	47624149	AluSp_dup46990	2128	-	0
chr19	48109248	48111695	Peak_5777	chr19	48109267	48109571	AluJo_dup72961	1925	-	0
chr19	48319585	48323889	Peak_1571	chr19	48319535	48319828	AluJb_dup117970	1944	-	0
chr19	48333146	48334552	Peak_9103	chr19	48334585	48334871	AluJr_dup79844	1745	-	34
chr19	48334648	48335023	Peak_90870	chr19	48334585	48334871	AluJr_dup79844	1745	-	0
chr19	48389540	48400888	Peak_1475	chr19	48391923	48392486	MSR1_dup111	741	+	0
chr19	48481806	48482961	Peak_51166	chr19	48482695	48483592	MSR1_dup123	679	+	0
chr19	48483232	48484115	Peak_56281	chr19	48482695	48483592	MSR1_dup123	679	+	0
chr19	48579992	48580979	Peak_56329	chr19	48579918	48580231	AluJo_dup72990	1870	-	0
chr19	48608908	48609931	Peak_21814	chr19	48608107	48608412	AluJo_dup72994	2008	-	-497
chr19	48782318	48782584	Peak_60133	chr19	48782834	48783114	AluJr_dup79890	1950	-	251
chr19	48818251	48820484	Peak_22678	chr19	48819866	48820181	AluJb_dup118015	1795	+	0
chr19	48922698	48928872	Peak_14558	chr19	48924417	48924682	AluJo_dup73027	1678	+	0
chr19	48969947	48971053	Peak_36734	chr19	48970126	48970422	AluJb_dup118049	1615	-	0
chr19	49363750	49364758	Peak_15596	chr19	49364068	49364365	AluJb_dup118099	2158	+	0
chr19	50004121	50005245	Peak_20461	chr19	50004646	50004921	AluJb_dup118181	1762	+	0
chr19	50203592	50204167	Peak_16558	chr19	50204613	50204894	AluJo_dup73143	1905	+	-447
chr19	50459597	50461356	Peak_28815	chr19	50460991	50461304	AluJo_dup73171	2007	-	0
chr19	50461433	50461998	Peak_29146	chr19	50460991	50461304	AluJo_dup73171	2007	-	-130
chr19	51311325	51312013	Peak_58365	chr19	51310391	51311446	MSR1_dup237	760	-	0
chr19	51349471	51353434	Peak_17805	chr19	51349445	51349744	AluJb_dup118309	2018	-	0
chr19	51357722	51367650	Peak_1630	chr19	51361698	51362001	AluSx4_dup10384	2373	-	0
chr19	51357722	51367650	Peak_1630	chr19	51362297	51362594	AluSx_dup108982	2137	+	0
chr19	53333176	53333474	Peak_132871	chr19	53332654	53332964	AluSz_dup96710	2211	+	213
chr19	53858199	53860543	Peak_28064	chr19	53859803	53860112	AluJb_dup118584	1681	+	0
chr19	54461477	54465658	Peak_1325	chr19	54465636	54465934	AluSx1_dup109247	2215	-	0
chr19	55115440	55119153	Peak_3098	chr19	55118037	55118340	AluSc_dup32785	2096	-	0
chr19	55206469	55208020	Peak_17109	chr19	55207537	55209039	MSR1_dup288	793	-	0
chr19	55208857	55210295	Peak_17247	chr19	55207537	55209039	MSR1_dup288	793	-	0
chr19	55336971	55337385	Peak_97550	chr19	55337859	55338040	AluJr_dup80226	1295	+	-475
chr19	55338122	55339365	Peak_4437	chr19	55337859	55338040	AluJr_dup80226	1295	+	83
chr19	55363561	55364362	Peak_86412	chr19	55364786	55364989	L1ME4a_dup32276	518	-	425
chr19	55365334	55367515	Peak_36056	chr19	55364786	55364989	L1ME4a_dup32276	518	-	-346
chr19	55535083	55538992	Peak_24945	chr19	55535587	55535915	AluSx3_dup30378	1795	+	0
chr19	57915868	57916637	Peak_12194	chr19	57916811	57917132	AluYm1_dup4486	2441	+	-175
chr19	57916776	57917152	Peak_54558	chr19	57916811	57917132	AluYm1_dup4486	2441	+	0
chr19	58305282	58306335	Peak_9203	chr19	58306118	58306453	HERVK3-int_dup293	35330	+	0
chr19	58380024	58382564	Peak_470	chr19	58381510	58381838	AluJb_dup118926	1579	-	0
chr2	3534954	3537701	Peak_10233	chr2	3537441	3537748	AluJo_dup6988	1912	+	0
chr2	3574395	3577352	Peak_940	chr2	3574677	3574974	AluJb_dup12081	1809	-	0
chr2	3584883	3586626	Peak_32781	chr2	3584746	3585042	AluJo_dup6992	1555	-	0
chr2	8301723	8303225	Peak_74373	chr2	8302994	8303110	AluJr_dup7282	824	-	0
chr2	8303577	8304154	Peak_129853	chr2	8302994	8303110	AluJr_dup7282	824	-	-468
chr2	9564427	9567500	Peak_12719	chr2	9567208	9567461	AluJb_dup12259	1548	-	0
chr2	9813224	9814594	Peak_45875	chr2	9812774	9813084	AluSq2_dup5409	2400	+	141
chr2	10900372	10901968	Peak_45044	chr2	10901947	10903908	SVA_F_dup96	8897	-	0
chr2	11376911	11379390	Peak_57107	chr2	11379364	11379604	AluJr_dup7393	1313	-	0
chr2	11379449	11380126	Peak_59639	chr2	11379364	11379604	AluJr_dup7393	1313	-	0
chr2	11397883	11399670	Peak_54162	chr2	11398547	11398677	FLAM_A_dup1426	751	+	0
chr2	11464911	11467144	Peak_1541	chr2	11466438	11466729	AluJo_dup7174	1825	-	0
chr2	19547649	19548445	Peak_84272	chr2	19547894	19549092	MER52C_dup25	6958	+	0
chr2	26784605	26785785	Peak_17448	chr2	26784208	26784443	AluSx3_dup3053	1386	-	-163
chr2	27883468	27883915	Peak_73546	chr2	27884251	27884547	AluJb_dup13045	1839	-	337
chr2	27884192	27886062	Peak_31642	chr2	27884251	27884547	AluJb_dup13045	1839	-	0
chr2	27942879	27943837	Peak_36322	chr2	27942832	27943090	AluJb_dup13051	1487	-	0
chr2	27948303	27950185	Peak_43440	chr2	27949251	27949552	AluSx1_dup10538	2500	+	0
chr2	27987293	27988287	Peak_31891	chr2	27987533	27987832	AluJb_dup13052	2001	+	0
chr2	28708304	28712970	Peak_21914	chr2	28712597	28712906	AluSz_dup9825	2251	+	0
chr2	28713137	28714283	Peak_36878	chr2	28712597	28712906	AluSz_dup9825	2251	+	232
chr2	31396689	31406566	Peak_11795	chr2	31400234	31400467	AluYf1_dup166	2043	-	0
chr2	32062527	32064733	Peak_3925	chr2	32063025	32063197	AluSx3_dup3131	1413	-	0
chr2	32277080	32279034	Peak_6919	chr2	32279389	32279708	AluY_dup9877	2560	-	356
chr2	33086366	33086814	Peak_131042	chr2	33087085	33087367	AluJr_dup7938	1505	-	272
chr2	33087065	33087492	Peak_123669	chr2	33087085	33087367	AluJr_dup7938	1505	-	0
chr2	36500936	36502012	Peak_64800	chr2	36501437	36501746	AluJb_dup13362	1990	+	0
chr2	38718466	38720279	Peak_90380	chr2	38719930	38720227	AluJb_dup13481	1658	+	0
chr2	38720338	38721102	Peak_64802	chr2	38719930	38720227	AluJb_dup13481	1658	+	112
chr2	43675867	43676895	Peak_24573	chr2	43677204	43678719	SVA_D_dup171	6767	-	310
chr2	44273800	44274146	Peak_86918	chr2	44273314	44273600	AluJr_dup8289	1247	-	-201
chr2	44275146	44276946	Peak_27041	chr2	44276539	44276715	FLAM_C_dup2595	638	+	0
chr2	46057903	46059893	Peak_116860	chr2	46059680	46059836	FAM_dup533	861	+	0
chr2	46060208	46060971	Peak_55098	chr2	46059680	46059836	FAM_dup533	861	+	373
chr2	46154084	46154717	Peak_65410	chr2	46153776	46154084	AluSc8_dup2145	2494	-	-1
chr2	46224188	46234180	Peak_4438	chr2	46228658	46228939	AluJb_dup13885	1722	-	0
chr2	46273053	46274328	Peak_57610	chr2	46272766	46273063	AluJr_dup8332	1811	+	0
chr2	47307095	47314842	Peak_19163	chr2	47309015	47309331	AluJb_dup13960	2034	-	0
chr2	47356948	47357716	Peak_37324	chr2	47357801	47358116	AluJr_dup8377	1670	-	86
chr2	47357790	47358288	Peak_107396	chr2	47357801	47358116	AluJr_dup8377	1670	-	0
chr2	47359372	47362242	Peak_33551	chr2	47359540	47359762	7SK_dup64	1782	-	0
chr2	54482200	54484789	Peak_34373	chr2	54485158	54486746	SVA_D_dup180	11179	+	-370
chr2	55046824	55052973	Peak_1135	chr2	55053408	55053715	AluSq2_dup6378	2229	+	-436
chr2	55053698	55053981	Peak_79420	chr2	55053408	55053715	AluSq2_dup6378	2229	+	0
chr2	55281535	55283212	Peak_5848	chr2	55281739	55282027	AluSx1_dup11636	1881	+	0
chr2	55771974	55773222	Peak_23368	chr2	55772931	55774730	SVA_F_dup113	5853	-	0
chr2	55773424	55773642	Peak_90951	chr2	55772931	55774730	SVA_F_dup113	5853	-	0
chr2	55774642	55775662	Peak_45645	chr2	55772931	55774730	SVA_F_dup113	5853	-	0
chr2	58114459	58121606	Peak_15648	chr2	58115750	58118686	HERVH-int_dup591	19865	-	0
chr2	61210059	61210464	Peak_35602	chr2	61210720	61210937	AluJb_dup14499	1234	-	257
chr2	61210611	61211030	Peak_27001	chr2	61210720	61210937	AluJb_dup14499	1234	-	0
chr2	61468853	61472843	Peak_1374	chr2	61472436	61472722	AluJr_dup8739	1650	-	0
chr2	61759875	61761693	Peak_24190	chr2	61760349	61760632	AluSx_dup12560	2211	-	0
chr2	61886895	61889796	Peak_4446	chr2	61888897	61889202	AluSx1_dup11867	2390	-	0
chr2	61886895	61889796	Peak_4446	chr2	61889203	61889506	AluJo_dup8474	1875	-	0
chr2	62482973	62483509	Peak_69553	chr2	62483600	62483900	AluSq10_dup205	2277	-	92
chr2	64875888	64877047	Peak_58194	chr2	64876798	64876944	AluJr4_dup2369	738	-	0
chr2	65430283	65433764	Peak_3492	chr2	65433164	65433462	AluSc_dup3656	2450	-	0
chr2	69175404	69175989	Peak_96208	chr2	69175333	69175640	AluJr_dup8977	1602	+	0
chr2	69246615	69248887	Peak_29049	chr2	69246911	69246951	L4_A_Mam_dup630	249	+	0
chr2	69723837	69725261	Peak_24191	chr2	69723974	69724150	AluSp_dup5857	1378	+	0
chr2	69761503	69761817	Peak_103888	chr2	69761640	69761792	FLAM_C_dup2845	951	+	0
chr2	69762005	69763587	Peak_42534	chr2	69761640	69761792	FLAM_C_dup2845	951	+	214
chr2	69768149	69783021	Peak_5600	chr2	69778816	69779133	AluSz_dup11359	2204	+	0
chr2	69768149	69783021	Peak_5600	chr2	69780605	69780761	AluJo_dup8721	1129	+	0
chr2	70110480	70111333	Peak_100476	chr2	70111728	70111892	FAM_dup571	1062	-	396
chr2	70111562	70112664	Peak_42262	chr2	70111728	70111892	FAM_dup571	1062	-	0
chr2	70130625	70138591	Peak_6605	chr2	70130200	70130498	AluSc_dup3713	2504	+	128
chr2	70292249	70294919	Peak_5231	chr2	70293949	70294246	AluY_dup11250	2549	-	0
chr2	70976686	70977579	Peak_29601	chr2	70976795	70977868	LTR13_dup33	7772	-	0
chr2	74464120	74466313	Peak_4204	chr2	74463658	74463961	AluY_dup11387	2641	-	-160
chr2	74471265	74473612	Peak_6948	chr2	74471031	74471167	FLAM_C_dup2914	861	+	99
chr2	85432678	85441307	Peak_1909	chr2	85441363	85441689	AluSx3_dup3725	2253	+	-57
chr2	85441911	85443677	Peak_41519	chr2	85441363	85441689	AluSx3_dup3725	2253	+	223
chr2	85560511	85562567	Peak_6059	chr2	85561970	85562257	AluJr_dup9388	1497	+	0
chr2	87477974	87479190	Peak_39204	chr2	87478463	87478765	AluJo_dup9137	1680	+	0
chr2	95158729	95160378	Peak_10607	chr2	95160028	95160305	AluSx1_dup12858	1884	-	0
chr2	96320942	96322473	Peak_20659	chr2	96322361	96322599	AluSx3_dup3859	1724	-	0
chr2	96409840	96410835	Peak_88416	chr2	96409606	96409797	HERVIP10FH-int_dup39	297	-	-44
chr2	96856788	96858074	Peak_4486	chr2	96858451	96858745	AluSc8_dup2511	2332	-	378
chr2	96858196	96859106	Peak_17933	chr2	96858451	96858745	AluSc8_dup2511	2332	-	0
chr2	100561564	100564390	Peak_3886	chr2	100563916	100564166	AluJr_dup9726	1422	-	0
chr2	100860568	100861911	Peak_64237	chr2	100860883	100861166	AluJr_dup9736	1688	-	0
chr2	101039962	101040504	Peak_117248	chr2	101040460	101040769	AluSx_dup13839	2378	-	0
chr2	101122631	101129817	Peak_9158	chr2	101127549	101127700	AluJr_dup9742	925	-	0
chr2	101395003	101396569	Peak_19850	chr2	101394796	101395089	AluJb_dup16113	1922	-	0
chr2	101702562	101705537	Peak_26637	chr2	101703732	101704037	AluSx4_dup1345	2238	+	0
chr2	111671571	111671962	Peak_99686	chr2	111672042	111673490	SVA_B_dup62	10861	+	-81
chr2	111673696	111674034	Peak_99145	chr2	111672042	111673490	SVA_B_dup62	10861	+	207
chr2	111883365	111885289	Peak_3737	chr2	111885075	111885361	AluSg_dup4538	2380	-	0
chr2	112274538	112276838	Peak_244	chr2	112274569	112274879	AluSx_dup14247	2567	+	0
chr2	112600788	112601475	Peak_49558	chr2	112600982	112601259	AluSg_dup4546	2004	-	0
chr2	113319148	113337717	Peak_6631	chr2	113326691	113326994	AluY_dup12795	2479	-	0
chr2	113362713	113363095	Peak_87157	chr2	113362868	113363161	AluJr4_dup2667	1802	-	0
chr2	113363606	113366407	Peak_59409	chr2	113362868	113363161	AluJr4_dup2667	1802	-	-446
chr2	119365606	119368495	Peak_6424	chr2	119364797	119365117	AluJo_dup9766	1595	+	490
chr2	121737133	121738037	Peak_17898	chr2	121738195	121738502	AluSz_dup12829	2386	-	159
chr2	127080581	127082659	Peak_79268	chr2	127083082	127083380	AluJr_dup10290	1730	-	424
chr2	127083660	127084069	Peak_121833	chr2	127083082	127083380	AluJr_dup10290	1730	-	-281
chr2	127086923	127088152	Peak_117251	chr2	127088454	127088761	AluJr_dup10291	1830	+	-303
chr2	127230702	127231486	Peak_58376	chr2	127230396	127230698	AluJo_dup9900	1610	+	5
chr2	127857102	127858921	Peak_3385	chr2	127857093	127857319	AluJb_dup16875	1242	+	0
chr2	142849097	142850273	Peak_48694	chr2	142849118	142849387	AluJb_dup17355	1721	+	0
chr2	142856697	142857899	Peak_27057	chr2	142857291	142857592	AluJo_dup10222	2019	+	0
chr2	149647338	149650331	Peak_37410	chr2	149647703	149647861	FAM_dup672	999	+	0
chr2	152171457	152172942	Peak_22187	chr2	152173408	152173696	AluSx3_dup4382	2295	-	467
chr2	152173545	152176763	Peak_6101	chr2	152173408	152173696	AluSx3_dup4382	2295	-	0
chr2	152490773	152491467	Peak_70667	chr2	152491673	152491971	AluSz_dup13479	2246	+	-207
chr2	158989657	158991180	Peak_20310	chr2	158990791	158991115	AluJb_dup17841	1920	+	0
chr2	158991434	158991826	Peak_95060	chr2	158992081	158992382	AluJb_dup17842	2058	+	-256
chr2	158992069	158992318	Peak_115451	chr2	158992081	158992382	AluJb_dup17842	2058	+	0
chr2	158994959	158996219	Peak_59730	chr2	158996069	158996372	AluJb_dup17844	1847	+	0
chr2	163571736	163572433	Peak_53678	chr2	163572611	163572930	AluY_dup14259	2494	-	179
chr2	169823508	169825467	Peak_6394	chr2	169823539	169823840	AluJo_dup10670	1843	+	0
chr2	171999140	172001102	Peak_10282	chr2	172001260	172001567	AluSz_dup13963	2330	+	-159
chr2	172700644	172701357	Peak_133032	chr2	172699761	172701042	SVA_B_dup90	10311	-	0
chr2	181809878	181810541	Peak_41739	chr2	181810147	181810445	AluY_dup14809	2440	+	0
chr2	181810730	181812645	Peak_17982	chr2	181810147	181810445	AluY_dup14809	2440	+	286
chr2	187553893	187555997	Peak_15303	chr2	187555926	187556933	SVA_D_dup223	5373	+	0
chr2	188198922	188200635	Peak_41989	chr2	188198990	188199155	FAM_dup728	964	+	0
chr2	190266494	190267459	Peak_24511	chr2	190266430	190266733	AluSx_dup16308	2069	-	0
chr2	195516852	195522525	Peak_11959	chr2	195523003	195529095	L1PA3_dup1427	26708	+	-479
chr2	195522584	195523886	Peak_34261	chr2	195523003	195529095	L1PA3_dup1427	26708	+	0
chr2	199953939	199956876	Peak_1694	chr2	199954109	199954401	AluJb_dup19313	2081	-	0
chr2	200618431	200619871	Peak_30197	chr2	200620200	200620508	AluSz_dup14590	2219	-	330
chr2	200620147	200621206	Peak_76540	chr2	200620200	200620508	AluSz_dup14590	2219	-	0
chr2	200783629	200789833	Peak_18228	chr2	200790058	200790248	AluJo_dup11278	1319	+	-226
chr2	200790120	200790552	Peak_75573	chr2	200790058	200790248	AluJo_dup11278	1319	+	0
chr2	200790608	200791190	Peak_72315	chr2	200790058	200790248	AluJo_dup11278	1319	+	361
chr2	200962111	200965077	Peak_3817	chr2	200965325	200965496	FAM_dup743	898	+	-249
chr2	202237082	202239521	Peak_6700	chr2	202237106	202237413	AluSc5_dup976	2240	+	0
chr2	203237930	203240483	Peak_2808	chr2	203238242	203238420	AluJb_dup19576	1906	-	0
chr2	203400940	203401633	Peak_23032	chr2	203402041	203402334	AluSz_dup14796	2286	-	409
chr2	203401871	203402848	Peak_23911	chr2	203402041	203402334	AluSz_dup14796	2286	-	0
chr2	207623468	207628395	Peak_1564	chr2	207623570	207623864	AluSz_dup14937	2171	+	0
chr2	207721712	207723179	Peak_43622	chr2	207722679	207722974	AluSg_dup5490	2264	+	0
chr2	207723421	207723957	Peak_49818	chr2	207722679	207722974	AluSg_dup5490	2264	+	448
chr2	207879208	207880125	Peak_103224	chr2	207880482	207880788	AluY_dup15661	2911	+	-358
chr2	215310857	215313707	Peak_757	chr2	215310053	215310371	AluSx_dup17159	2323	+	487
chr2	215407600	215410980	Peak_21028	chr2	215408582	215408865	AluSz_dup15115	1971	-	0
chr2	218730693	218733929	Peak_28930	chr2	218730191	218730536	AluSx4_dup1738	2033	+	158
chr2	219268985	219281290	Peak_2709	chr2	219276841	219277135	AluSq2_dup9161	2271	-	0
chr2	222897966	222898272	Peak_72667	chr2	222896488	222897913	SVA_E_dup116	4850	-	-54
chr2	223576602	223578214	Peak_24348	chr2	223576800	223577103	AluJb_dup20244	1909	-	0
chr2	224085218	224088461	Peak_27260	chr2	224088349	224093105	HERVH-int_dup929	18591	-	0
chr2	225118843	225120736	Peak_33875	chr2	225118817	225119091	AluSz6_dup7400	1850	-	0
chr2	226758689	226759603	Peak_39028	chr2	226759894	226760184	AluJb_dup20348	1814	+	-292
chr2	226759788	226760250	Peak_38822	chr2	226759894	226760184	AluJb_dup20348	1814	+	0
chr2	226760439	226761582	Peak_74444	chr2	226759894	226760184	AluJb_dup20348	1814	+	256
chr2	227189809	227190359	Peak_85173	chr2	227190633	227190890	AluSz_dup15561	1618	+	-275
chr2	227190598	227190949	Peak_77255	chr2	227190633	227190890	AluSz_dup15561	1618	+	0
chr2	227191162	227191786	Peak_28855	chr2	227190633	227190890	AluSz_dup15561	1618	+	273
chr2	227369224	227374001	Peak_22192	chr2	227372699	227373013	AluJb_dup20359	1933	-	0
chr2	227447076	227455546	Peak_7941	chr2	227454110	227454398	AluJo_dup11866	1883	+	0
chr2	227846191	227847081	Peak_107017	chr2	227845691	227845975	AluSq2_dup9352	2118	+	217
chr2	231183962	231184543	Peak_143263	chr2	231183340	231183650	AluJb_dup20551	2079	+	313
chr2	231464638	231465936	Peak_5909	chr2	231465747	231466053	AluJb_dup20584	2032	+	0
chr2	231661020	231667995	Peak_821	chr2	231661421	231661707	AluSq4_dup273	2115	+	0
chr2	232395799	232396575	Peak_67857	chr2	232395929	232396229	AluSz_dup15823	2089	+	0
chr2	233028071	233029127	Peak_29445	chr2	233029100	233029388	AluY_dup16530	2293	-	0
chr2	233029188	233029684	Peak_56613	chr2	233029100	233029388	AluY_dup16530	2293	-	0
chr2	233466403	233487396	Peak_1534	chr2	233483209	233483509	AluSx3_dup5161	1873	+	0
chr2	233494284	233494823	Peak_29796	chr2	233494584	233494842	AluJo_dup12079	1278	+	0
chr2	233495305	233496460	Peak_22356	chr2	233494584	233494842	AluJo_dup12079	1278	+	464
chr2	233714784	233721127	Peak_36723	chr2	233720705	233721008	AluSx3_dup5165	2020	-	0
chr2	233721294	233722271	Peak_45758	chr2	233720705	233721008	AluSx3_dup5165	2020	-	-287
chr2	233725002	233725408	Peak_40470	chr2	233723527	233725177	SVA_F_dup163	7029	-	0
chr2	233997682	233998913	Peak_108552	chr2	233999172	233999485	MLT1H_dup1394	551	-	260
chr2	233999028	233999699	Peak_94917	chr2	233999172	233999485	MLT1H_dup1394	551	-	0
chr2	234170465	234172939	Peak_41449	chr2	234173433	234173747	AluSx_dup18061	2241	+	-495
chr2	234265613	234265941	Peak_48469	chr2	234266268	234266575	AluY_dup16561	2485	+	-328
chr2	234266895	234268407	Peak_48974	chr2	234266268	234266575	AluY_dup16561	2485	+	321
chr2	234886919	234888887	Peak_22404	chr2	234888390	234894419	L1PA2_dup726	28349	+	0
chr2	235019895	235023610	Peak_26030	chr2	235023265	235023546	AluSx1_dup17354	2017	+	0
chr2	235023790	235032222	Peak_7978	chr2	235023265	235023546	AluSx1_dup17354	2017	+	245
chr2	235379486	235379722	Peak_106470	chr2	235379565	235379864	AluSx1_dup17365	2152	+	0
chr2	236728387	236728810	Peak_118031	chr2	236727869	236728149	AluJo_dup12156	1735	+	239
chr2	237170508	237172567	Peak_21846	chr2	237170679	237170969	AluSq2_dup9617	2091	+	0
chr2	239706250	239707038	Peak_71799	chr2	239705469	239705777	AluSp_dup8174	2094	-	-474
chr2	241218099	241219311	Peak_8239	chr2	241219561	241219871	AluJr_dup12870	1739	-	251
chr20	646940	647271	Peak_100072	chr20	646961	647042	MIR1_Amn_dup10687	183	-	0
chr20	2839650	2841910	Peak_1423	chr20	2842156	2842323	FAM_dup3958	835	+	-247
chr20	3117511	3118556	Peak_29437	chr20	3117710	3118018	AluSx1_dup109845	2442	+	0
chr20	3120806	3126253	Peak_14188	chr20	3125133	3126524	SVA_A_dup1014	6447	+	0
chr20	3126353	3129313	Peak_13482	chr20	3125133	3126524	SVA_A_dup1014	6447	+	0
chr20	3406322	3408780	Peak_2326	chr20	3408986	3409280	AluSx1_dup109873	2358	-	207
chr20	3408869	3409568	Peak_22030	chr20	3408986	3409280	AluSx1_dup109873	2358	-	0
chr20	3891958	3892190	Peak_103999	chr20	3892492	3892691	AluSx3_dup30519	1550	+	-303
chr20	3893059	3894253	Peak_57629	chr20	3892492	3892691	AluSx3_dup30519	1550	+	369
chr20	4014600	4015646	Peak_10099	chr20	4015793	4016099	AluY_dup99461	2561	+	-148
chr20	4015703	4016586	Peak_26257	chr20	4015793	4016099	AluY_dup99461	2561	+	0
chr20	4090651	4092017	Peak_32473	chr20	4090103	4090268	FRAM_dup6956	1114	-	-384
chr20	4586957	4587645	Peak_46731	chr20	4587786	4588079	AluSz_dup97316	2330	-	142
chr20	4587877	4588424	Peak_78657	chr20	4587786	4588079	AluSz_dup97316	2330	-	0
chr20	5531205	5532245	Peak_52706	chr20	5532351	5532591	AluSg_dup34609	1490	+	-107
chr20	5615393	5615753	Peak_94801	chr20	5615495	5615785	AluSz6_dup45366	2035	-	0
chr20	5615939	5616323	Peak_92332	chr20	5615495	5615785	AluSz6_dup45366	2035	-	-155
chr20	5700369	5701441	Peak_74229	chr20	5701326	5702734	SVA_D_dup1364	11484	+	0
chr20	5702566	5704188	Peak_44585	chr20	5701326	5702734	SVA_D_dup1364	11484	+	0
chr20	5718065	5740368	Peak_6014	chr20	5740562	5740861	AluJb_dup119418	1819	+	-195
chr20	5740469	5741944	Peak_26791	chr20	5740562	5740861	AluJb_dup119418	1819	+	0
chr20	5760165	5761110	Peak_132881	chr20	5761608	5761907	AluSz_dup97395	2389	-	499
chr20	5762370	5762878	Peak_94484	chr20	5761608	5761907	AluSz_dup97395	2389	-	-464
chr20	5767409	5767992	Peak_117747	chr20	5767123	5767437	AluJr_dup80426	1676	-	0
chr20	5789636	5790490	Peak_35813	chr20	5790881	5791161	AluJr_dup80696	1763	+	-392
chr20	10261879	10263044	Peak_36304	chr20	10263010	10263318	AluY_dup99631	2349	-	0
chr20	10263178	10264920	Peak_27700	chr20	10263010	10263318	AluY_dup99631	2349	-	0
chr20	10394533	10395038	Peak_97161	chr20	10394312	10395788	SVA_C_dup429	6326	-	0
chr20	10395643	10395950	Peak_66121	chr20	10394312	10395788	SVA_C_dup429	6326	-	0
chr20	10409518	10418823	Peak_18061	chr20	10417329	10417602	AluJr_dup80791	1747	+	0
chr20	10426113	10436746	Peak_803	chr20	10436353	10436654	AluSx_dup110325	2328	-	0
chr20	10437011	10437642	Peak_54903	chr20	10436353	10436654	AluSx_dup110325	2328	-	-358
chr20	14225753	14227016	Peak_17950	chr20	14226327	14227700	LTR12C_dup2571	9751	+	0
chr20	18224324	18226245	Peak_33849	chr20	18226583	18228023	LTR12C_dup2572	10555	+	-339
chr20	18506758	18508793	Peak_2179	chr20	18508714	18509020	AluSx1_dup110403	2447	-	0
chr20	18521877	18522255	Peak_67862	chr20	18519923	18522644	HERVH-int_dup5656	13747	-	0
chr20	18522348	18522772	Peak_98843	chr20	18519923	18522644	HERVH-int_dup5656	13747	-	0
chr20	18523040	18523284	Peak_143268	chr20	18519923	18522644	HERVH-int_dup5656	13747	-	-397
chr20	22376584	22377365	Peak_23122	chr20	22376764	22377062	AluSx1_dup110507	2223	+	0
chr20	22761528	22779039	Peak_4785	chr20	22762150	22762483	HERVIP10FH-int_dup366	318	+	0
chr20	22761528	22779039	Peak_4785	chr20	22777734	22778181	MLT1A1_dup6398	1360	-	0
chr20	25113755	25114123	Peak_109467	chr20	25113801	25114098	AluSg_dup34765	2131	+	0
chr20	25114229	25117562	Peak_18364	chr20	25113801	25114098	AluSg_dup34765	2131	+	132
chr20	25293510	25298265	Peak_26059	chr20	25296857	25297216	MER57A-int_dup1764	1061	+	0
chr20	25394314	25394700	Peak_139759	chr20	25394632	25397542	HERVK3-int_dup305	20382	-	0
chr20	25397051	25399267	Peak_44525	chr20	25394632	25397542	HERVK3-int_dup305	20382	-	0
chr20	31541848	31542847	Peak_46914	chr20	31541201	31541512	AluJb_dup120076	2029	+	337
chr20	31659618	31659914	Peak_102602	chr20	31659553	31659874	AluSz_dup98016	1758	-	0
chr20	32727558	32733955	Peak_16836	chr20	32732645	32732954	AluYm1_dup4527	2194	+	0
chr20	33386897	33388146	Peak_40434	chr20	33388608	33389882	SVA_C_dup434	5668	+	-463
chr20	33488867	33489944	Peak_14151	chr20	33489044	33489356	AluSx4_dup10562	1901	-	0
chr20	33910670	33911359	Peak_60777	chr20	33911351	33911656	AluSx1_dup110943	2504	-	0
chr20	33911677	33912016	Peak_70643	chr20	33911351	33911656	AluSx1_dup110943	2504	-	-22
chr20	34300965	34304039	Peak_4261	chr20	34303712	34304015	AluJr_dup81423	1908	+	0
chr20	34361517	34364593	Peak_2089	chr20	34362442	34362797	AluJo_dup74537	1667	+	0
chr20	34476150	34476418	Peak_74631	chr20	34474164	34475701	SVA_D_dup1390	10548	-	-450
chr20	34954769	34956635	Peak_6393	chr20	34956773	34957067	AluSz6_dup45799	1968	+	-139
chr20	35170535	35174342	Peak_13277	chr20	35170595	35170837	AluJr_dup81482	1422	+	0
chr20	35301856	35316847	Peak_4771	chr20	35309180	35309449	AluJb_dup120558	1770	+	0
chr20	35952247	35955844	Peak_1709	chr20	35955801	35956020	AluSx1_dup111163	1699	-	0
chr20	36127275	36129726	Peak_26323	chr20	36129792	36129930	AluJo_dup74665	621	-	67
chr20	36744815	36747120	Peak_7333	chr20	36746774	36747079	AluSc_dup33269	2376	-	0
chr20	38124633	38130265	Peak_19593	chr20	38124601	38124882	AluJb_dup120873	1985	-	0
chr20	38124633	38130265	Peak_19593	chr20	38129161	38129333	MIR3_dup81890	354	-	0
chr20	38459142	38459560	Peak_80908	chr20	38459855	38460161	AluSx_dup111508	2288	+	-296
chr20	38459769	38460314	Peak_35972	chr20	38459855	38460161	AluSx_dup111508	2288	+	0
chr20	38460381	38460813	Peak_33291	chr20	38460665	38462605	SVA_D_dup1400	8777	-	0
chr20	38461122	38461878	Peak_29637	chr20	38460665	38462605	SVA_D_dup1400	8777	-	0
chr20	43556092	43560412	Peak_4041	chr20	43557974	43558272	AluY_dup100704	2525	+	0
chr20	43746022	43747183	Peak_66730	chr20	43747541	43747862	AluSp_dup48483	2370	-	359
chr20	44361428	44364350	Peak_40966	chr20	44364467	44364767	AluSg7_dup8268	2405	-	118
chr20	44435675	44436044	Peak_96283	chr20	44436013	44436329	AluSx_dup111760	1821	+	0
chr20	44493528	44498353	Peak_16055	chr20	44496513	44496809	AluSx_dup111770	2286	+	0
chr20	44884683	44887223	Peak_270	chr20	44887699	44887829	MIRc_dup95507	317	+	-477
chr20	47195134	47206365	Peak_15731	chr20	47203884	47204182	AluSx_dup111925	2206	-	0
chr20	47270416	47282520	Peak_8388	chr20	47279188	47279460	AluSx_dup111934	1690	+	0
chr20	47300641	47341767	Peak_5124	chr20	47333065	47333335	AluJo_dup75132	889	+	0
chr20	47415970	47422180	Peak_20050	chr20	47418820	47419024	AluJr_dup82051	1401	-	0
chr20	47442397	47444009	Peak_39862	chr20	47442663	47442956	AluSx_dup111964	2214	+	0
chr20	47541465	47541783	Peak_42942	chr20	47542010	47542338	AluJr_dup82070	1789	-	228
chr20	47542517	47543221	Peak_115348	chr20	47542010	47542338	AluJr_dup82070	1789	-	-180
chr20	49669666	49680728	Peak_3395	chr20	49680966	49681239	AluJr4_dup19491	1660	+	-239
chr20	49680847	49683194	Peak_19398	chr20	49680966	49681239	AluJr4_dup19491	1660	+	0
chr20	49683351	49715834	Peak_1213	chr20	49707629	49707913	AluJb_dup121499	1718	-	0
chr20	49914315	49918109	Peak_906	chr20	49916191	49916339	FLAM_C_dup23147	764	+	0
chr20	49914315	49918109	Peak_906	chr20	49916990	49917296	AluYm1_dup4556	2117	-	0
chr20	49923400	49923823	Peak_80968	chr20	49921416	49923118	SVA_D_dup1409	6863	+	283
chr20	49935421	49939309	Peak_6184	chr20	49935349	49935667	AluSq_dup18116	1772	-	0
chr20	50003380	50003961	Peak_106273	chr20	50003794	50004102	AluSx_dup112166	2069	-	0
chr20	50004074	50005072	Peak_48735	chr20	50003794	50004102	AluSx_dup112166	2069	-	0
chr20	50022897	50024108	Peak_48527	chr20	50022608	50022915	AluJb_dup121551	1748	+	0
chr20	50025704	50036410	Peak_3252	chr20	50033282	50033589	AluJo_dup75301	2080	+	0
chr20	50054848	50055938	Peak_117745	chr20	50055658	50055962	AluJb_dup121553	1963	-	0
chr20	50136461	50136697	Peak_146548	chr20	50137065	50137340	AluJb_dup121563	1276	-	369
chr20	50136759	50140447	Peak_27546	chr20	50137065	50137340	AluJb_dup121563	1276	-	0
chr20	50225815	50227639	Peak_28293	chr20	50227310	50227618	AluSz6_dup46233	2359	+	0
chr20	50227782	50229054	Peak_94695	chr20	50227310	50227618	AluSz6_dup46233	2359	+	165
chr20	50263609	50264355	Peak_57930	chr20	50264176	50264478	AluSx1_dup112003	2187	-	0
chr20	50264440	50265146	Peak_95510	chr20	50264176	50264478	AluSx1_dup112003	2187	-	0
chr20	50265361	50268780	Peak_20175	chr20	50266222	50266532	AluSz_dup99265	1912	+	0
chr20	50615827	50616262	Peak_102783	chr20	50615247	50615548	AluJb_dup121591	2134	+	280
chr20	50635096	50647519	Peak_6489	chr20	50644857	50645141	AluSq2_dup58662	2096	-	0
chr20	51354099	51357506	Peak_32030	chr20	51356649	51356969	AluJb_dup121667	2005	-	0
chr20	51695202	51697810	Peak_24470	chr20	51698242	51698519	AluJb_dup121693	1710	+	-433
chr20	51698003	51699021	Peak_66324	chr20	51698242	51698519	AluJb_dup121693	1710	+	0
chr20	51862912	51863254	Peak_93940	chr20	51863528	51863829	AluY_dup101067	2607	-	275
chr20	51908961	51913280	Peak_17821	chr20	51912305	51912468	AluSx4_dup10657	1131	+	0
chr20	51914139	51914483	Peak_94839	chr20	51914214	51914520	AluJr_dup82306	1888	+	0
chr20	51914591	51915014	Peak_63804	chr20	51914214	51914520	AluJr_dup82306	1888	+	72
chr20	51982875	51983377	Peak_74203	chr20	51983718	51983908	AluJb_dup121728	1318	-	342
chr20	51983635	51988126	Peak_13926	chr20	51983718	51983908	AluJb_dup121728	1318	-	0
chr20	52056896	52057256	Peak_135928	chr20	52057219	52057386	FAM_dup4045	1055	-	0
chr20	53646621	53647816	Peak_67725	chr20	53647988	53648289	AluJr_dup82368	1525	-	173
chr20	53743093	53744834	Peak_51094	chr20	53745052	53745359	AluSg_dup35272	2315	+	-219
chr20	53746348	53747347	Peak_117746	chr20	53745836	53745998	AluSq2_dup58789	1753	+	351
chr20	53823943	53832656	Peak_5430	chr20	53831365	53831680	AluJb_dup121850	1992	+	0
chr20	53850594	53850813	Peak_136649	chr20	53850853	53851150	AluSz_dup99529	2155	-	41
chr20	53852693	53853600	Peak_76194	chr20	53853782	53855233	SVA_D_dup1410	10833	+	-183
chr20	53855241	53855834	Peak_111037	chr20	53853782	53855233	SVA_D_dup1410	10833	+	9
chr20	53922853	53923314	Peak_98963	chr20	53922567	53922875	AluSz_dup99536	2358	+	0
chr20	54082036	54082644	Peak_56334	chr20	54082013	54082196	AluJo_dup75518	1111	+	0
chr20	54153823	54179478	Peak_365	chr20	54156899	54157138	MIRb_dup212440	429	-	0
chr20	56390456	56394197	Peak_6289	chr20	56394304	56394602	AluSx1_dup112344	2467	+	-108
chr20	56421907	56423343	Peak_48007	chr20	56421415	56421719	AluJr_dup82434	2039	+	189
chr20	57350324	57352155	Peak_7526	chr20	57350667	57350845	AluSx_dup112637	1353	-	0
chr20	57350324	57352155	Peak_7526	chr20	57350954	57351071	AluSx_dup112638	841	-	0
chr20	57617862	57619483	Peak_62479	chr20	57619831	57620134	AluSz_dup99654	2202	-	349
chr20	57620095	57621725	Peak_72242	chr20	57619831	57620134	AluSz_dup99654	2202	-	0
chr20	58078289	58079719	Peak_53488	chr20	58079587	58079881	AluJb_dup122014	1745	+	0
chr20	62349361	62373070	Peak_214	chr20	62366949	62367030	LTR35B_dup193	416	-	0
chr20	63221887	63245926	Peak_3192	chr20	63225848	63226133	AluSz6_dup46455	2048	-	0
chr20	63625627	63629281	Peak_601	chr20	63625593	63625895	AluSg_dup35377	2224	-	0
chr21	15138430	15143372	Peak_25056	chr21	15141951	15142286	AluJb_dup122413	1844	-	0
chr21	17090689	17090986	Peak_75274	chr21	17090514	17096530	L1PA3_dup10615	26999	+	0
chr21	17139254	17140083	Peak_50113	chr21	17138848	17139019	AluJr4_dup19638	998	+	236
chr21	32339243	32340257	Peak_78945	chr21	32340330	32340631	AluSq2_dup59324	2221	+	-74
chr21	32468431	32471186	Peak_42158	chr21	32471630	32471927	AluY_dup102398	2333	-	445
chr21	32471555	32479841	Peak_19803	chr21	32471630	32471927	AluY_dup102398	2333	-	0
chr21	32471555	32479841	Peak_19803	chr21	32476360	32476663	AluSp_dup49239	2230	+	0
chr21	33201518	33206072	Peak_15679	chr21	33204654	33204928	AluJb_dup122880	1899	-	0
chr21	33402470	33404997	Peak_9644	chr21	33404434	33404727	AluJb_dup122900	1722	-	0
chr21	33478797	33480012	Peak_13521	chr21	33478186	33478487	AluSx1_dup113401	1995	+	311
chr21	36133976	36136621	Peak_21286	chr21	36136163	36136322	AluSx_dup113757	1021	+	0
chr21	36428383	36435888	Peak_11175	chr21	36432035	36432341	AluSc8_dup21386	2342	-	0
chr21	36879500	36887694	Peak_16033	chr21	36885227	36885524	AluJr_dup83167	2107	+	0
chr21	36905483	36919052	Peak_9221	chr21	36916546	36916671	AluJr_dup83171	1520	-	0
chr21	37006421	37007378	Peak_21475	chr21	37007401	37007708	AluSx1_dup113645	2248	-	24
chr21	38286332	38287608	Peak_54519	chr21	38288019	38288340	AluY_dup102626	2381	-	412
chr21	39379656	39381592	Peak_18512	chr21	39379034	39379314	AluJb_dup123243	1795	-	-343
chr21	39384946	39389313	Peak_12699	chr21	39388093	39388322	AluSz_dup100666	1440	+	0
chr21	39657809	39659363	Peak_97430	chr21	39658960	39659248	AluJo_dup76284	1707	+	0
chr21	39659583	39661720	Peak_22471	chr21	39658960	39659248	AluJo_dup76284	1707	+	336
[truncated: 1,117 more rows]
