# Supplementary material for: Characterization of influenza A virus induced transposons reveals a subgroup of transposons likely possessing the regulatory role as eRNAs
Source: Sci Rep. 2022 Feb 9;12:2188. doi: 10.1038/s41598-022-06196-6 (PMC8828846; doi:10.1038/s41598-022-06196-6)
Supplement: Supplementary file 4 — Supplementary Information 4. [file 41598_2022_6196_MOESM4_ESM.xlsx]

## Sheet: DE_TEs_at_H3k9me3_peak_regions
H3k9me3 Peaks				DE TEs (fdr<0.01)						Distance
chr1	7395896	7397068	Peak_6829	chr1	7396444	7398193	L1MA6_dup9	16742	-	0
chr1	7397656	7398169	Peak_100081	chr1	7396444	7398193	L1MA6_dup9	16742	-	0
chr1	7398380	7401310	Peak_1022	chr1	7396444	7398193	L1MA6_dup9	16742	-	-188
chr1	12535230	12536697	Peak_2586	chr1	12534891	12535171	AluJb_dup974	1818	-	-60
chr1	12638437	12638799	Peak_4216	chr1	12638991	12639291	AluJb_dup988	1869	-	193
chr1	12639118	12640230	Peak_7143	chr1	12638991	12639291	AluJb_dup988	1869	-	0
chr1	14953598	14954616	Peak_15986	chr1	14954675	14954964	AluY_dup880	2199	+	-60
chr1	15399519	15400246	Peak_11796	chr1	15399285	15399579	AluJr_dup578	1979	+	0
chr1	19862861	19863691	Peak_4219	chr1	19862546	19862739	AluSg_dup408	1456	+	123
chr1	22411238	22411620	Peak_16016	chr1	22410621	22410903	AluJb_dup1875	1869	+	336
chr1	34892279	34892688	Peak_22136	chr1	34892499	34892580	FAM_dup75	561	-	0
chr1	34968602	34969668	Peak_11827	chr1	34967079	34968335	SVA_C_dup9	7423	-	-268
chr1	39182103	39182838	Peak_25132	chr1	39181361	39181870	L1MB7_dup395	4902	+	234
chr1	45178940	45179459	Peak_20429	chr1	45179945	45182134	L1PA3_dup83	25962	+	-487
chr1	46392785	46394573	Peak_27582	chr1	46394928	46395231	AluSx1_dup3343	2261	-	356
chr1	55297169	55297542	Peak_53512	chr1	55297890	55298201	AluSx_dup4071	2224	-	349
chr1	62028744	62029327	Peak_22183	chr1	62028808	62028964	AluJr_dup2681	1082	+	0
chr1	148320392	148320617	Peak_45394	chr1	148319866	148320182	AluSx1_dup5626	1977	-	-211
chr1	152257664	152258152	Peak_11795	chr1	152255608	152257182	SVA_D_dup86	9381	-	-483
chr1	160533760	160534533	Peak_5134	chr1	160531445	160533312	SVA_A_dup50	6362	+	449
chr1	161256736	161258029	Peak_4908	chr1	161252714	161256595	HERV9NC-int_dup13	37077	+	142
chr1	174232727	174233291	Peak_9985	chr1	174233267	174239293	L1PA2_dup214	28071	-	0
chr1	185643800	185645785	Peak_331	chr1	185639338	185644066	L1PA4_dup608	24862	+	0
chr1	185643800	185645785	Peak_331	chr1	185645059	185645650	LTR48B_dup47	1612	-	0
chr1	192876470	192876992	Peak_35887	chr1	192875747	192875983	7SK_dup44	1396	-	-488
chr1	199711087	199711430	Peak_15451	chr1	199710897	199712306	L1PA13_dup410	21573	+	0
chr1	199711530	199712203	Peak_27569	chr1	199710897	199712306	L1PA13_dup410	21573	+	0
chr1	199712743	199713037	Peak_67643	chr1	199710897	199712306	L1PA13_dup410	21573	+	438
chr1	202932216	202932964	Peak_49808	chr1	202931690	202932011	AluJr_dup5574	1512	-	-206
chr1	205395149	205395777	Peak_39345	chr1	205394398	205394684	AluSq2_dup4313	2202	-	-466
chr1	224342697	224345551	Peak_180	chr1	224345659	224345973	AluSx1_dup8413	2086	-	109
chr1	227726352	227726919	Peak_38406	chr1	227727324	227727501	AluJr_dup6349	815	+	-406
chr1	228092685	228093048	Peak_65486	chr1	228092171	228092457	AluJr_dup6371	1656	+	229
chr1	229333640	229335117	Peak_5211	chr1	229335033	229335337	AluJo_dup6330	1831	+	0
chr1	236381613	236382700	Peak_6284	chr1	236383113	236383404	AluSx_dup9631	2141	+	-414
chr1	247012732	247013025	Peak_50065	chr1	247012719	247013012	AluSc_dup2907	2081	-	0
chr1	247032943	247033349	Peak_16035	chr1	247031547	247032967	SVA_D_dup142	5826	+	0
chr1	247163985	247166821	Peak_1889	chr1	247165898	247166208	AluJb_dup11942	1835	+	0
chr10	5077506	5077928	Peak_86875	chr10	5078143	5078446	AluSz_dup56367	1944	+	-216
chr10	6292623	6295153	Peak_4904	chr10	6294265	6294623	THE1B_dup14456	2869	-	0
chr10	6306593	6307077	Peak_36351	chr10	6306015	6306197	FAM_dup2467	1005	-	-397
chr10	13082910	13085801	Peak_4885	chr10	13082028	13083023	LTR13_dup238	7214	-	0
chr10	14906943	14908253	Peak_4873	chr10	14908027	14908300	AluJo_dup42315	1449	-	0
chr10	14908663	14909225	Peak_52000	chr10	14908027	14908300	AluJo_dup42315	1449	-	-364
chr10	17481168	17482237	Peak_18751	chr10	17482462	17482709	7SK_dup432	1637	-	226
chr10	18556270	18556657	Peak_91573	chr10	18555341	18563565	(GAATG)n_dup6	1435	+	0
chr10	18563698	18563941	Peak_41840	chr10	18555341	18563565	(GAATG)n_dup6	1435	+	134
chr10	21449161	21450334	Peak_18672	chr10	21448417	21448728	AluJb_dup70871	2107	+	434
chr10	26512199	26513481	Peak_3429	chr10	26512623	26512762	AluJb_dup71182	948	-	0
chr10	26512199	26513481	Peak_3429	chr10	26513146	26513289	FAM_dup2487	769	+	0
chr10	26513650	26514053	Peak_9024	chr10	26513146	26513289	FAM_dup2487	769	+	362
chr10	28524031	28524501	Peak_25461	chr10	28523761	28525077	L1M4_dup12726	5717	-	0
chr10	28524666	28524913	Peak_45954	chr10	28523761	28525077	L1M4_dup12726	5717	-	0
chr10	30518535	30520161	Peak_10384	chr10	30518066	30518363	AluSz6_dup27251	2134	-	-173
chr10	37811173	37811802	Peak_30158	chr10	37811959	37812256	AluJb_dup71796	2154	+	-158
chr10	37812057	37812953	Peak_41870	chr10	37811959	37812256	AluJb_dup71796	2154	+	0
chr10	37830180	37838598	Peak_843	chr10	37837103	37837412	AluSc_dup20636	2284	-	0
chr10	37889184	37890686	Peak_11870	chr10	37888667	37888966	AluSx3_dup18631	2459	-	-219
chr10	37896523	37896934	Peak_7963	chr10	37896971	37902988	L1PA2_dup3460	27859	+	-38
chr10	42532299	42534119	Peak_9461	chr10	42526229	42532221	L1PA3_dup7520	25643	-	-79
chr10	43574830	43576326	Peak_932	chr10	43576432	43576693	AluJb_dup71965	1636	-	107
chr10	43591128	43592507	Peak_16119	chr10	43586945	43591470	HERVK9-int_dup480	36938	+	0
chr10	43614783	43618313	Peak_2271	chr10	43617613	43617778	FAM_dup2514	1195	+	0
chr10	52508011	52508978	Peak_13016	chr10	52509196	52509485	AluY_dup61394	2182	-	219
chr10	61009355	61009963	Peak_49349	chr10	61002941	61009034	L1PA6_dup4175	21201	-	-322
chr10	68316398	68317906	Peak_47697	chr10	68318258	68318543	AluJr_dup48872	1291	+	-353
chr10	70629314	70630523	Peak_69894	chr10	70630468	70632007	SVA_D_dup843	9724	+	0
chr10	87137607	87138492	Peak_372	chr10	87138026	87138328	AluSc_dup21163	2303	+	0
chr10	92768258	92768614	Peak_18663	chr10	92767091	92768817	L1M4_dup13250	5341	+	0
chr10	101170345	101170585	Peak_98256	chr10	101169690	101170015	AluJo_dup45119	1987	-	-331
chr10	106467145	106467639	Peak_71290	chr10	106467235	106473304	L1PA6_dup4252	23132	+	0
chr10	123532225	123532554	Peak_39546	chr10	123532127	123534813	L1PA16_dup9771	15866	+	0
chr10	123532928	123533167	Peak_48049	chr10	123532127	123534813	L1PA16_dup9771	15866	+	0
chr10	125717533	125718117	Peak_13955	chr10	125718326	125718612	AluSx1_dup68255	2217	-	210
chr10	125718172	125718588	Peak_8790	chr10	125718326	125718612	AluSx1_dup68255	2217	-	0
chr11	515944	517111	Peak_5075	chr11	516842	518179	SVA_A_dup646	8770	+	0
chr11	4176389	4176720	Peak_38703	chr11	4170253	4176276	L1PA3_dup7832	28305	-	-114
chr11	6712274	6712989	Peak_30426	chr11	6711509	6712436	LTR13_dup259	8422	+	0
chr11	9654940	9655219	Peak_34677	chr11	9654493	9654766	AluSz_dup61583	1889	+	175
chr11	16889350	16890024	Peak_7822	chr11	16887356	16888864	SVA_C_dup294	10215	+	487
chr11	22283934	22284994	Peak_16166	chr11	22284808	22290788	L1PA2_dup3626	27270	+	0
chr11	22291066	22291491	Peak_54196	chr11	22284808	22290788	L1PA2_dup3626	27270	+	279
chr11	28362249	28363136	Peak_5074	chr11	28363162	28363471	AluSx3_dup19881	2242	-	27
chr11	32667792	32668267	Peak_65572	chr11	32661713	32667810	L1PA5_dup8181	24985	-	0
chr11	43613163	43616032	Peak_2802	chr11	43613122	43613400	AluSz6_dup29473	1855	+	0
chr11	54855549	54856205	Peak_54406	chr11	54854940	54855945	LTR13_dup260	7347	+	0
chr11	57062715	57063550	Peak_14128	chr11	57062753	57068922	L1PA5_dup8291	24127	+	0
chr11	62280382	62281237	Peak_25389	chr11	62277904	62280312	SVA_F_dup636	6563	+	71
chr11	63129339	63129563	Peak_92205	chr11	63127974	63128979	LTR13_dup265	7661	+	361
chr11	66699959	66700246	Peak_29450	chr11	66699946	66700253	AluJo_dup47290	1994	-	0
chr11	67596611	67597241	Peak_11918	chr11	67597479	67598695	SVA_C_dup302	6314	-	239
chr11	69145554	69147819	Peak_2274	chr11	69147830	69148111	AluSx4_dup6924	2144	-	12
chr11	69147942	69148407	Peak_28549	chr11	69147830	69148111	AluSx4_dup6924	2144	-	0
chr11	72911154	72911952	Peak_6083	chr11	72909040	72910840	SVA_A_dup680	7299	+	315
chr11	74823436	74825657	Peak_10783	chr11	74823454	74823766	AluJr_dup52841	1989	+	0
chr11	76934539	76936263	Peak_4005	chr11	76933282	76934742	SVA_D_dup918	10304	-	0
chr11	77054962	77055269	Peak_65282	chr11	77055559	77055871	AluSq2_dup38523	2255	-	291
chr11	77055518	77057394	Peak_4619	chr11	77055559	77055871	AluSq2_dup38523	2255	-	0
chr11	86526024	86527615	Peak_9393	chr11	86525883	86531985	L1PA4_dup9110	26513	+	0
chr11	86527756	86528243	Peak_20877	chr11	86525883	86531985	L1PA4_dup9110	26513	+	0
chr11	110501427	110501704	Peak_38476	chr11	110501467	110501757	AluJo_dup48309	1543	+	0
chr12	493069	493579	Peak_29335	chr12	493988	494318	AluJb_dup81218	2234	+	-410
chr12	12197167	12199470	Peak_1292	chr12	12197762	12197992	AluJb_dup81820	1562	+	0
chr12	25913381	25913802	Peak_54674	chr12	25914129	25914435	AluJb_dup82310	1965	+	-328
chr12	32669469	32670599	Peak_3979	chr12	32668899	32669209	AluY_dup70064	2621	+	261
chr12	45741624	45743798	Peak_27445	chr12	45743380	45743533	FAM_dup2914	759	-	0
chr12	47297135	47297515	Peak_48624	chr12	47297878	47300146	L1MEf_dup8440	5791	-	364
chr12	47298160	47298804	Peak_14782	chr12	47297878	47300146	L1MEf_dup8440	5791	-	0
chr12	47298900	47299616	Peak_19746	chr12	47297878	47300146	L1MEf_dup8440	5791	-	0
chr12	50495729	50496176	Peak_50280	chr12	50492385	50498326	HERVK9-int_dup518	50260	-	0
chr12	50496337	50497619	Peak_2277	chr12	50492385	50498326	HERVK9-int_dup518	50260	-	0
chr12	50497791	50499042	Peak_4267	chr12	50492385	50498326	HERVK9-int_dup518	50260	-	0
chr12	50882676	50883557	Peak_9344	chr12	50883723	50884027	AluJr_dup55562	1906	+	-167
chr12	56868404	56869032	Peak_85502	chr12	56869019	56869714	MER101-int_dup757	4060	-	0
chr12	56869884	56870215	Peak_89612	chr12	56869019	56869714	MER101-int_dup757	4060	-	-171
chr12	65229006	65231361	Peak_20411	chr12	65231403	65231685	AluJo_dup50739	1314	+	-43
chr12	77804452	77804822	Peak_30644	chr12	77803096	77809633	L1PA8_dup6223	22391	-	0
chr12	77824704	77824976	Peak_42260	chr12	77824393	77824610	L1ME1_dup22721	2143	+	95
chr12	87547892	87548090	Peak_54916	chr12	87543528	87547642	L1PA3_dup8737	26500	+	251
chr12	92974226	92975511	Peak_6411	chr12	92975863	92976167	AluJr_dup56596	1695	+	-353
chr12	104428130	104428605	Peak_26116	chr12	104428062	104428349	AluJr_dup56995	1566	-	0
chr12	110664586	110666043	Peak_13588	chr12	110663919	110664218	AluJo_dup51830	1508	-	-369
chr12	113884423	113884971	Peak_8138	chr12	113883997	113884294	AluJo_dup52080	1713	+	130
chr12	124763892	124766134	Peak_520	chr12	124763317	124763609	AluJb_dup87620	2120	-	-284
chr12	129833677	129833904	Peak_72519	chr12	129833319	129833638	AluJb_dup87812	1900	+	40
chr12	132869508	132869986	Peak_42158	chr12	132870072	132870381	AluY_dup73674	2305	+	-87
chr12	132879586	132880506	Peak_45981	chr12	132880985	132881278	AluSz_dup70900	2071	+	-480
chr12	132880715	132881198	Peak_25170	chr12	132880985	132881278	AluSz_dup70900	2071	+	0
chr12	132881284	132881557	Peak_50241	chr12	132880985	132881278	AluSz_dup70900	2071	+	7
chr12	132882511	132883210	Peak_9203	chr12	132883146	132883445	AluSq2_dup42274	2265	+	0
chr12	132883802	132884197	Peak_4155	chr12	132883146	132883445	AluSq2_dup42274	2265	+	358
chr12	132903136	132903886	Peak_16221	chr12	132902819	132903128	AluSc8_dup15242	2380	-	-9
chr12	132960335	132963869	Peak_49826	chr12	132963830	132964793	LTR13__dup27	6716	+	0
chr12	132964048	132964780	Peak_9486	chr12	132963830	132964793	LTR13__dup27	6716	+	0
chr12	132975782	132977788	Peak_5506	chr12	132976767	132977759	LTR13_dup289	7733	+	0
chr12	132978024	132978418	Peak_22466	chr12	132976767	132977759	LTR13_dup289	7733	+	266
chr12	132982627	132986141	Peak_403	chr12	132985203	132985507	AluJb_dup87985	2082	-	0
chr12	133038011	133046821	Peak_367	chr12	133047212	133047541	MER65A_dup1036	2011	+	-392
chr12	133047007	133064604	Peak_29	chr12	133047212	133047541	MER65A_dup1036	2011	+	0
chr12	133068809	133069621	Peak_10015	chr12	133069598	133069895	AluY_dup73701	2645	+	0
chr12	133069809	133071474	Peak_7879	chr12	133069598	133069895	AluY_dup73701	2645	+	0
chr12	133075346	133076304	Peak_864	chr12	133075693	133075991	AluSq2_dup42285	2361	+	0
chr12	133076409	133080375	Peak_2	chr12	133075693	133075991	AluSq2_dup42285	2361	+	419
chr12	133098051	133104249	Peak_781	chr12	133103335	133103572	AluJr_dup58583	1093	-	0
chr12	133115450	133126443	Peak_422	chr12	133119262	133119559	AluSx_dup79548	2311	+	0
chr12	133178174	133179409	Peak_52575	chr12	133179042	133179315	AluSx1_dup78853	2170	+	0
chr12	133179638	133181430	Peak_33	chr12	133179042	133179315	AluSx1_dup78853	2170	+	324
chr13	49852634	49853428	Peak_27107	chr13	49852637	49852964	AluSc_dup25206	2160	-	0
chr13	66296165	66296834	Peak_9511	chr13	66295627	66295918	AluJb_dup89684	1669	+	248
chr13	109139324	109139670	Peak_42280	chr13	109138834	109139118	AluSz_dup73320	2069	-	-207
chr14	22722251	22722937	Peak_21435	chr14	22722001	22722178	FAM_dup3178	1102	+	74
chr14	36536927	36537591	Peak_50325	chr14	36536354	36536521	FAM_dup3203	929	-	-407
chr14	50068114	50068868	Peak_4576	chr14	50068568	50068812	7SK_dup557	1784	+	0
chr14	52596786	52597261	Peak_12001	chr14	52590835	52596957	L1PA6_dup5119	23774	-	0
chr14	65634818	65635165	Peak_99361	chr14	65632982	65634580	SVA_D_dup1073	10162	+	239
chr14	66740000	66740754	Peak_17933	chr14	66739219	66739515	AluY_dup78448	2563	-	-486
chr14	82454359	82454997	Peak_22633	chr14	82454775	82455083	AluSx1_dup83923	2062	-	0
chr14	89521450	89522110	Peak_13615	chr14	89521386	89521752	L1ME1_dup25139	891	+	0
chr14	89602304	89602502	Peak_64415	chr14	89602093	89602324	AluJb_dup94093	1420	+	0
chr14	89873555	89874500	Peak_26606	chr14	89874904	89875026	THE1B-int_dup3768	9082	-	405
chr14	90767056	90767321	Peak_20926	chr14	90767021	90767072	L1M4c_dup2900	8089	+	0
chr14	95378177	95381078	Peak_3948	chr14	95377740	95377872	FLAM_A_dup11142	837	-	-306
chr14	99974619	99975275	Peak_13980	chr14	99974213	99974296	L1ME3B_dup6525	431	-	-324
chr14	101145339	101146617	Peak_49839	chr14	101145696	101147755	L1MB7_dup17737	8431	-	0
chr14	101147106	101147350	Peak_39672	chr14	101145696	101147755	L1MB7_dup17737	8431	-	0
chr14	102400749	102401858	Peak_20912	chr14	102401157	102401466	AluSq2_dup45663	2313	+	0
chr14	102705025	102706353	Peak_11649	chr14	102704844	102705097	AluJb_dup94851	1346	+	0
chr14	103251877	103252708	Peak_19870	chr14	103251627	103251937	AluSp_dup37392	2310	-	0
chr14	104122811	104123579	Peak_15583	chr14	104123495	104123804	AluY_dup79882	2490	-	0
chr14	104123808	104125944	Peak_1964	chr14	104123495	104123804	AluY_dup79882	2490	-	-5
chr14	105098357	105100385	Peak_5264	chr14	105100336	105100647	AluJr_dup63036	1929	-	0
chr14	105402924	105403841	Peak_17776	chr14	105403487	105403721	AluJb_dup95064	1247	-	0
chr14	105404063	105405479	Peak_5934	chr14	105403487	105403721	AluJb_dup95064	1247	-	-343
chr15	20252774	20253590	Peak_9396	chr15	20253747	20254008	AluSx1_dup85008	2020	-	158
chr15	20253672	20253895	Peak_34776	chr15	20253747	20254008	AluSx1_dup85008	2020	-	0
chr15	20278436	20278762	Peak_5534	chr15	20278408	20278709	AluJb_dup95136	1920	-	0
chr15	20279094	20280188	Peak_38785	chr15	20278408	20278709	AluJb_dup95136	1920	-	-386
chr15	20317539	20317747	Peak_102778	chr15	20311031	20317051	L1PA2_dup4348	28114	+	489
chr15	22233479	22235214	Peak_5441	chr15	22233550	22233845	AluJo_dup57424	1598	+	0
chr15	22789090	22790067	Peak_3281	chr15	22788981	22789289	AluSq2_dup45838	2163	-	0
chr15	34153197	34156542	Peak_140	chr15	34153576	34153856	AluSc_dup27082	2130	-	0
chr15	55444400	55444711	Peak_12030	chr15	55445041	55447779	SVA_A_dup811	6662	-	331
chr15	59127537	59131898	Peak_796	chr15	59125552	59131397	L1PA7_dup11794	22827	-	0
chr15	67913799	67914320	Peak_35723	chr15	67913240	67913401	FRAM_dup5674	882	+	399
chr15	68963218	68963430	Peak_25677	chr15	68963676	68965560	SVA_D_dup1129	9298	-	247
chr15	69218510	69218934	Peak_46862	chr15	69218228	69218522	AluJb_dup97850	1796	+	0
chr15	76979845	76980492	Peak_81552	chr15	76980530	76980909	L1MA5_dup3814	2193	-	39
chr15	84623971	84624614	Peak_34976	chr15	84624074	84624381	AluSx1_dup87956	2166	+	0
chr15	84845660	84848831	Peak_680	chr15	84847026	84847208	L1MEf_dup9899	4885	+	0
chr15	84845660	84848831	Peak_680	chr15	84847250	84847776	L1MEf_dup9900	4885	+	0
chr15	85058862	85060053	Peak_8184	chr15	85059837	85060021	AluJr_dup65237	1208	+	0
chr15	92639649	92639950	Peak_18737	chr15	92640270	92640581	AluSx1_dup88362	2397	+	-321
chr15	92640355	92641358	Peak_19319	chr15	92640270	92640581	AluSx1_dup88362	2397	+	0
chr15	98269202	98269665	Peak_99383	chr15	98268449	98268705	AluSq2_dup47667	2094	-	-498
chr15	100359396	100359598	Peak_105362	chr15	100357932	100361300	L1PBa_dup1902	22694	+	0
chr16	3215277	3215795	Peak_103269	chr16	3215246	3215380	FLAM_C_dup18660	839	-	0
chr16	3216859	3217382	Peak_39722	chr16	3217292	3217600	AluY_dup84067	2419	-	0
chr16	3217742	3217954	Peak_81564	chr16	3217292	3217600	AluY_dup84067	2419	-	-143
chr16	3402746	3412325	Peak_21	chr16	3410507	3410783	AluJo_dup60040	1880	-	0
chr16	3569692	3571197	Peak_3703	chr16	3569395	3569697	AluSz_dup80139	2279	-	0
chr16	9078994	9080091	Peak_5250	chr16	9079972	9080271	AluSx_dup90347	1950	+	0
chr16	14541278	14544082	Peak_129	chr16	14542014	14542303	AluJb_dup100587	1912	-	0
chr16	27120987	27121450	Peak_42480	chr16	27121550	27121851	AluSx_dup91848	1996	+	-101
chr16	27809643	27810074	Peak_22721	chr16	27809436	27809591	FRAM_dup5897	942	+	53
chr16	28271271	28271988	Peak_65719	chr16	28272086	28272356	AluJo_dup61647	1718	-	99
chr16	31912109	31920780	Peak_1226	chr16	31919391	31919691	AluSx1_dup91801	2250	-	0
chr16	53149508	53150057	Peak_63573	chr16	53149591	53149862	AluJr4_dup16752	1515	-	0
chr16	53150283	53150667	Peak_27173	chr16	53149591	53149862	AluJr4_dup16752	1515	-	-422
chr16	58140218	58142055	Peak_5551	chr16	58141538	58141747	AluJo_dup62598	1469	-	0
chr16	59101918	59102141	Peak_50425	chr16	59096420	59102546	L1PA4_dup10868	26056	+	0
chr16	67698999	67700014	Peak_1149	chr16	67699478	67699783	AluSz6_dup39241	2201	-	0
chr16	68532351	68533088	Peak_28216	chr16	68531858	68532166	AluSq2_dup49616	2523	+	186
chr16	74800358	74801160	Peak_15364	chr16	74801655	74801956	AluSz_dup83941	2259	+	-496
chr16	75769710	75770210	Peak_11758	chr16	75769503	75769797	AluY_dup86821	2485	-	0
chr16	81343736	81343976	Peak_83494	chr16	81340381	81345749	L1PA7_dup12046	23357	+	0
chr16	81344216	81344990	Peak_29479	chr16	81340381	81345749	L1PA7_dup12046	23357	+	0
chr16	81345190	81349198	Peak_3204	chr16	81340381	81345749	L1PA7_dup12046	23357	+	0
chr16	87522256	87523924	Peak_5555	chr16	87523580	87523875	AluJo_dup63649	1755	-	0
chr16	87524186	87524818	Peak_25198	chr16	87523580	87523875	AluJo_dup63649	1755	-	-312
chr16	89685493	89685855	Peak_63582	chr16	89684910	89685375	MER9a3_dup495	3722	+	119
chr17	514665	515889	Peak_2859	chr17	516370	516661	AluSc_dup29225	2169	-	482
chr17	516578	516844	Peak_63597	chr17	516370	516661	AluSc_dup29225	2169	-	0
chr17	9621973	9622523	Peak_6619	chr17	9622267	9622572	AluJo_dup64227	1421	+	0
chr17	9622707	9623371	Peak_1752	chr17	9622267	9622572	AluJo_dup64227	1421	+	136
chr17	14290447	14291137	Peak_81580	chr17	14291450	14291801	THE1D_dup11363	2043	+	-314
chr17	15777139	15778339	Peak_15366	chr17	15776500	15776793	AluSz6_dup40115	1775	-	-347
chr17	16536514	16538700	Peak_566	chr17	16536187	16536519	AluSc_dup29624	2313	+	0
chr17	16590877	16593587	Peak_4625	chr17	16593136	16593455	AluJr_dup70871	1631	+	0
chr17	16593697	16594600	Peak_24916	chr17	16593136	16593455	AluJr_dup70871	1631	+	243
chr17	16608113	16613097	Peak_1036	chr17	16613070	16613379	AluSc8_dup18465	2307	+	0
chr17	16613158	16615137	Peak_276	chr17	16613070	16613379	AluSc8_dup18465	2307	+	0
chr17	19676986	19677241	Peak_64168	chr17	19676372	19676668	AluJb_dup106161	2013	+	319
chr17	22742291	22743230	Peak_108209	chr17	22740481	22742204	SVA_D_dup1223	9894	+	88
chr17	27370040	27370847	Peak_19884	chr17	27370211	27370336	AluJr_dup71172	729	-	0
chr17	30087750	30088942	Peak_27175	chr17	30088130	30088334	AluJo_dup64859	1024	-	0
chr17	31638830	31639345	Peak_11164	chr17	31639733	31640036	AluSx1_dup96555	2298	-	389
chr17	32436138	32437068	Peak_26401	chr17	32435475	32435796	AluSz_dup86317	2060	+	343
chr17	33034512	33035323	Peak_13628	chr17	33033096	33034320	MER52C_dup334	7635	+	193
chr17	35413785	35414340	Peak_62443	chr17	35413466	35413774	AluSq2_dup51480	2325	+	12
chr17	39836700	39837214	Peak_41178	chr17	39836492	39836656	L1ME2z_dup6164	587	-	-45
chr17	43346860	43351971	Peak_267	chr17	43350760	43351750	LTR13A_dup145	5042	-	0
chr17	43378978	43381874	Peak_406	chr17	43379427	43379586	AluSx_dup98120	851	-	0
chr17	57245975	57246454	Peak_14211	chr17	57245315	57245610	AluSx1_dup98365	2180	+	366
chr17	59409217	59411230	Peak_12914	chr17	59410828	59411101	AluJr_dup72821	1642	+	0
chr17	60488855	60494029	Peak_790	chr17	60489754	60490035	AluSz_dup88127	2099	+	0
chr17	63175307	63176195	Peak_9110	chr17	63176524	63176834	AluY_dup87473	2602	+	-330
chr17	69400936	69401179	Peak_67197	chr17	69400519	69400536	Tigger1_dup10958	14754	+	401
chr17	77921402	77921698	Peak_38063	chr17	77921954	77922193	AluJr_dup73623	1613	+	-257
chr17	82740086	82740790	Peak_6226	chr17	82739456	82739756	AluY_dup92423	2542	-	-331
chr18	35248028	35249105	Peak_99978	chr18	35248559	35248860	AluJr_dup74826	1977	+	0
chr18	35249300	35250048	Peak_74199	chr18	35248559	35248860	AluJr_dup74826	1977	+	441
chr18	35257044	35257494	Peak_22865	chr18	35256779	35257074	AluJr_dup74827	1894	-	0
chr18	54676818	54677439	Peak_47657	chr18	54677351	54677653	AluSg_dup32432	2272	+	0
chr18	63080859	63081272	Peak_74254	chr18	63081097	63081273	FAM_dup3867	983	+	0
chr18	80051482	80052448	Peak_16509	chr18	80052920	80053228	AluJb_dup113625	2096	+	-473
chr18	80052656	80053028	Peak_12095	chr18	80052920	80053228	AluJb_dup113625	2096	+	0
chr19	2831032	2831248	Peak_31613	chr19	2830758	2831065	AluSq_dup16826	2172	-	0
chr19	2837941	2838662	Peak_16652	chr19	2837712	2837995	AluJb_dup113887	1948	+	0
chr19	2860839	2861236	Peak_12204	chr19	2860876	2861162	AluJb_dup113889	1638	+	0
chr19	2861288	2861591	Peak_102852	chr19	2860876	2861162	AluJb_dup113889	1638	+	127
chr19	5533612	5534300	Peak_28744	chr19	5534686	5534985	AluJr_dup76294	1869	-	387
chr19	5534865	5535848	Peak_4328	chr19	5534686	5534985	AluJr_dup76294	1869	-	0
chr19	7076375	7076991	Peak_8452	chr19	7077124	7077435	AluSz_dup92545	2246	-	134
chr19	7077085	7077938	Peak_12341	chr19	7077124	7077435	AluSz_dup92545	2246	-	0
chr19	8605700	8606062	Peak_23347	chr19	8606410	8606636	AluSx_dup104757	1739	-	349
chr19	8640923	8642989	Peak_315	chr19	8641115	8641351	AluJb_dup114485	1534	-	0
chr19	8640923	8642989	Peak_315	chr19	8642952	8643248	AluJr_dup76722	1910	-	0
chr19	9166930	9167702	Peak_87625	chr19	9167466	9167757	AluSg_dup33008	2173	+	0
chr19	9167869	9168370	Peak_31849	chr19	9167466	9167757	AluSg_dup33008	2173	+	113
chr19	9324502	9325703	Peak_903	chr19	9325163	9325463	AluJb_dup114562	1740	+	0
chr19	9435801	9436563	Peak_18859	chr19	9435994	9436266	AluJo_dup70155	1536	-	0
chr19	11688546	11688816	Peak_56078	chr19	11688060	11688335	AluY_dup96238	1593	-	-212
chr19	11869729	11870220	Peak_22905	chr19	11870320	11870626	AluSq2_dup55239	1976	+	-101
chr19	11949641	11950887	Peak_7314	chr19	11950873	11951176	AluSc_dup31884	2476	+	0
chr19	14626788	14627220	Peak_31325	chr19	14627378	14627677	AluSx_dup105584	2243	-	159
chr19	15711438	15711960	Peak_22923	chr19	15712142	15712639	L1PBb_dup280	6757	+	-183
chr19	15947380	15947718	Peak_42732	chr19	15947598	15947874	AluJr_dup77618	1406	+	0
chr19	15947855	15948392	Peak_56165	chr19	15947598	15947874	AluJr_dup77618	1406	+	0
chr19	16788674	16789522	Peak_4299	chr19	16788288	16788583	AluSx1_dup105495	2055	+	92
chr19	16968203	16969311	Peak_7318	chr19	16969598	16969905	AluSx1_dup105525	2223	+	-288
chr19	17014457	17015458	Peak_7319	chr19	17015947	17016254	AluJr_dup77758	1764	-	490
chr19	17015946	17016242	Peak_31340	chr19	17015947	17016254	AluJr_dup77758	1764	-	0
chr19	19696975	19697461	Peak_56180	chr19	19697946	19698251	AluSq2_dup55720	2331	-	486
chr19	19808786	19809440	Peak_31355	chr19	19808564	19808867	AluSg_dup33423	2381	+	0
chr19	21482865	21483099	Peak_93667	chr19	21482362	21482658	AluSx_dup106413	2248	+	208
chr19	22011844	22012500	Peak_17972	chr19	22012880	22013181	AluSx_dup106447	2267	-	381
chr19	22013022	22014259	Peak_42760	chr19	22012880	22013181	AluSx_dup106447	2267	-	0
chr19	22148419	22148968	Peak_18349	chr19	22148370	22154509	L1PA6_dup5621	22213	+	0
chr19	22154283	22154528	Peak_22970	chr19	22148370	22154509	L1PA6_dup5621	22213	+	0
chr19	22154863	22155145	Peak_56284	chr19	22148370	22154509	L1PA6_dup5621	22213	+	355
chr19	22694125	22694331	Peak_56349	chr19	22694592	22694822	L1MA8_dup10357	2851	-	262
chr19	22695509	22696231	Peak_4305	chr19	22694895	22695144	AluSx1_dup106255	1856	-	-366
chr19	22702360	22702596	Peak_56351	chr19	22702557	22703875	SVA_B_dup737	4713	-	0
chr19	22703792	22704344	Peak_101491	chr19	22702557	22703875	SVA_B_dup737	4713	-	0
chr19	22840606	22841167	Peak_23020	chr19	22840170	22840470	AluSx_dup106497	2275	-	-137
chr19	22899416	22901108	Peak_16592	chr19	22899903	22900207	AluSg_dup33554	2313	-	0
chr19	23004732	23005484	Peak_50529	chr19	23004974	23005257	AluSx_dup106508	1940	-	0
chr19	23029465	23029796	Peak_31486	chr19	23029175	23031840	HERVH-int_dup5516	13990	-	0
chr19	23171946	23172458	Peak_50536	chr19	23172575	23174034	SVA_C_dup414	10357	+	-118
chr19	23174029	23174801	Peak_23059	chr19	23172575	23174034	SVA_C_dup414	10357	+	0
chr19	23207613	23207828	Peak_86126	chr19	23207487	23207795	AluSg_dup33565	2572	-	0
chr19	23290666	23291247	Peak_31520	chr19	23289368	23290813	SVA_A_dup986	9325	-	0
chr19	23324771	23325993	Peak_31526	chr19	23324607	23324808	AluJb_dup116078	1006	-	0
chr19	23420105	23420668	Peak_42838	chr19	23418618	23420253	SVA_C_dup416	9761	+	0
chr19	23566730	23567912	Peak_23085	chr19	23567895	23568972	SVA_A_dup987	4867	+	0
chr19	23568817	23569048	Peak_56465	chr19	23567895	23568972	SVA_A_dup987	4867	+	0
chr19	23676011	23676490	Peak_37041	chr19	23676793	23677104	AluY_dup97239	2510	+	-304
chr19	23677113	23677394	Peak_23087	chr19	23676793	23677104	AluY_dup97239	2510	+	10
chr19	23765432	23765681	Peak_42844	chr19	23766144	23766316	AluSx_dup106599	1049	-	464
chr19	24158977	24159419	Peak_4476	chr19	24159465	24159680	MIRc_dup93186	241	-	47
chr19	27689563	27690399	Peak_41575	chr19	27680725	27689494	ALR/Alpha_dup1410	1008	-	-70
chr19	27720941	27721304	Peak_10186	chr19	27721193	27727513	ALR/Alpha_dup1415	1062	-	0
chr19	27721402	27722060	Peak_15065	chr19	27721193	27727513	ALR/Alpha_dup1415	1062	-	0
chr19	27722157	27722373	Peak_82201	chr19	27721193	27727513	ALR/Alpha_dup1415	1062	-	0
chr19	27722433	27725474	Peak_6328	chr19	27721193	27727513	ALR/Alpha_dup1415	1062	-	0
chr19	27725555	27727128	Peak_2337	chr19	27721193	27727513	ALR/Alpha_dup1415	1062	-	0
chr19	27727183	27728008	Peak_27261	chr19	27721193	27727513	ALR/Alpha_dup1415	1062	-	0
chr19	27732768	27733070	Peak_8216	chr19	27733275	27741811	HSAT4_dup93	698	+	-206
chr19	27733227	27734527	Peak_15096	chr19	27733275	27741811	HSAT4_dup93	698	+	0
chr19	27735445	27736368	Peak_6340	chr19	27733275	27741811	HSAT4_dup93	698	+	0
chr19	27737782	27738055	Peak_69121	chr19	27733275	27741811	HSAT4_dup93	698	+	0
chr19	27739336	27739970	Peak_27969	chr19	27733275	27741811	HSAT4_dup93	698	+	0
chr19	27740309	27740832	Peak_18651	chr19	27733275	27741811	HSAT4_dup93	698	+	0
chr19	27740888	27741615	Peak_13076	chr19	27733275	27741811	HSAT4_dup93	698	+	0
chr19	28139198	28139572	Peak_48813	chr19	28139798	28140109	AluJb_dup116127	1794	-	227
chr19	28140414	28141252	Peak_10046	chr19	28139798	28140109	AluJb_dup116127	1794	-	-306
chr19	28269207	28269508	Peak_23137	chr19	28269707	28275728	L1PA3_dup10333	27413	+	-200
chr19	29176787	29177914	Peak_25746	chr19	29174893	29178015	L1MA2_dup7194	19669	+	0
chr19	31489916	31490222	Peak_38446	chr19	31490537	31490837	AluJb_dup116234	1893	+	-316
chr19	31538823	31539210	Peak_84568	chr19	31538514	31538797	AluSx4_dup10220	2266	-	-27
chr19	33027194	33027969	Peak_6329	chr19	33028154	33028456	AluJb_dup116355	1985	-	186
chr19	33028021	33029249	Peak_41564	chr19	33028154	33028456	AluJb_dup116355	1985	-	0
chr19	33323183	33323562	Peak_45653	chr19	33323992	33324311	AluJr_dup78536	1567	-	431
chr19	33354354	33354922	Peak_26414	chr19	33353906	33354188	AluJb_dup116387	1985	+	167
chr19	33537821	33538177	Peak_52042	chr19	33538242	33538530	AluSx_dup106932	2150	+	-66
chr19	34602747	34604711	Peak_6540	chr19	34603787	34603937	FAM_dup3918	913	-	0
chr19	35069894	35071399	Peak_507	chr19	35070312	35070571	AluJb_dup116537	1625	-	0
chr19	35605731	35609066	Peak_4810	chr19	35609357	35609666	AluJr_dup78765	1566	+	-292
chr19	36216169	36218999	Peak_1088	chr19	36218123	36218357	MIR_dup160658	742	+	0
chr19	36234298	36247068	Peak_7	chr19	36237515	36237699	L1M4_dup19342	264	+	0
chr19	36234298	36247068	Peak_7	chr19	36238026	36238581	L1ME3Cz_dup11478	1097	+	0
chr19	36263029	36263320	Peak_31625	chr19	36261819	36264790	HERVH-int_dup5545	18940	-	0
chr19	36264643	36265613	Peak_3376	chr19	36261819	36264790	HERVH-int_dup5545	18940	-	0
chr19	36345814	36349127	Peak_5916	chr19	36349383	36349680	AluSx_dup107228	2133	+	-257
chr19	36349273	36350481	Peak_2993	chr19	36349383	36349680	AluSx_dup107228	2133	+	0
chr19	36379367	36381935	Peak_6	chr19	36379988	36380166	AluSp_dup46472	1450	+	0
chr19	36490083	36490539	Peak_6644	chr19	36490463	36492158	SVA_D_dup1327	6454	+	0
chr19	36492077	36495044	Peak_2200	chr19	36490463	36492158	SVA_D_dup1327	6454	+	0
chr19	36495384	36505632	Peak_706	chr19	36505576	36505847	AluSx1_dup107056	2361	+	0
chr19	36505783	36506266	Peak_10717	chr19	36505576	36505847	AluSx1_dup107056	2361	+	0
chr19	36512233	36520016	Peak_142	chr19	36517824	36518128	AluSx1_dup107057	2557	-	0
chr19	36532650	36555283	Peak_111	chr19	36533111	36533406	AluSx_dup107255	2176	+	0
chr19	36588266	36591292	Peak_2314	chr19	36590652	36590945	AluSx_dup107258	2277	+	0
chr19	36591393	36598827	Peak_6851	chr19	36590652	36590945	AluSx_dup107258	2277	+	449
chr19	36625787	36631548	Peak_4811	chr19	36629657	36629937	AluJb_dup116691	2036	+	0
chr19	36661724	36666468	Peak_110	chr19	36663517	36663828	AluJr_dup78868	1989	-	0
chr19	36705431	36728636	Peak_14	chr19	36724001	36724304	AluSp_dup46501	2396	-	0
chr19	36765762	36774936	Peak_74	chr19	36770417	36770735	AluSx_dup107278	2385	+	0
chr19	36780956	36784647	Peak_2316	chr19	36782313	36782617	AluSz_dup95021	2302	+	0
chr19	37190299	37194094	Peak_716	chr19	37193497	37193795	AluJb_dup116733	1885	+	0
chr19	37194196	37195737	Peak_3305	chr19	37193497	37193795	AluJb_dup116733	1885	+	402
chr19	37312966	37317306	Peak_54	chr19	37316970	37317155	AluSq2_dup56273	1284	-	0
chr19	37706847	37712675	Peak_707	chr19	37709875	37710172	AluSx3_dup29830	2257	+	0
chr19	37791270	37799415	Peak_3017	chr19	37795617	37795767	AluJr_dup78919	1061	-	0
chr19	37816717	37821694	Peak_639	chr19	37819705	37820006	AluJr_dup78921	2105	-	0
chr19	37880173	37880910	Peak_46527	chr19	37880518	37880675	AluJr_dup78927	1039	-	0
chr19	37883109	37883482	Peak_15972	chr19	37882945	37883235	AluSz_dup95102	1981	-	0
chr19	37960660	37961919	Peak_435	chr19	37960873	37961168	AluSx1_dup107174	2198	-	0
chr19	39506398	39506863	Peak_10173	chr19	39505929	39506241	AluSx1_dup107397	2344	+	158
chr19	40726736	40727056	Peak_106906	chr19	40726761	40727050	AluJb_dup117165	1841	+	0
chr19	40975782	40976941	Peak_11093	chr19	40977005	40977221	AluJr_dup79292	1432	-	65
chr19	42677988	42678677	Peak_19455	chr19	42677636	42677728	L1PA7_dup12550	541	-	-261
chr19	43939342	43940954	Peak_5920	chr19	43940586	43940870	AluSz6_dup44626	1976	-	0
chr19	43941060	43941694	Peak_4980	chr19	43940586	43940870	AluSz6_dup44626	1976	-	-191
chr19	44083895	44084594	Peak_11560	chr19	44083154	44083451	AluSz6_dup44634	2113	+	445
chr19	44166298	44167672	Peak_3787	chr19	44167315	44167619	AluSq2_dup56588	2377	-	0
chr19	44167733	44183776	Peak_233	chr19	44167315	44167619	AluSq2_dup56588	2377	-	-115
chr19	44202905	44203233	Peak_40856	chr19	44203295	44204831	SVA_B_dup741	10102	+	-63
chr19	44204851	44205868	Peak_12923	chr19	44203295	44204831	SVA_B_dup741	10102	+	21
chr19	44378487	44378901	Peak_65338	chr19	44379339	44379460	FAM_dup3934	677	-	439
chr19	44379297	44379670	Peak_13893	chr19	44379339	44379460	FAM_dup3934	677	-	0
chr19	44410206	44410594	Peak_23162	chr19	44410148	44410403	ACRO1_dup27	665	+	0
chr19	44410892	44412232	Peak_10721	chr19	44410766	44412174	ACRO1_dup28	1215	+	0
chr19	44412955	44414276	Peak_4108	chr19	44414050	44414337	L1PA10_dup6719	1890	+	0
chr19	44414598	44415220	Peak_14010	chr19	44414050	44414337	L1PA10_dup6719	1890	+	262
chr19	44416121	44417755	Peak_20185	chr19	44416262	44416406	ACRO1_dup29	297	+	0
chr19	44456274	44458293	Peak_20186	chr19	44456469	44457877	ACRO1_dup33	1192	-	0
chr19	44456274	44458293	Peak_20186	chr19	44458213	44458468	ACRO1_dup34	712	-	0
chr19	44489775	44499913	Peak_913	chr19	44496030	44496318	AluJr_dup79476	1892	-	0
chr19	46548561	46548760	Peak_35634	chr19	46548170	46548300	FLAM_C_dup22389	981	+	262
chr19	47312426	47313142	Peak_11620	chr19	47313467	47313756	AluY_dup98323	2228	+	-326
chr19	48940542	48941478	Peak_6435	chr19	48940857	48940979	AluJo_dup73035	851	-	0
chr19	51470170	51470571	Peak_108577	chr19	51470074	51470377	AluSx1_dup108896	2157	-	0
chr19	51869777	51870979	Peak_15614	chr19	51871115	51871416	AluJo_dup73255	1847	-	137
chr19	51871071	51875261	Peak_3642	chr19	51871115	51871416	AluJo_dup73255	1847	-	0
chr19	51952539	51952794	Peak_65820	chr19	51952842	51953654	SVA_D_dup1350	6535	+	-49
chr19	51953720	51955336	Peak_12221	chr19	51952842	51953654	SVA_D_dup1350	6535	+	67
chr19	51983287	51991527	Peak_55	chr19	51990574	51990744	FAM_dup3942	1127	+	0
chr19	51991918	52001352	Peak_326	chr19	52000672	52000938	AluJb_dup118357	1746	+	0
chr19	52171452	52172756	Peak_241	chr19	52172835	52173143	AluYj4_dup3383	2449	+	-80
chr19	52173074	52174331	Peak_5602	chr19	52172835	52173143	AluYj4_dup3383	2449	+	0
chr19	52335259	52338910	Peak_5604	chr19	52335906	52336030	AluJr_dup80101	858	-	0
chr19	52367083	52368910	Peak_7377	chr19	52369081	52369389	AluSx3_dup30258	2450	+	-172
chr19	52369302	52372522	Peak_5606	chr19	52369081	52369389	AluSx3_dup30258	2450	+	0
chr19	52369302	52372522	Peak_5606	chr19	52372291	52372587	AluY_dup98709	2471	-	0
chr19	52372923	52373860	Peak_16679	chr19	52372291	52372587	AluY_dup98709	2471	-	-337
chr19	52526038	52526599	Peak_31670	chr19	52526733	52527019	AluSx_dup109062	2147	+	-135
chr19	52526886	52527391	Peak_16695	chr19	52526733	52527019	AluSx_dup109062	2147	+	0
chr19	52562436	52564337	Peak_21498	chr19	52564805	52565113	AluYk3_dup1091	2395	+	-469
chr19	52565381	52566654	Peak_23201	chr19	52564805	52565113	AluYk3_dup1091	2395	+	269
chr19	52627113	52627823	Peak_56616	chr19	52628195	52631191	HERVH-int_dup5578	20769	+	-373
chr19	52645186	52646512	Peak_16705	chr19	52645928	52646229	AluSx_dup109087	2020	-	0
chr19	52657080	52657770	Peak_16706	chr19	52657566	52657857	AluSp_dup47296	2237	+	0
chr19	52658233	52658622	Peak_23215	chr19	52657566	52657857	AluSp_dup47296	2237	+	377
chr19	52699779	52700474	Peak_12239	chr19	52700501	52700658	AluSz6_dup45027	892	+	-28
chr19	52700661	52703028	Peak_8833	chr19	52700501	52700658	AluSz6_dup45027	892	+	4
chr19	52716438	52719899	Peak_38870	chr19	52719770	52721723	SVA_A_dup1007	7516	-	0
chr19	52720604	52721217	Peak_56625	chr19	52719770	52721723	SVA_A_dup1007	7516	-	0
chr19	52721593	52722663	Peak_28736	chr19	52719770	52721723	SVA_A_dup1007	7516	-	0
chr19	52735843	52736583	Peak_19531	chr19	52736738	52737059	AluY_dup98744	2309	-	156
chr19	52822002	52825292	Peak_4323	chr19	52823781	52824077	AluSp_dup47318	2058	+	0
chr19	52843840	52844896	Peak_16723	chr19	52845021	52845329	AluSc8_dup20587	2023	+	-126
chr19	52859202	52859867	Peak_7398	chr19	52859905	52860211	AluY_dup98754	2568	-	39
chr19	52860308	52861339	Peak_10054	chr19	52859905	52860211	AluY_dup98754	2568	-	-98
chr19	52985055	52985437	Peak_50597	chr19	52984951	52985718	HERVK3-int_dup288	4117	-	0
chr19	52985748	52986115	Peak_9621	chr19	52985735	52988042	HERVK3-int_dup289	20850	-	0
chr19	52986328	52986648	Peak_106945	chr19	52985735	52988042	HERVK3-int_dup289	20850	-	0
chr19	52987732	52988371	Peak_12255	chr19	52985735	52988042	HERVK3-int_dup289	20850	-	0
chr19	53026273	53027879	Peak_5617	chr19	53026730	53027020	AluSc_dup32731	2182	+	0
chr19	53055657	53056706	Peak_16739	chr19	53055722	53056048	AluSz6_dup45044	1813	-	0
chr19	53058085	53059415	Peak_16740	chr19	53059537	53059822	AluSp_dup47353	2228	-	123
chr19	53059788	53060226	Peak_87598	chr19	53059537	53059822	AluSp_dup47353	2228	-	0
chr19	53062779	53064561	Peak_20189	chr19	53064455	53064747	AluSg4_dup6730	2262	-	0
chr19	53064618	53065487	Peak_5032	chr19	53064455	53064747	AluSg4_dup6730	2262	-	0
chr19	53094617	53095935	Peak_13090	chr19	53095936	53096253	AluSx_dup109154	2077	+	-2
chr19	53096052	53096392	Peak_10055	chr19	53095936	53096253	AluSx_dup109154	2077	+	0
chr19	53127673	53128185	Peak_16741	chr19	53127597	53127905	AluSc_dup32734	2455	+	0
chr19	53219779	53222020	Peak_9627	chr19	53222232	53223649	SVA_D_dup1353	10655	+	-213
chr19	53268587	53269007	Peak_23263	chr19	53269386	53270726	SVA_D_dup1354	10955	-	380
chr19	53332115	53333525	Peak_2100	chr19	53332654	53332964	AluSz_dup96710	2211	+	0
chr19	53396976	53397263	Peak_107824	chr19	53397454	53397680	AluJb_dup118489	1372	-	192
chr19	53397993	53401350	Peak_1763	chr19	53397454	53397680	AluJb_dup118489	1372	-	-314
chr19	53442409	53443723	Peak_10456	chr19	53443775	53444761	LTR5B_dup404	6245	+	-53
chr19	53443780	53445052	Peak_16756	chr19	53443775	53444761	LTR5B_dup404	6245	+	0
chr19	53449654	53452590	Peak_1342	chr19	53451577	53451886	AluSc8_dup20602	2142	-	0
chr19	53598105	53599136	Peak_31732	chr19	53598884	53599170	AluSq2_dup57135	2146	-	0
chr19	53616251	53616904	Peak_5625	chr19	53617277	53617590	AluSq2_dup57137	2414	+	-374
chr19	53617498	53618676	Peak_16764	chr19	53617277	53617590	AluSq2_dup57137	2414	+	0
chr19	53649310	53651231	Peak_5626	chr19	53650434	53650744	AluSx1_dup109090	2159	-	0
chr19	53709852	53710451	Peak_46651	chr19	53709933	53710000	FAM_dup3948	468	+	0
chr19	53746196	53746722	Peak_14254	chr19	53745804	53746838	LTR13_dup438	6274	-	0
chr19	53768549	53769556	Peak_23282	chr19	53770046	53770200	FRAM_dup6925	975	+	-491
chr19	55737039	55737548	Peak_63332	chr19	55737285	55737526	7SK_dup632	1159	+	0
chr19	56227484	56228045	Peak_106622	chr19	56227776	56228040	AluJr_dup80292	1255	+	0
chr19	56228457	56228655	Peak_87613	chr19	56227776	56228040	AluJr_dup80292	1255	+	418
chr19	56292980	56293301	Peak_27697	chr19	56292286	56292583	AluJo_dup73489	1245	-	-398
chr19	56521792	56527002	Peak_449	chr19	56522726	56523035	AluSq2_dup57291	2345	-	0
chr19	56965696	56966421	Peak_12304	chr19	56964919	56965221	AluJo_dup73518	1960	+	476
chr19	56984145	56985763	Peak_12306	chr19	56985660	56985816	FAM_dup3954	926	+	0
chr19	56985815	56986559	Peak_21506	chr19	56985660	56985816	FAM_dup3954	926	+	0
chr19	57007513	57008056	Peak_23316	chr19	57008138	57008429	AluJr_dup80334	1840	+	-83
chr19	57067254	57069208	Peak_9646	chr19	57069557	57069852	AluSz_dup96974	2303	-	350
chr19	57069266	57070820	Peak_16820	chr19	57069557	57069852	AluSz_dup96974	2303	-	0
chr19	57121759	57122341	Peak_7442	chr19	57122321	57122439	FLAM_C_dup22615	648	+	0
chr19	57122699	57123496	Peak_15911	chr19	57122321	57122439	FLAM_C_dup22615	648	+	261
chr19	57145657	57146339	Peak_5640	chr19	57146531	57146635	FLAM_C_dup22616	629	-	193
chr19	57146602	57147737	Peak_38879	chr19	57146531	57146635	FLAM_C_dup22616	629	-	0
chr19	57184468	57186051	Peak_12329	chr19	57185108	57185422	AluJb_dup118828	1843	+	0
chr19	57283699	57304954	Peak_768	chr19	57299908	57300215	AluSx3_dup30422	2307	-	0
chr19	57429418	57430661	Peak_20648	chr19	57430760	57431063	AluSc_dup32831	2357	+	-100
chr19	57431117	57432285	Peak_11776	chr19	57430760	57431063	AluSc_dup32831	2357	+	55
chr19	57500702	57502773	Peak_2891	chr19	57501943	57502241	AluSp_dup47590	2272	-	0
chr19	57512269	57517082	Peak_585	chr19	57513372	57518069	HERVK3-int_dup292	28050	+	0
chr19	57517206	57517969	Peak_12331	chr19	57513372	57518069	HERVK3-int_dup292	28050	+	0
chr19	57518022	57519334	Peak_23330	chr19	57513372	57518069	HERVK3-int_dup292	28050	+	0
chr19	57579160	57582972	Peak_327	chr19	57582639	57582945	AluJr4_dup19043	1685	-	0
chr19	57583096	57585878	Peak_1704	chr19	57582639	57582945	AluJr4_dup19043	1685	-	-152
chr19	57635460	57638249	Peak_3607	chr19	57637425	57637562	FLAM_C_dup22625	778	-	0
chr19	57712077	57715341	Peak_2367	chr19	57715158	57715488	AluSg4_dup6762	2258	+	0
chr19	57715622	57717441	Peak_5995	chr19	57715158	57715488	AluSg4_dup6762	2258	+	135
chr19	57738954	57742841	Peak_4760	chr19	57739695	57739896	AluSq10_dup1948	1545	-	0
chr19	57769929	57785640	Peak_284	chr19	57779298	57779383	OldhAT1_dup4058	183	+	0
chr19	57859245	57864438	Peak_236	chr19	57863763	57864057	AluSx4_dup10460	2010	+	0
chr19	57916831	57917565	Peak_5396	chr19	57916811	57917132	AluYm1_dup4486	2441	+	0
chr19	57960442	57961043	Peak_12332	chr19	57960898	57961253	AluY_dup99187	2207	+	0
chr19	57961250	57963041	Peak_28243	chr19	57960898	57961253	AluY_dup99187	2207	+	0
chr19	58042769	58044179	Peak_9655	chr19	58043639	58043965	AluJb_dup118885	1914	-	0
chr19	58044361	58044703	Peak_43004	chr19	58043639	58043965	AluJb_dup118885	1914	-	-397
chr19	58065437	58069970	Peak_3650	chr19	58070185	58070469	AluSq2_dup57362	1973	+	-216
chr19	58070158	58071601	Peak_31833	chr19	58070185	58070469	AluSq2_dup57362	1973	+	0
chr19	58070158	58071601	Peak_31833	chr19	58070681	58070964	AluSg_dup34482	1878	+	0
chr19	58099200	58101181	Peak_3385	chr19	58099965	58100254	AluJb_dup118888	1944	-	0
chr19	58146021	58146517	Peak_13653	chr19	58146518	58148410	SVA_D_dup1359	9463	+	-2
chr19	58148380	58153258	Peak_1286	chr19	58146518	58148410	SVA_D_dup1359	9463	+	0
chr19	58164697	58183255	Peak_18	chr19	58175828	58176130	AluJb_dup118899	1330	-	0
chr19	58193526	58201594	Peak_302	chr19	58200997	58201311	AluJb_dup118906	1939	-	0
chr19	58201674	58203552	Peak_388	chr19	58200997	58201311	AluJb_dup118906	1939	-	-364
chr19	58310722	58310987	Peak_18795	chr19	58311249	58313278	HERVK3-int_dup296	35330	+	-263
chr19	58311206	58314170	Peak_2241	chr19	58311249	58313278	HERVK3-int_dup296	35330	+	0
chr19	58314806	58315216	Peak_13513	chr19	58314651	58314839	HERVK3-int_dup298	35330	+	0
chr19	58332675	58333740	Peak_18246	chr19	58332269	58332574	AluSx1_dup109640	2399	-	-102
chr2	3613689	3615054	Peak_12398	chr2	3615135	3616815	SVA_C_dup42	9963	-	82
chr2	7495035	7495382	Peak_7100	chr2	7495617	7495863	AluYc_dup401	1988	+	-236
chr2	11332211	11333061	Peak_11630	chr2	11331997	11332151	FRAM_dup664	1102	+	61
chr2	13732761	13733116	Peak_31956	chr2	13733271	13739284	L1PA3_dup801	27390	-	156
chr2	15318121	15318716	Peak_6821	chr2	15316250	15322384	L1PA6_dup497	22974	+	0
chr2	15320616	15320839	Peak_70210	chr2	15316250	15322384	L1PA6_dup497	22974	+	0
chr2	20408164	20411081	Peak_8896	chr2	20408420	20408495	FAM_dup488	507	+	0
chr2	27744154	27744967	Peak_11592	chr2	27743691	27743995	AluSc_dup3199	2488	+	160
chr2	31672519	31672932	Peak_70279	chr2	31671773	31676812	L1PB3_dup263	17378	-	0
chr2	31673797	31674239	Peak_46964	chr2	31671773	31676812	L1PB3_dup263	17378	-	0
chr2	31822644	31823173	Peak_15300	chr2	31823404	31823459	Penelope1_Vert_dup94	186	-	232
chr2	39576273	39576594	Peak_16918	chr2	39575019	39581152	L1PA5_dup892	26065	-	0
chr2	39580688	39581588	Peak_21535	chr2	39575019	39581152	L1PA5_dup892	26065	-	0
chr2	40014690	40015230	Peak_23494	chr2	40008599	40014619	L1PA2_dup376	25907	-	-72
chr2	44590084	44590485	Peak_52688	chr2	44588660	44589903	SVA_E_dup73	6272	+	182
chr2	59402095	59403342	Peak_35095	chr2	59399885	59402197	L1M4b_dup305	9151	+	0
chr2	67588627	67589475	Peak_7812	chr2	67588935	67595046	L1PA6_dup582	23524	+	0
chr2	67594420	67594781	Peak_27513	chr2	67588935	67595046	L1PA6_dup582	23524	+	0
chr2	67595369	67595737	Peak_68661	chr2	67588935	67595046	L1PA6_dup582	23524	+	324
chr2	69026675	69028513	Peak_14464	chr2	69028935	69029241	AluSz_dup11318	2019	+	-423
chr2	69316138	69316821	Peak_9132	chr2	69316325	69316500	FAM_dup565	1253	-	0
chr2	69316927	69317592	Peak_3790	chr2	69316325	69316500	FAM_dup565	1253	-	-428
chr2	70575477	70576134	Peak_10622	chr2	70574766	70575119	MER44A_dup246	1728	+	359
chr2	72762594	72764104	Peak_3021	chr2	72763803	72764106	AluJb_dup15184	1981	+	0
chr2	76444661	76445092	Peak_57448	chr2	76444773	76445172	MER66B_dup148	2364	+	0
chr2	76595420	76595774	Peak_43290	chr2	76595493	76595660	7SK_dup71	870	-	0
chr2	76771721	76772779	Peak_57460	chr2	76772669	76772918	MER44A_dup251	1164	+	0
chr2	77846715	77847394	Peak_75897	chr2	77842649	77846388	L1PA5_dup1021	23696	+	328
chr2	83362193	83362473	Peak_57698	chr2	83362481	83362801	AluJr_dup9327	1539	+	-9
chr2	83415478	83415785	Peak_34623	chr2	83415793	83416104	AluSx_dup13193	1985	-	9
chr2	83416330	83416619	Peak_81366	chr2	83415793	83416104	AluSx_dup13193	1985	-	-227
chr2	86004521	86007609	Peak_1288	chr2	86005444	86005745	AluSq2_dup6991	2148	-	0
chr2	86546422	86547226	Peak_108138	chr2	86544344	86546400	SVA_A_dup116	6415	-	-23
chr2	86548962	86549350	Peak_20679	chr2	86548188	86550427	SVA_A_dup117	6805	-	0
chr2	86549481	86549774	Peak_18189	chr2	86548188	86550427	SVA_A_dup117	6805	-	0
chr2	91784056	91784697	Peak_12421	chr2	91782775	91784994	L1PA4_dup1160	10871	+	0
chr2	95084668	95084931	Peak_35780	chr2	95084515	95084825	AluSp_dup6203	2462	-	0
chr2	95160186	95160535	Peak_9320	chr2	95160028	95160305	AluSx1_dup12858	1884	-	0
chr2	98493726	98494904	Peak_12428	chr2	98493415	98493674	AluJb_dup15994	1575	-	-53
chr2	102330545	102330772	Peak_43038	chr2	102324372	102330501	L1PA4_dup1194	24722	+	45
chr2	102649346	102649544	Peak_43041	chr2	102644053	102650500	L1PA8_dup805	22991	+	0
chr2	107675210	107675586	Peak_87631	chr2	107675953	107676249	AluYa5_dup485	2437	+	-368
chr2	108404187	108406000	Peak_8454	chr2	108404913	108405283	LTR10B1_dup13	1740	+	0
chr2	121681653	121684209	Peak_2070	chr2	121681648	121682019	HERVIP10FH-int_dup47	1478	-	0
chr2	128042335	128045278	Peak_2006	chr2	128043540	128043773	LTR48_dup127	798	+	0
chr2	132287904	132288270	Peak_36516	chr2	132288117	132288372	ACRO1_dup3	627	-	0
chr2	134110255	134111080	Peak_7472	chr2	134110226	134110531	AluJr_dup10450	1948	-	0
chr2	141224442	141224687	Peak_75314	chr2	141218787	141224987	L1PA10_dup748	19302	+	0
chr2	150382219	150382807	Peak_19819	chr2	150381265	150385680	L1PB3_dup365	15145	-	0
chr2	150385286	150385985	Peak_7078	chr2	150381265	150385680	L1PB3_dup365	15145	-	0
chr2	150386100	150386861	Peak_15296	chr2	150381265	150385680	L1PB3_dup365	15145	-	-421
chr2	157072164	157072508	Peak_57061	chr2	157069628	157073758	L1PA6_dup749	23870	+	0
chr2	158432332	158433020	Peak_38907	chr2	158433509	158439637	L1PA5_dup1324	25577	+	-490
chr2	170916754	170918437	Peak_7480	chr2	170915963	170916958	LTR13_dup43	8255	+	0
chr2	173323402	173325118	Peak_2723	chr2	173323184	173323517	AluY_dup14592	2326	-	0
chr2	190552195	190552713	Peak_51730	chr2	190552451	190552732	AluJo_dup11083	1780	+	0
chr2	196685875	196687945	Peak_6139	chr2	196686321	196686515	L1ME1_dup4825	531	-	0
chr2	197683961	197685952	Peak_5670	chr2	197685876	197686163	AluSz_dup14526	1998	-	0
chr2	197686187	197687486	Peak_35429	chr2	197685876	197686163	AluSz_dup14526	1998	-	-25
chr2	201167141	201169489	Peak_19412	chr2	201165588	201166984	SVA_A_dup142	9075	-	-158
chr2	206220596	206221409	Peak_9381	chr2	206221315	206221552	7SK_dup104	1714	+	0
chr2	207591226	207593118	Peak_4840	chr2	207593244	207593541	AluJb_dup19750	1999	+	-127
chr2	233482300	233485866	Peak_677	chr2	233483209	233483509	AluSx3_dup5161	1873	+	0
chr2	234887161	234888074	Peak_13276	chr2	234888390	234894419	L1PA2_dup726	28349	+	-317
chr2	236224233	236224783	Peak_4948	chr2	236225115	236225408	AluJo_dup12150	1929	-	333
chr2	238552627	238553552	Peak_3599	chr2	238552806	238553065	AluJr_dup12838	1665	+	0
chr2	239705926	239706310	Peak_32078	chr2	239705469	239705777	AluSp_dup8174	2094	-	-150
chr2	239795253	239795959	Peak_18696	chr2	239795803	239796634	SVA_D_dup250	5838	+	0
chr2	240491327	240494539	Peak_4032	chr2	240494822	240495820	LTR13_dup52	7876	+	-284
chr2	240530648	240533382	Peak_770	chr2	240532786	240533005	AluJr_dup12854	1357	-	0
chr2	242060051	242061425	Peak_2661	chr2	242061457	242062201	SVA_A_dup159	4901	-	33
chr20	647578	648385	Peak_11076	chr20	648446	648597	MIRb_dup206975	212	-	62
chr20	648528	648969	Peak_20794	chr20	648446	648597	MIRb_dup206975	212	-	0
chr20	968274	968574	Peak_35106	chr20	969034	969333	AluJb_dup119008	1941	+	-461
chr20	1639786	1640085	Peak_37384	chr20	1638603	1645001	L1PA8_dup7737	23639	-	0
chr20	2071970	2073184	Peak_3575	chr20	2073092	2073394	AluSx3_dup30480	2207	+	0
chr20	3143065	3143325	Peak_13773	chr20	3143813	3143977	AluJr_dup80538	1136	+	-489
chr20	3385163	3386465	Peak_2790	chr20	3385425	3385703	AluJr_dup80550	1705	-	0
chr20	4024259	4024479	Peak_35917	chr20	4024584	4025416	HAL1_dup21739	2209	+	-106
chr20	4024769	4025899	Peak_1227	chr20	4024584	4025416	HAL1_dup21739	2209	+	0
chr20	4282522	4283309	Peak_18923	chr20	4283735	4289881	L1PA3_dup10375	27500	-	427
chr20	5437708	5438247	Peak_26737	chr20	5438041	5438339	AluSx1_dup109999	2265	+	0
chr20	5438305	5438592	Peak_84776	chr20	5438041	5438339	AluSx1_dup109999	2265	+	0
chr20	5637480	5638401	Peak_39245	chr20	5638675	5640056	SVA_C_dup428	10314	-	275
chr20	5640113	5640566	Peak_10369	chr20	5638675	5640056	SVA_C_dup428	10314	-	-58
chr20	12129898	12130129	Peak_43392	chr20	12123712	12129700	L1PA3_dup10396	27313	-	-199
chr20	14133746	14134087	Peak_62160	chr20	14134525	14134822	AluSc5_dup6380	2479	+	-439
chr20	18332028	18332809	Peak_11113	chr20	18332696	18332864	AluSx_dup110529	1178	-	0
chr20	19061037	19061572	Peak_32364	chr20	19056614	19062615	L1PB1_dup12539	22526	+	0
chr20	19062467	19062986	Peak_65982	chr20	19056614	19062615	L1PB1_dup12539	22526	+	0
chr20	19745067	19745334	Peak_15071	chr20	19744328	19744626	AluSz_dup97752	2203	-	-442
chr20	21255572	21255917	Peak_27726	chr20	21256229	21256490	AluJb_dup119851	1597	+	-313
chr20	21424140	21424673	Peak_100302	chr20	21424807	21425041	7SK_dup638	1418	-	135
chr20	22776200	22778558	Peak_125	chr20	22777734	22778181	MLT1A1_dup6398	1360	-	0
chr20	23466424	23467863	Peak_8468	chr20	23468262	23473419	HERVK9-int_dup640	46214	+	-400
chr20	23468003	23468537	Peak_57755	chr20	23468262	23473419	HERVK9-int_dup640	46214	+	0
chr20	26209260	26209553	Peak_69662	chr20	26209717	26209878	FordPrefect_dup544	406	-	165
chr20	32058858	32059169	Peak_62296	chr20	32059512	32059815	AluJr_dup81247	1959	-	344
chr20	32953794	32954781	Peak_38555	chr20	32955259	32955569	AluJo_dup74433	1951	+	-479
chr20	32954971	32957239	Peak_7101	chr20	32955259	32955569	AluJo_dup74433	1951	+	0
chr20	33261215	33262060	Peak_28842	chr20	33262165	33262376	MER113_dup3427	483	+	-106
chr20	47526641	47527021	Peak_9051	chr20	47524933	47526808	SVA_D_dup1407	9251	-	0
chr20	47527102	47527347	Peak_63752	chr20	47524933	47526808	SVA_D_dup1407	9251	-	-295
chr20	52056690	52058071	Peak_2155	chr20	52057219	52057386	FAM_dup4045	1055	-	0
chr20	63504301	63506047	Peak_9701	chr20	63506476	63506767	AluSz6_dup46457	2081	+	-430
chr21	33746704	33747262	Peak_26669	chr21	33746872	33747168	AluSx1_dup113425	2192	+	0
chr21	33747475	33748346	Peak_20463	chr21	33746872	33747168	AluSx1_dup113425	2192	+	308
chr21	42829318	42830293	Peak_43462	chr21	42828525	42828842	AluSz_dup100743	2096	-	-477
chr21	43201243	43202611	Peak_15658	chr21	43200815	43201107	AluJo_dup76359	1621	-	-137
chr21	44823146	44823993	Peak_12455	chr21	44824049	44825934	SVA_D_dup1425	8044	+	-57
chr21	44826049	44826502	Peak_68273	chr21	44824049	44825934	SVA_D_dup1425	8044	+	116
chr22	11627465	11627716	Peak_57976	chr22	11626697	11626994	AluSp_dup49507	2050	-	-472
chr22	26422547	26424018	Peak_13427	chr22	26422236	26422541	AluSc_dup34301	2344	-	-7
chr22	42857616	42857950	Peak_11114	chr22	42858421	42858710	AluJb_dup125705	2133	+	-472
chr22	45570408	45572248	Peak_7527	chr22	45571849	45572153	AluSg_dup36544	2326	+	0
chr22	45572368	45572658	Peak_87937	chr22	45571849	45572153	AluSg_dup36544	2326	+	216
chr22	49865261	49866304	Peak_17062	chr22	49864537	49864839	AluJr_dup85171	1914	+	423
chr3	11104712	11104998	Peak_20023	chr3	11105358	11105578	AluJo_dup12502	896	-	361
chr3	15186121	15186466	Peak_66495	chr3	15186666	15192699	L1PA3_dup1608	26453	+	-201
chr3	15192828	15193747	Peak_5715	chr3	15186666	15192699	L1PA3_dup1608	26453	+	130
chr3	15850394	15850721	Peak_13907	chr3	15850264	15850337	L1MB7_dup3857	1346	+	58
chr3	29676742	29676960	Peak_49017	chr3	29670286	29676431	L1PA5_dup1785	23674	+	312
chr3	31657491	31657861	Peak_15167	chr3	31658129	31658293	FAM_dup837	1095	-	269
chr3	31658129	31658340	Peak_45102	chr3	31658129	31658293	FAM_dup837	1095	-	0
chr3	32170785	32171351	Peak_20780	chr3	32169090	32170610	SVA_D_dup270	7266	+	176
chr3	33704767	33705537	Peak_4884	chr3	33705971	33706264	AluJb_dup22443	1852	+	-435
chr3	43336779	43339633	Peak_7761	chr3	43336336	43336631	AluJr4_dup3774	1909	-	-149
chr3	44528175	44528552	Peak_58381	chr3	44527419	44527727	AluSq_dup3189	2229	-	-449
chr3	53663030	53663600	Peak_23876	chr3	53663842	53664055	AluSz_dup18118	1729	-	243
chr3	75723969	75724429	Peak_58462	chr3	75723386	75724380	LTR13_dup63	6720	+	0
chr3	98831328	98831695	Peak_66498	chr3	98831351	98834041	L1PREC2_dup1338	8612	-	0
chr3	98832639	98832852	Peak_70290	chr3	98831351	98834041	L1PREC2_dup1338	8612	-	0
chr3	98858371	98859318	Peak_14558	chr3	98858831	98864866	L1PA5_dup2058	23818	+	0
chr3	98860621	98860922	Peak_101907	chr3	98858831	98864866	L1PA5_dup2058	23818	+	0
chr3	98863958	98864413	Peak_13169	chr3	98858831	98864866	L1PA5_dup2058	23818	+	0
chr3	111879599	111881399	Peak_11152	chr3	111879415	111881927	Tigger2_dup595	13038	-	0
chr3	138644604	138645049	Peak_28875	chr3	138643965	138644271	AluY_dup21113	2226	-	-334
chr3	141395825	141396223	Peak_18153	chr3	141395734	141398059	Tigger1_dup2577	15634	-	0
chr3	141396389	141397562	Peak_2513	chr3	141395734	141398059	Tigger1_dup2577	15634	-	0
chr3	141471131	141471449	Peak_106684	chr3	141471944	141474031	L1MA4_dup1972	11137	-	496
chr3	141471506	141472799	Peak_37860	chr3	141471944	141474031	L1MA4_dup1972	11137	-	0
chr3	141668098	141670122	Peak_2372	chr3	141668562	141668865	AluSx_dup22691	1978	-	0
chr3	153241844	153242521	Peak_58203	chr3	153235757	153241782	L1PA2_dup980	28383	-	-63
chr3	161162456	161163056	Peak_38564	chr3	161162391	161162697	AluJr4_dup4531	1874	+	0
chr3	170922569	170922923	Peak_87975	chr3	170922965	170924528	SVA_C_dup93	10308	+	-43
chr3	183442621	183443049	Peak_28882	chr3	183442277	183442462	LTR54_dup273	1910	-	-160
chr3	183652449	183655444	Peak_2373	chr3	183655643	183655936	AluSx3_dup6876	2005	+	-200
chr3	184091419	184093672	Peak_9722	chr3	184092981	184093143	FRAM_dup1495	1034	+	0
chr3	185856749	185857380	Peak_25262	chr3	185857525	185857781	AluSg_dup7785	1775	+	-146
chr3	185857489	185858070	Peak_5717	chr3	185857525	185857781	AluSg_dup7785	1775	+	0
chr3	196794258	196795193	Peak_10334	chr3	196795174	196795494	AluJb_dup28285	1989	+	0
chr4	164782	165866	Peak_9735	chr4	165849	171989	L1PA4_dup2607	25808	-	0
chr4	348045	350436	Peak_5735	chr4	350737	351048	AluY_dup23098	2340	-	302
chr4	8303858	8304647	Peak_2549	chr4	8304644	8304932	AluSq_dup4056	1877	-	0
chr4	49513100	49513949	Peak_14160	chr4	49513568	49513823	ACRO1_dup24	581	+	0
chr4	49514030	49514747	Peak_10630	chr4	49514156	49515857	ACRO1_dup25	1130	+	0
chr4	49515413	49515632	Peak_7576	chr4	49514156	49515857	ACRO1_dup25	1130	+	0
chr4	54160221	54160634	Peak_58864	chr4	54159914	54160218	AluSg_dup8515	2262	+	4
chr4	73856909	73857479	Peak_6631	chr4	73856261	73856463	AluSz6_dup11476	1428	-	-447
chr4	78806944	78807653	Peak_12953	chr4	78806199	78806477	AluJr4_dup5148	1515	-	-468
chr4	98365508	98366713	Peak_32983	chr4	98364745	98365037	AluJo_dup18145	1880	+	472
chr4	118386312	118386561	Peak_77275	chr4	118386209	118386514	AluJr_dup19888	1768	+	0
chr4	174690656	174691079	Peak_15672	chr4	174691366	174692956	SVA_D_dup404	10377	+	-288
chr4	176343662	176344686	Peak_58746	chr4	176344247	176350257	HERVK9-int_dup189	48005	+	0
chr5	258255	258520	Peak_7607	chr5	258396	258432	MER1B_dup1612	276	+	0
chr5	38860787	38861046	Peak_90974	chr5	38861118	38863213	SVA_D_dup425	8074	-	73
chr5	53690043	53690428	Peak_24163	chr5	53690076	53690381	AluJb_dup35377	1693	+	0
chr5	56394931	56396837	Peak_2764	chr5	56397209	56398695	SVA_B_dup227	10381	-	373
chr5	58573986	58574214	Peak_59540	chr5	58572794	58578942	L1PA4_dup3824	24811	+	0
chr5	58695825	58696679	Peak_7612	chr5	58693940	58700099	L1PA6_dup1949	23967	-	0
chr5	62103510	62103744	Peak_78386	chr5	62102783	62108274	HERVL-int_dup815	44849	+	0
chr5	62103873	62104264	Peak_33262	chr5	62102783	62108274	HERVL-int_dup815	44849	+	0
chr5	62567684	62568487	Peak_9199	chr5	62568410	62568597	AluSx3_dup9196	1435	+	0
chr5	78702659	78703413	Peak_21345	chr5	78702509	78702821	AluJo_dup20974	2124	-	0
chr5	79719699	79721882	Peak_26450	chr5	79720429	79720735	AluSp_dup14555	2189	-	0
chr5	96554680	96555658	Peak_59615	chr5	96549427	96555239	L1PA6_dup2054	21721	+	0
chr5	119258809	119259188	Peak_28931	chr5	119259456	119259702	AluSx4_dup3406	1940	-	269
chr5	119259308	119259765	Peak_18495	chr5	119259456	119259702	AluSx4_dup3406	1940	-	0
chr5	124008020	124009279	Peak_13701	chr5	124008607	124008892	AluSg_dup10764	1996	+	0
chr5	135745057	135745657	Peak_43839	chr5	135744762	135745036	AluSx1_dup32580	1907	+	22
chr5	139718069	139719526	Peak_12618	chr5	139717795	139717931	AluSx_dup33426	1878	-	-139
chr5	141154927	141155281	Peak_59108	chr5	141154951	141155252	AluSz_dup30073	2166	+	0
chr5	141155496	141155851	Peak_51021	chr5	141154951	141155252	AluSz_dup30073	2166	+	245
chr5	141411597	141412311	Peak_66119	chr5	141411623	141411869	AluJr_dup24072	1506	+	0
chr5	162623000	162623446	Peak_59171	chr5	162621660	162623398	LTR12C_dup992	11265	+	0
chr5	170447156	170447904	Peak_14939	chr5	170446471	170446741	AluJr_dup24716	1537	-	-416
chr5	172748475	172748705	Peak_47214	chr5	172748903	172749179	AluJb_dup39638	1733	+	-199
chr5	178975999	178977353	Peak_39044	chr5	178977570	178977884	AluSz6_dup15053	2061	-	218
chr5	179000185	179000903	Peak_59271	chr5	178999634	178999798	AluSx_dup35041	1244	+	388
chr5	179076259	179081324	Peak_4782	chr5	179081674	179082462	L1MC4_dup8603	1204	+	-351
chr5	179081529	179082358	Peak_1200	chr5	179081674	179082462	L1MC4_dup8603	1204	+	0
chr5	179082468	179085320	Peak_5756	chr5	179081674	179082462	L1MC4_dup8603	1204	+	7
chr5	179845188	179846030	Peak_8480	chr5	179845832	179846068	7SK_dup241	1651	+	0
chr5	179846246	179846782	Peak_108309	chr5	179845832	179846068	7SK_dup241	1651	+	179
chr6	2652415	2652811	Peak_33424	chr6	2653289	2654377	L1M4_dup6307	10267	+	-479
chr6	5550530	5550844	Peak_78813	chr6	5550265	5550563	AluJb_dup40363	1510	-	0
chr6	12377849	12378054	Peak_51102	chr6	12377884	12378152	AluSq2_dup19264	2051	-	0
chr6	15642847	15643785	Peak_17382	chr6	15641232	15646258	L1PA17_dup1672	17805	+	0
chr6	15643947	15644151	Peak_62865	chr6	15641232	15646258	L1PA17_dup1672	17805	+	0
chr6	17736929	17737315	Peak_59808	chr6	17734677	17736534	SVA_D_dup498	6025	-	-396
chr6	24293865	24294262	Peak_18076	chr6	24294078	24294364	AluJb_dup41182	1935	+	0
chr6	26632719	26634421	Peak_15695	chr6	26632691	26632972	AluJo_dup23821	1709	-	0
chr6	31216135	31216853	Peak_78763	chr6	31215686	31215986	AluSp_dup16789	2227	-	-150
chr6	43238901	43239603	Peak_9788	chr6	43238536	43238846	AluJo_dup24466	1797	-	-56
chr6	73581840	73582442	Peak_46995	chr6	73582683	73582986	AluSx_dup38143	2251	-	242
chr6	77296255	77296596	Peak_100369	chr6	77296802	77297082	AluJr4_dup7336	1642	+	-207
chr6	88390716	88391079	Peak_59969	chr6	88390728	88396876	L1PA6_dup2495	24266	+	0
chr6	129778971	129779219	Peak_78551	chr6	129778379	129778531	AluJr_dup28205	1007	+	441
chr6	131053368	131056131	Peak_26451	chr6	131053926	131054221	HERVK14-int_dup106	1604	-	0
chr6	136455827	136456690	Peak_6556	chr6	136456863	136459916	L1MB1_dup2251	11527	+	-174
chr6	136457817	136458064	Peak_40482	chr6	136456863	136459916	L1MB1_dup2251	11527	+	0
chr6	163211643	163212562	Peak_17387	chr6	163212784	163213077	AluY_dup39346	2394	-	223
chr6	168320970	168321755	Peak_12693	chr6	168321936	168322237	AluSx_dup40848	2074	-	182
chr7	4376284	4376628	Peak_44251	chr7	4375631	4375927	AluSc_dup13490	2191	+	358
chr7	5063168	5072608	Peak_139	chr7	5069837	5070135	AluJo_dup27012	1628	-	0
chr7	5080293	5080518	Peak_79197	chr7	5080960	5081273	AluSz_dup36617	2352	-	443
chr7	5093045	5096948	Peak_1837	chr7	5095812	5096004	FAM_dup1760	970	+	0
chr7	6672638	6674592	Peak_2697	chr7	6671368	6672456	SVA_D_dup569	5851	-	-183
chr7	6674738	6686192	Peak_237	chr7	6675331	6675617	AluSx1_dup40767	2044	-	0
chr7	17998704	17999016	Peak_35127	chr7	17998154	17998308	AluJo_dup27411	998	+	397
chr7	23336609	23338714	Peak_348	chr7	23337707	23337833	FLAM_A_dup5764	769	-	0
chr7	27541069	27541895	Peak_35462	chr7	27539653	27542304	Tigger2_dup1250	17105	-	0
chr7	32697155	32697697	Peak_4047	chr7	32697654	32703545	L1PA2_dup2165	18071	-	0
chr7	32703525	32704214	Peak_63854	chr7	32697654	32703545	L1PA2_dup2165	18071	-	0
chr7	37777062	37777391	Peak_9339	chr7	37777379	37778137	L1MA3_dup3907	11658	-	0
chr7	37777642	37778072	Peak_11057	chr7	37777379	37778137	L1MA3_dup3907	11658	-	0
chr7	37778323	37778733	Peak_35879	chr7	37777379	37778137	L1MA3_dup3907	11658	-	-187
chr7	46467640	46469711	Peak_4872	chr7	46469614	46469905	AluSx1_dup41931	1813	+	0
chr7	56710190	56710572	Peak_33636	chr7	56710077	56710355	AluSx1_dup42288	1885	+	0
chr7	57344793	57345240	Peak_33642	chr7	57345677	57345966	AluSq2_dup23370	2148	-	438
chr7	63208983	63209422	Peak_60491	chr7	63208299	63208604	AluY_dup41642	2505	+	380
chr7	63861428	63861907	Peak_17492	chr7	63861262	63861481	AluSx3_dup12694	1329	-	0
chr7	63875050	63875884	Peak_2695	chr7	63873967	63875166	SVA_D_dup593	6740	+	0
chr7	63908891	63909136	Peak_60504	chr7	63908881	63908958	L3_dup20039	198	-	0
chr7	64526828	64529532	Peak_383	chr7	64527415	64527709	AluSp_dup19600	2293	+	0
chr7	64535146	64535679	Peak_13453	chr7	64535466	64535661	L1MB2_dup3430	1134	+	0
chr7	64535741	64537332	Peak_27074	chr7	64535466	64535661	L1MB2_dup3430	1134	+	81
chr7	64668450	64670398	Peak_10485	chr7	64668998	64669308	AluSz_dup38308	2058	-	0
chr7	64969417	64969996	Peak_60602	chr7	64966933	64969120	SVA_D_dup598	7647	-	-298
chr7	67375141	67375616	Peak_7664	chr7	67375354	67375515	AluJr_dup31495	1117	+	0
chr7	68082702	68082989	Peak_82669	chr7	68083283	68084260	SVA_A_dup410	6488	+	-295
chr7	68155843	68156460	Peak_69357	chr7	68156305	68156613	AluJo_dup28653	1772	+	0
chr7	68673279	68673656	Peak_29238	chr7	68673524	68673820	AluSx1_dup43062	2123	+	0
chr7	68673912	68674594	Peak_20732	chr7	68673524	68673820	AluSx1_dup43062	2123	+	93
chr7	75465769	75466664	Peak_8504	chr7	75465324	75465472	AluJr_dup32680	1837	+	298
chr7	93108289	93108814	Peak_60695	chr7	93108336	93114446	L1PA5_dup5149	22568	+	0
chr7	94728432	94729163	Peak_66242	chr7	94722802	94728800	HERVK9-int_dup310	48326	-	0
chr7	97141544	97142098	Peak_39355	chr7	97140488	97141570	MER11B_dup226	7606	+	0
chr7	97141544	97142098	Peak_39355	chr7	97141571	97141581	AluY_dup43184	1237	-	0
chr7	98075151	98075907	Peak_21239	chr7	98074480	98074787	AluJr_dup33297	1862	+	365
chr7	98469269	98470022	Peak_4604	chr7	98469846	98470152	AluSx_dup45337	2155	-	0
chr7	98480311	98481746	Peak_14282	chr7	98479707	98479901	AluJo_dup30039	1380	-	-411
chr7	100061018	100061412	Peak_63380	chr7	100061240	100061534	AluJb_dup50580	2027	+	0
chr7	101524154	101525109	Peak_8126	chr7	101525172	101525480	AluSc8_dup8998	2149	-	64
chr7	101845108	101849096	Peak_227	chr7	101846324	101846627	AluJr_dup33905	1729	-	0
chr7	125382675	125382906	Peak_96576	chr7	125381980	125382281	AluJb_dup51605	1880	-	-395
chr7	130706100	130707755	Peak_2689	chr7	130707774	130708048	AluJr_dup34700	1611	-	20
chr7	131226989	131227397	Peak_27787	chr7	131227567	131227865	AluSz_dup41398	2183	-	171
chr7	134563751	134567531	Peak_149	chr7	134564838	134565429	LTR10D_dup66	3512	+	0
chr7	156945865	156946205	Peak_60157	chr7	156946360	156946624	AluJr_dup35393	1090	+	-156
chr8	11667764	11667971	Peak_48253	chr8	11667503	11667688	FAM_dup1984	972	+	77
chr8	17747126	17748842	Peak_4136	chr8	17748202	17748780	LTR28B_dup124	2542	+	0
chr8	17812312	17816071	Peak_36228	chr8	17812914	17813208	AluJo_dup32258	1810	-	0
chr8	18104178	18105211	Peak_13742	chr8	18105374	18105673	AluJb_dup53815	2172	-	164
chr8	27261107	27261524	Peak_41365	chr8	27260710	27260994	AluJb_dup54242	1861	-	-114
chr8	33659372	33659936	Peak_61020	chr8	33657538	33659253	SVA_C_dup194	9481	-	-120
chr8	42071753	42072317	Peak_13291	chr8	42071575	42071880	AluJb_dup55007	1972	-	0
chr8	42253290	42253893	Peak_61064	chr8	42254373	42255202	SVA_F_dup436	1973	+	-481
chr8	42938029	42938914	Peak_2299	chr8	42938734	42940533	SVA_D_dup650	6335	-	0
chr8	43572232	43572569	Peak_17560	chr8	43572237	43602852	ALR/Alpha_dup503	1275	+	0
chr8	43573516	43574536	Peak_33956	chr8	43572237	43602852	ALR/Alpha_dup503	1275	+	0
chr8	43582854	43583536	Peak_61070	chr8	43572237	43602852	ALR/Alpha_dup503	1275	+	0
chr8	43587514	43587997	Peak_80203	chr8	43572237	43602852	ALR/Alpha_dup503	1275	+	0
chr8	43589487	43589833	Peak_80204	chr8	43572237	43602852	ALR/Alpha_dup503	1275	+	0
chr8	43590043	43590526	Peak_61074	chr8	43572237	43602852	ALR/Alpha_dup503	1275	+	0
chr8	43591199	43591765	Peak_44529	chr8	43572237	43602852	ALR/Alpha_dup503	1275	+	0
chr8	43592510	43593101	Peak_44530	chr8	43572237	43602852	ALR/Alpha_dup503	1275	+	0
chr8	43593848	43594308	Peak_61075	chr8	43572237	43602852	ALR/Alpha_dup503	1275	+	0
chr8	43595515	43596162	Peak_61076	chr8	43572237	43602852	ALR/Alpha_dup503	1275	+	0
chr8	43596277	43596554	Peak_85078	chr8	43572237	43602852	ALR/Alpha_dup503	1275	+	0
chr8	43597581	43598428	Peak_33958	chr8	43572237	43602852	ALR/Alpha_dup503	1275	+	0
chr8	43749206	43749948	Peak_33974	chr8	43748998	43781746	ALR/Alpha_dup492	1164	+	0
chr8	43751839	43752275	Peak_80225	chr8	43748998	43781746	ALR/Alpha_dup492	1164	+	0
chr8	43753947	43754669	Peak_33975	chr8	43748998	43781746	ALR/Alpha_dup492	1164	+	0
chr8	43760166	43760901	Peak_61099	chr8	43748998	43781746	ALR/Alpha_dup492	1164	+	0
chr8	43763009	43763796	Peak_44541	chr8	43748998	43781746	ALR/Alpha_dup492	1164	+	0
chr8	43764298	43765013	Peak_28332	chr8	43748998	43781746	ALR/Alpha_dup492	1164	+	0
chr8	43766865	43767171	Peak_24613	chr8	43748998	43781746	ALR/Alpha_dup492	1164	+	0
chr8	43767241	43767891	Peak_80227	chr8	43748998	43781746	ALR/Alpha_dup492	1164	+	0
chr8	43768764	43769104	Peak_25310	chr8	43748998	43781746	ALR/Alpha_dup492	1164	+	0
chr8	43771145	43771437	Peak_80228	chr8	43748998	43781746	ALR/Alpha_dup492	1164	+	0
chr8	43772226	43772927	Peak_24614	chr8	43748998	43781746	ALR/Alpha_dup492	1164	+	0
chr8	43773594	43774236	Peak_61102	chr8	43748998	43781746	ALR/Alpha_dup492	1164	+	0
chr8	43775882	43776096	Peak_40267	chr8	43748998	43781746	ALR/Alpha_dup492	1164	+	0
chr8	43831296	43831696	Peak_51252	chr8	43829264	43864897	ALR/Alpha_dup526	1145	+	0
chr8	43831877	43832295	Peak_61112	chr8	43829264	43864897	ALR/Alpha_dup526	1145	+	0
chr8	43832800	43833464	Peak_61113	chr8	43829264	43864897	ALR/Alpha_dup526	1145	+	0
chr8	43833888	43834106	Peak_61114	chr8	43829264	43864897	ALR/Alpha_dup526	1145	+	0
chr8	43843321	43843755	Peak_9820	chr8	43829264	43864897	ALR/Alpha_dup526	1145	+	0
chr8	43844587	43844877	Peak_33981	chr8	43829264	43864897	ALR/Alpha_dup526	1145	+	0
chr8	43845942	43846275	Peak_44549	chr8	43829264	43864897	ALR/Alpha_dup526	1145	+	0
chr8	43846437	43846738	Peak_61115	chr8	43829264	43864897	ALR/Alpha_dup526	1145	+	0
chr8	43848400	43849543	Peak_44550	chr8	43829264	43864897	ALR/Alpha_dup526	1145	+	0
chr8	43850781	43852496	Peak_29069	chr8	43829264	43864897	ALR/Alpha_dup526	1145	+	0
chr8	43852657	43853175	Peak_24621	chr8	43829264	43864897	ALR/Alpha_dup526	1145	+	0
chr8	43854445	43854994	Peak_97517	chr8	43829264	43864897	ALR/Alpha_dup526	1145	+	0
chr8	43856944	43857267	Peak_61116	chr8	43829264	43864897	ALR/Alpha_dup526	1145	+	0
chr8	43859180	43859378	Peak_80238	chr8	43829264	43864897	ALR/Alpha_dup526	1145	+	0
chr8	43862991	43863419	Peak_61118	chr8	43829264	43864897	ALR/Alpha_dup526	1145	+	0
chr8	47321492	47321769	Peak_36786	chr8	47316970	47323101	L1PA4_dup5685	23946	+	0
chr8	47552946	47553336	Peak_61189	chr8	47548770	47554878	L1PA5_dup5570	23390	-	0
chr8	47553521	47554105	Peak_3273	chr8	47548770	47554878	L1PA5_dup5570	23390	-	0
chr8	47554164	47555196	Peak_5824	chr8	47548770	47554878	L1PA5_dup5570	23390	-	0
chr8	52546761	52547650	Peak_25633	chr8	52547706	52547841	FLAM_C_dup10500	778	+	-57
chr8	54086503	54087847	Peak_1498	chr8	54084968	54086444	SVA_B_dup368	10107	+	60
chr8	63339981	63340698	Peak_24649	chr8	63340295	63340601	AluSx1_dup49959	2297	-	0
chr8	67309095	67309845	Peak_24653	chr8	67310126	67311232	SVA_F_dup445	5343	+	-282
chr8	70630373	70635547	Peak_1651	chr8	70632083	70632199	AluJo_dup33851	755	+	0
chr8	79751699	79752270	Peak_29402	chr8	79752251	79753981	L1MA9_dup7985	6267	+	0
chr8	79752326	79753078	Peak_2358	chr8	79752251	79753981	L1MA9_dup7985	6267	+	0
chr8	86235863	86236855	Peak_81927	chr8	86235517	86235823	AluSx_dup51030	2043	-	-41
chr8	101891071	101891368	Peak_107167	chr8	101891501	101897529	L1PA2_dup2587	26326	+	-134
chr8	111101166	111101455	Peak_25018	chr8	111100437	111101394	LTR13__dup13	5988	+	0
chr8	125318696	125320106	Peak_1689	chr8	125319895	125320205	AluSx_dup52252	2310	+	0
chr8	128220070	128221241	Peak_11574	chr8	128220504	128220750	7SK_dup357	1705	+	0
chr8	128800695	128801740	Peak_18103	chr8	128801233	128807379	L1PA4_dup6254	25394	+	0
chr8	128802148	128802584	Peak_60810	chr8	128801233	128807379	L1PA4_dup6254	25394	+	0
chr8	128807450	128808896	Peak_5125	chr8	128801233	128807379	L1PA4_dup6254	25394	+	72
chr8	130515154	130516652	Peak_861	chr8	130515011	130515310	AluSq2_dup28046	2061	+	0
chr8	134672294	134675049	Peak_10835	chr8	134673977	134680102	L1PA7_dup7084	23334	+	0
chr8	136282023	136282579	Peak_44462	chr8	136281647	136281952	AluYf1_dup875	2426	-	-72
chr8	144559809	144560123	Peak_21667	chr8	144560153	144560463	AluSz_dup46987	2409	+	-31
chr8	144560871	144561893	Peak_1062	chr8	144560153	144560463	AluSz_dup46987	2409	+	409
chr8	144724851	144726584	Peak_6356	chr8	144725338	144725591	AluJr_dup39171	1689	-	0
chr8	144747841	144752102	Peak_801	chr8	144748565	144748858	AluJo_dup35203	1717	-	0
chr8	144747841	144752102	Peak_801	chr8	144748890	144749183	AluJr_dup39175	1661	+	0
chr8	144869771	144870758	Peak_6510	chr8	144869550	144870548	LTR13_dup179	8028	+	0
chr8	144971016	144980353	Peak_161	chr8	144979542	144979825	AluSx1_dup52396	2075	+	0
chr9	5684848	5685118	Peak_40315	chr9	5684304	5685089	L1ME1_dup15949	1584	-	0
chr9	21485852	21486302	Peak_51949	chr9	21486341	21486649	AluY_dup50394	2314	-	40
chr9	21522272	21523507	Peak_13861	chr9	21521949	21525146	L1PA13_dup4549	19471	-	0
chr9	21523677	21524561	Peak_45748	chr9	21521949	21525146	L1PA13_dup4549	19471	-	0
chr9	21524993	21527556	Peak_5443	chr9	21521949	21525146	L1PA13_dup4549	19471	-	0
chr9	21524993	21527556	Peak_5443	chr9	21526370	21527668	L1PA13_dup4551	8402	-	0
chr9	21527636	21530700	Peak_5253	chr9	21526370	21527668	L1PA13_dup4551	8402	-	0
chr9	21527636	21530700	Peak_5253	chr9	21528920	21531016	Tigger1_dup6786	12244	-	0
chr9	22175849	22177866	Peak_1445	chr9	22177102	22183145	L1PA5_dup6154	24899	+	0
chr9	22178060	22179443	Peak_36604	chr9	22177102	22183145	L1PA5_dup6154	24899	+	0
chr9	22179599	22179914	Peak_13523	chr9	22177102	22183145	L1PA5_dup6154	24899	+	0
chr9	22183086	22183304	Peak_67237	chr9	22177102	22183145	L1PA5_dup6154	24899	+	0
chr9	25102066	25102575	Peak_44692	chr9	25102007	25108083	L1PA5_dup6175	25025	+	0
chr9	26937789	26938931	Peak_3448	chr9	26938228	26938574	AluJr_dup39726	1270	+	0
chr9	32775382	32776071	Peak_51313	chr9	32775886	32776037	FAM_dup2173	979	+	0
chr9	35592773	35593740	Peak_14700	chr9	35593023	35593081	L1M3f_dup393	504	+	0
chr9	72536666	72537720	Peak_10541	chr9	72537871	72538173	AluJb_dup60522	1823	+	-152
chr9	78164230	78165001	Peak_108104	chr9	78165465	78165696	7SK_dup382	1300	+	-465
chr9	78165240	78165469	Peak_25902	chr9	78165465	78165696	7SK_dup382	1300	+	0
chr9	78889621	78890060	Peak_19451	chr9	78889269	78889565	AluSq2_dup29409	2349	-	-57
chr9	86367944	86370546	Peak_49972	chr9	86368218	86368521	AluJb_dup61001	1880	+	0
chr9	91202525	91203347	Peak_1223	chr9	91203685	91203978	AluSc_dup17768	2307	-	339
chr9	91628811	91629507	Peak_5850	chr9	91628467	91630686	L1MB8_dup8169	9337	-	0
chr9	94793733	94794617	Peak_10359	chr9	94793398	94793702	AluSg_dup17891	2361	+	32
chr9	96732907	96734677	Peak_9838	chr9	96733782	96734073	AluSz6_dup23446	1884	+	0
chr9	96735629	96736066	Peak_5851	chr9	96736365	96736519	FAM_dup2242	1023	-	300
chr9	96736415	96736708	Peak_21292	chr9	96736365	96736519	FAM_dup2242	1023	-	0
chr9	96736771	96740686	Peak_5132	chr9	96736365	96736519	FAM_dup2242	1023	-	-253
chr9	96809081	96815325	Peak_2983	chr9	96810672	96810979	AluJo_dup36716	1906	+	0
chr9	97974513	97974772	Peak_52408	chr9	97974714	97975010	AluYc3_dup277	2249	-	0
chr9	115678945	115679300	Peak_20258	chr9	115679678	115679843	AluJb_dup62322	1025	-	379
chr9	117197183	117197388	Peak_80691	chr9	117197118	117197359	7SK_dup393	1699	+	0
chr9	123150672	123151882	Peak_39265	chr9	123150421	123150591	FAM_dup2281	997	+	82
chr9	125457672	125458289	Peak_6484	chr9	125458216	125459873	SVA_D_dup732	10226	-	0
chr9	126734071	126735955	Peak_2428	chr9	126733760	126734037	AluSc_dup18293	2047	+	35
chr9	127378749	127379362	Peak_9225	chr9	127378307	127378605	AluSp_dup24965	2328	+	145
chr9	127446931	127450132	Peak_2104	chr9	127448833	127449114	AluSz_dup50520	1981	-	0
chr9	128007944	128008564	Peak_11379	chr9	128008580	128008888	AluSx1_dup56324	2107	-	17
chr9	128775801	128776917	Peak_904	chr9	128775480	128775783	AluSc_dup18361	2033	+	19
chr9	136314447	136315946	Peak_10151	chr9	136314004	136314293	AluJr_dup42250	1730	+	155
chr9	137335666	137336613	Peak_20261	chr9	137336379	137336676	AluSx1_dup57129	2121	+	0
chr9	137336827	137337495	Peak_7697	chr9	137336379	137336676	AluSx1_dup57129	2121	+	152
chr9	138085700	138086497	Peak_7698	chr9	138086361	138086549	AluJr_dup42309	848	+	0
chrX	1800166	1802925	Peak_1280	chrX	1800384	1800695	AluSz_dup51273	2237	-	0
chrX	10312010	10312320	Peak_35528	chrX	10312091	10312647	MLT1D_dup11207	1964	-	0
chrX	13068714	13069122	Peak_21295	chrX	13069452	13069766	AluSz6_dup24508	2190	+	-331
chrX	13069682	13070066	Peak_19677	chrX	13069452	13069766	AluSz6_dup24508	2190	+	0
chrX	46467464	46468530	Peak_8851	chrX	46468254	46468553	AluSz6_dup24959	1866	+	0
chrX	46468610	46469771	Peak_18140	chrX	46468254	46468553	AluSz6_dup24959	1866	+	58
chrX	46506052	46507703	Peak_9848	chrX	46507066	46507366	AluJr_dup43670	1751	+	0
chrX	107802484	107803276	Peak_24786	chrX	107803464	107803748	AluJb_dup67559	1795	+	-189
