# Supplementary material for: Characterization of influenza A virus induced transposons reveals a subgroup of transposons likely possessing the regulatory role as eRNAs
Source: Sci Rep. 2022 Feb 9;12:2188. doi: 10.1038/s41598-022-06196-6 (PMC8828846; doi:10.1038/s41598-022-06196-6)
Supplement: Supplementary file 5 — Supplementary Information 5. [file 41598_2022_6196_MOESM5_ESM.xlsx]

## Sheet: GO Terms of 2144 eRNA targets
Cluster	ID	Description	GeneRatio	BgRatio	pvalue	p.adjust	qvalue	geneID	Count
cls1	GO:0051607	defense response to virus	15/65	192/12680	3.11049e-14	3.95343e-11	3.50012e-11	ENSG00000183486/ENSG00000168310/ENSG00000117226/ENSG00000138496/ENSG00000135114/ENSG00000157601/ENSG00000163840/ENSG00000089127/ENSG00000055332/ENSG00000111335/ENSG00000140464/ENSG00000138646/ENSG00000117228/ENSG00000105939/ENSG00000108771	15
cls1	GO:0009615	response to virus	15/65	255/12680	1.99573e-12	1.26829e-09	1.12286e-09	ENSG00000183486/ENSG00000168310/ENSG00000117226/ENSG00000138496/ENSG00000135114/ENSG00000157601/ENSG00000163840/ENSG00000089127/ENSG00000055332/ENSG00000111335/ENSG00000140464/ENSG00000138646/ENSG00000117228/ENSG00000105939/ENSG00000108771	15
cls1	GO:0060333	interferon-gamma-mediated signaling pathway	1965-09-01	65/12680	3.51001e-11	1.47993e-08	1.31024e-08	ENSG00000168310/ENSG00000138496/ENSG00000135114/ENSG00000089127/ENSG00000132109/ENSG00000111335/ENSG00000173193/ENSG00000140464/ENSG00000117228	9
cls1	GO:1903901	negative regulation of viral life cycle	1965-09-01	67/12680	4.65753e-11	1.47993e-08	1.31024e-08	ENSG00000178685/ENSG00000135114/ENSG00000157601/ENSG00000089127/ENSG00000132109/ENSG00000055332/ENSG00000111335/ENSG00000140464/ENSG00000105939	9
cls1	GO:0048525	negative regulation of viral process	1965-09-01	80/12680	2.39827e-10	5.30613e-08	4.69771e-08	ENSG00000178685/ENSG00000135114/ENSG00000157601/ENSG00000089127/ENSG00000132109/ENSG00000055332/ENSG00000111335/ENSG00000140464/ENSG00000105939	9
cls1	GO:0071346	cellular response to interferon-gamma	1965-10-01	113/12680	2.50486e-10	5.30613e-08	4.69771e-08	ENSG00000168310/ENSG00000117226/ENSG00000138496/ENSG00000135114/ENSG00000089127/ENSG00000132109/ENSG00000111335/ENSG00000173193/ENSG00000140464/ENSG00000117228	10
cls1	GO:0034341	response to interferon-gamma	1965-10-01	128/12680	8.62256e-10	1.56561e-07	1.38609e-07	ENSG00000168310/ENSG00000117226/ENSG00000138496/ENSG00000135114/ENSG00000089127/ENSG00000132109/ENSG00000111335/ENSG00000173193/ENSG00000140464/ENSG00000117228	10
cls1	GO:0045071	negative regulation of viral genome replication	1965-07-01	50/12680	5.60529e-09	8.9054e-07	7.88428e-07	ENSG00000178685/ENSG00000135114/ENSG00000157601/ENSG00000089127/ENSG00000055332/ENSG00000111335/ENSG00000105939	7
cls1	GO:1903900	regulation of viral life cycle	1965-09-01	128/12680	1.62728e-08	2.29808e-06	2.03458e-06	ENSG00000178685/ENSG00000135114/ENSG00000157601/ENSG00000089127/ENSG00000132109/ENSG00000055332/ENSG00000111335/ENSG00000140464/ENSG00000105939	9
cls1	GO:0050792	regulation of viral process	1965-10-01	180/12680	2.35803e-08	2.99706e-06	2.65341e-06	ENSG00000129315/ENSG00000178685/ENSG00000135114/ENSG00000157601/ENSG00000089127/ENSG00000132109/ENSG00000055332/ENSG00000111335/ENSG00000140464/ENSG00000105939	10
cls1	GO:0043903	regulation of symbiotic process	1965-10-01	189/12680	3.75182e-08	4.33505e-06	3.83798e-06	ENSG00000129315/ENSG00000178685/ENSG00000135114/ENSG00000157601/ENSG00000089127/ENSG00000132109/ENSG00000055332/ENSG00000111335/ENSG00000140464/ENSG00000105939	10
cls1	GO:0060337	type I interferon signaling pathway	1965-07-01	76/12680	1.10527e-07	1.08061e-05	9.56705e-06	ENSG00000183486/ENSG00000168310/ENSG00000184979/ENSG00000135114/ENSG00000157601/ENSG00000089127/ENSG00000111335	7
cls1	GO:0071357	cellular response to type I interferon	1965-07-01	76/12680	1.10527e-07	1.08061e-05	9.56705e-06	ENSG00000183486/ENSG00000168310/ENSG00000184979/ENSG00000135114/ENSG00000157601/ENSG00000089127/ENSG00000111335	7
cls1	GO:0034340	response to type I interferon	1965-07-01	80/12680	1.58047e-07	1.43484e-05	1.27031e-05	ENSG00000183486/ENSG00000168310/ENSG00000184979/ENSG00000135114/ENSG00000157601/ENSG00000089127/ENSG00000111335	7
cls1	GO:0045069	regulation of viral genome replication	1965-07-01	87/12680	2.82662e-07	2.39509e-05	2.12046e-05	ENSG00000178685/ENSG00000135114/ENSG00000157601/ENSG00000089127/ENSG00000055332/ENSG00000111335/ENSG00000105939	7
cls1	GO:0019079	viral genome replication	1965-07-01	110/12680	1.40357e-06	0.000111496	9.87118e-05	ENSG00000178685/ENSG00000135114/ENSG00000157601/ENSG00000089127/ENSG00000055332/ENSG00000111335/ENSG00000105939	7
cls1	GO:0019058	viral life cycle	1965-10-01	287/12680	1.79915e-06	0.000134513	0.000119089	ENSG00000178685/ENSG00000135114/ENSG00000157601/ENSG00000089127/ENSG00000132109/ENSG00000055332/ENSG00000111335/ENSG00000140464/ENSG00000105939/ENSG00000110876	10
cls1	GO:0006471	protein ADP-ribosylation	1965-04-01	29/12680	1.35646e-05	0.000957808	0.000847983	ENSG00000178685/ENSG00000138496/ENSG00000059378/ENSG00000173193	4
cls1	GO:0000079	regulation of cyclin-dependent protein serine/threonine kinase activity	1965-05-01	89/12680	9.01842e-05	0.00603285	0.0053411	ENSG00000111276/ENSG00000129315/ENSG00000116717/ENSG00000123080/ENSG00000138646	5
cls1	GO:1904029	regulation of cyclin-dependent protein kinase activity	1965-05-01	92/12680	0.000105594	0.00671048	0.00594103	ENSG00000111276/ENSG00000129315/ENSG00000116717/ENSG00000123080/ENSG00000138646	5
cls1	GO:0032069	regulation of nuclease activity	1965-03-01	21/12680	0.000160084	0.00968891	0.00857794	ENSG00000135114/ENSG00000089127/ENSG00000111335	3
cls1	GO:0070059	intrinsic apoptotic signaling pathway in response to endoplasmic reticulum stress	1965-04-01	58/12680	0.000216757	0.0125227	0.0110868	ENSG00000128965/ENSG00000105327/ENSG00000140464/ENSG00000087074	4
cls1	GO:0050688	regulation of defense response to virus	1965-04-01	62/12680	0.000280661	0.0155096	0.0137312	ENSG00000138496/ENSG00000163840/ENSG00000138646/ENSG00000108771	4
cls1	GO:0046425	regulation of receptor signaling pathway via JAK-STAT	1965-04-01	74/12680	0.000552878	0.0292795	0.0259222	ENSG00000116717/ENSG00000138496/ENSG00000173193/ENSG00000114315	4
cls1	GO:0042531	positive regulation of tyrosine phosphorylation of STAT protein	1965-03-01	33/12680	0.000628497	0.0302603	0.0267906	ENSG00000138496/ENSG00000173193/ENSG00000114315	3
cls1	GO:0007050	cell cycle arrest	1965-06-01	206/12680	0.000636053	0.0302603	0.0267906	ENSG00000111276/ENSG00000116717/ENSG00000123080/ENSG00000140464/ENSG00000087074/ENSG00000177058	6
cls1	GO:1904892	regulation of receptor signaling pathway via STAT	1965-04-01	77/12680	0.000642824	0.0302603	0.0267906	ENSG00000116717/ENSG00000138496/ENSG00000173193/ENSG00000114315	4
cls2	GO:0006613	cotranslational protein targeting to membrane	34/704	105/12680	9.59642e-18	2.87889e-14	2.8153e-14	ENSG00000163479/ENSG00000138326/ENSG00000142676/ENSG00000164587/ENSG00000143947/ENSG00000118181/ENSG00000122406/ENSG00000274012/ENSG00000148303/ENSG00000163682/ENSG00000198242/ENSG00000140988/ENSG00000198755/ENSG00000114391/ENSG00000105372/ENSG00000177600/ENSG00000131469/ENSG00000063177/ENSG00000137154/ENSG00000171858/ENSG00000125691/ENSG00000198034/ENSG00000089157/ENSG00000115268/ENSG00000161016…	34
cls2	GO:0072599	establishment of protein localization to endoplasmic reticulum	36/704	120/12680	1.71047e-17	2.87889e-14	2.8153e-14	ENSG00000084733/ENSG00000138326/ENSG00000142676/ENSG00000164587/ENSG00000143947/ENSG00000118181/ENSG00000122406/ENSG00000274012/ENSG00000132432/ENSG00000148303/ENSG00000163682/ENSG00000198242/ENSG00000140988/ENSG00000198755/ENSG00000114391/ENSG00000105372/ENSG00000177600/ENSG00000131469/ENSG00000063177/ENSG00000137154/ENSG00000171858/ENSG00000125691/ENSG00000198034/ENSG00000089157/ENSG00000115268…	36
cls2	GO:0006614	SRP-dependent cotranslational protein targeting to membrane	33/704	101/12680	2.1511e-17	2.87889e-14	2.8153e-14	ENSG00000138326/ENSG00000142676/ENSG00000164587/ENSG00000143947/ENSG00000118181/ENSG00000122406/ENSG00000274012/ENSG00000148303/ENSG00000163682/ENSG00000198242/ENSG00000140988/ENSG00000198755/ENSG00000114391/ENSG00000105372/ENSG00000177600/ENSG00000131469/ENSG00000063177/ENSG00000137154/ENSG00000171858/ENSG00000125691/ENSG00000198034/ENSG00000089157/ENSG00000115268/ENSG00000161016/ENSG00000105640…	33
cls2	GO:0045047	protein targeting to ER	35/704	116/12680	3.94636e-17	3.96116e-14	3.87366e-14	ENSG00000138326/ENSG00000142676/ENSG00000164587/ENSG00000143947/ENSG00000118181/ENSG00000122406/ENSG00000274012/ENSG00000132432/ENSG00000148303/ENSG00000163682/ENSG00000198242/ENSG00000140988/ENSG00000198755/ENSG00000114391/ENSG00000105372/ENSG00000177600/ENSG00000131469/ENSG00000063177/ENSG00000137154/ENSG00000171858/ENSG00000125691/ENSG00000198034/ENSG00000089157/ENSG00000115268/ENSG00000161016…	35
cls2	GO:0070972	protein localization to endoplasmic reticulum	39/704	146/12680	6.50268e-17	5.22165e-14	5.10632e-14	ENSG00000084733/ENSG00000152661/ENSG00000138326/ENSG00000142676/ENSG00000164587/ENSG00000143947/ENSG00000118181/ENSG00000122406/ENSG00000274012/ENSG00000132432/ENSG00000148303/ENSG00000163682/ENSG00000198242/ENSG00000140988/ENSG00000198755/ENSG00000114391/ENSG00000034713/ENSG00000105372/ENSG00000177600/ENSG00000131469/ENSG00000063177/ENSG00000137154/ENSG00000171858/ENSG00000125691/ENSG00000198034…	39
cls2	GO:0019083	viral transcription	39/704	172/12680	2.46266e-14	1.64793e-11	1.61153e-11	ENSG00000064995/ENSG00000138326/ENSG00000142676/ENSG00000164587/ENSG00000143947/ENSG00000118181/ENSG00000122406/ENSG00000075188/ENSG00000148303/ENSG00000163682/ENSG00000198242/ENSG00000138750/ENSG00000100142/ENSG00000140988/ENSG00000198755/ENSG00000114391/ENSG00000105372/ENSG00000177600/ENSG00000131469/ENSG00000063177/ENSG00000137154/ENSG00000171858/ENSG00000125691/ENSG00000198034/ENSG00000005075…	39
cls2	GO:0019080	viral gene expression	40/704	189/12680	1.3011e-13	7.46271e-11	7.29787e-11	ENSG00000064995/ENSG00000138326/ENSG00000142676/ENSG00000164587/ENSG00000143947/ENSG00000118181/ENSG00000122406/ENSG00000075188/ENSG00000148303/ENSG00000163682/ENSG00000198242/ENSG00000138750/ENSG00000100142/ENSG00000140988/ENSG00000198755/ENSG00000114391/ENSG00000105372/ENSG00000177600/ENSG00000131469/ENSG00000063177/ENSG00000137154/ENSG00000171858/ENSG00000125691/ENSG00000198034/ENSG00000005075…	40
cls2	GO:0000184	nuclear-transcribed mRNA catabolic process, nonsense-mediated decay	31/704	120/12680	2.80876e-13	1.40965e-10	1.37851e-10	ENSG00000138326/ENSG00000142676/ENSG00000164587/ENSG00000143947/ENSG00000118181/ENSG00000122406/ENSG00000148303/ENSG00000163682/ENSG00000198242/ENSG00000140988/ENSG00000198755/ENSG00000114391/ENSG00000105372/ENSG00000177600/ENSG00000131469/ENSG00000063177/ENSG00000137154/ENSG00000171858/ENSG00000125691/ENSG00000198034/ENSG00000089157/ENSG00000115268/ENSG00000161016/ENSG00000105640/ENSG00000167526…	31
cls2	GO:0006413	translational initiation	38/704	184/12680	1.20502e-12	5.37571e-10	5.25697e-10	ENSG00000158092/ENSG00000138326/ENSG00000142676/ENSG00000100664/ENSG00000164587/ENSG00000143947/ENSG00000118181/ENSG00000122406/ENSG00000148303/ENSG00000163682/ENSG00000198242/ENSG00000149100/ENSG00000140988/ENSG00000198755/ENSG00000114391/ENSG00000105372/ENSG00000177600/ENSG00000131469/ENSG00000063177/ENSG00000137154/ENSG00000171858/ENSG00000125691/ENSG00000198034/ENSG00000089157/ENSG00000115268…	38
cls2	GO:0042254	ribosome biogenesis	50/704	305/12680	3.68023e-12	1.47761e-09	1.44498e-09	ENSG00000130935/ENSG00000147679/ENSG00000115816/ENSG00000055044/ENSG00000171103/ENSG00000178896/ENSG00000124541/ENSG00000132275/ENSG00000156697/ENSG00000148688/ENSG00000105793/ENSG00000138326/ENSG00000142676/ENSG00000197498/ENSG00000164587/ENSG00000122406/ENSG00000174547/ENSG00000108651/ENSG00000242485/ENSG00000148303/ENSG00000198242/ENSG00000107833/ENSG00000171490/ENSG00000182117/ENSG00000140988…	50
cls2	GO:0006612	protein targeting to membrane	37/704	192/12680	2.09683e-11	7.65342e-09	7.48437e-09	ENSG00000163479/ENSG00000138326/ENSG00000142676/ENSG00000164587/ENSG00000143947/ENSG00000118181/ENSG00000144848/ENSG00000122406/ENSG00000034693/ENSG00000274012/ENSG00000132432/ENSG00000148303/ENSG00000163682/ENSG00000198242/ENSG00000140988/ENSG00000198755/ENSG00000114391/ENSG00000105372/ENSG00000177600/ENSG00000131469/ENSG00000063177/ENSG00000137154/ENSG00000171858/ENSG00000125691/ENSG00000198034…	37
cls2	GO:0140053	mitochondrial gene expression	32/704	166/12680	4.80278e-10	1.56908e-07	1.53443e-07	ENSG00000214026/ENSG00000171103/ENSG00000262814/ENSG00000167112/ENSG00000257218/ENSG00000138035/ENSG00000243147/ENSG00000185608/ENSG00000174547/ENSG00000267855/ENSG00000242485/ENSG00000137288/ENSG00000125445/ENSG00000172586/ENSG00000172590/ENSG00000266472/ENSG00000043514/ENSG00000162851/ENSG00000183978/ENSG00000174173/ENSG00000149792/ENSG00000175110/ENSG00000062582/ENSG00000171421/ENSG00000179271…	32
cls2	GO:0022613	ribonucleoprotein complex biogenesis	59/704	450/12680	5.08047e-10	1.56908e-07	1.53443e-07	ENSG00000130935/ENSG00000147679/ENSG00000115816/ENSG00000055044/ENSG00000171103/ENSG00000142252/ENSG00000178896/ENSG00000124541/ENSG00000132275/ENSG00000156697/ENSG00000121058/ENSG00000148688/ENSG00000188529/ENSG00000105793/ENSG00000138326/ENSG00000142676/ENSG00000100664/ENSG00000197498/ENSG00000164587/ENSG00000122406/ENSG00000174547/ENSG00000108651/ENSG00000242485/ENSG00000148303/ENSG00000198242…	59
cls2	GO:0006364	rRNA processing	38/704	225/12680	6.35942e-10	1.80892e-07	1.76896e-07	ENSG00000130935/ENSG00000147679/ENSG00000055044/ENSG00000171103/ENSG00000178896/ENSG00000124541/ENSG00000132275/ENSG00000156697/ENSG00000148688/ENSG00000138326/ENSG00000142676/ENSG00000197498/ENSG00000164587/ENSG00000122406/ENSG00000108651/ENSG00000148303/ENSG00000107833/ENSG00000171490/ENSG00000182117/ENSG00000140988/ENSG00000198755/ENSG00000172336/ENSG00000105372/ENSG00000173113/ENSG00000131469…	38
cls2	GO:0006605	protein targeting	55/704	408/12680	7.22173e-10	1.80892e-07	1.76896e-07	ENSG00000105819/ENSG00000266412/ENSG00000163479/ENSG00000110711/ENSG00000162928/ENSG00000126768/ENSG00000138326/ENSG00000142676/ENSG00000164587/ENSG00000143947/ENSG00000118181/ENSG00000144848/ENSG00000122406/ENSG00000034693/ENSG00000274012/ENSG00000132432/ENSG00000198258/ENSG00000148303/ENSG00000163682/ENSG00000198242/ENSG00000138750/ENSG00000140988/ENSG00000198755/ENSG00000114391/ENSG00000105372…	55
cls2	GO:0006401	RNA catabolic process	53/704	386/12680	7.65917e-10	1.80892e-07	1.76896e-07	ENSG00000112062/ENSG00000178896/ENSG00000174606/ENSG00000138035/ENSG00000138326/ENSG00000142676/ENSG00000138346/ENSG00000185627/ENSG00000041357/ENSG00000164587/ENSG00000143947/ENSG00000118181/ENSG00000140395/ENSG00000106355/ENSG00000100519/ENSG00000122406/ENSG00000119705/ENSG00000104889/ENSG00000136104/ENSG00000100902/ENSG00000148303/ENSG00000163682/ENSG00000198242/ENSG00000140988/ENSG00000198755…	53
cls2	GO:0034470	ncRNA processing	53/704	386/12680	7.65917e-10	1.80892e-07	1.76896e-07	ENSG00000130935/ENSG00000147679/ENSG00000183665/ENSG00000165055/ENSG00000055044/ENSG00000171103/ENSG00000164967/ENSG00000122435/ENSG00000178896/ENSG00000124541/ENSG00000143493/ENSG00000132275/ENSG00000156697/ENSG00000148688/ENSG00000138326/ENSG00000121486/ENSG00000142676/ENSG00000197498/ENSG00000161980/ENSG00000164587/ENSG00000154813/ENSG00000122406/ENSG00000108651/ENSG00000148303/ENSG00000107833…	53
cls2	GO:0016072	rRNA metabolic process	38/704	234/12680	2.00551e-09	4.47341e-07	4.3746e-07	ENSG00000130935/ENSG00000147679/ENSG00000055044/ENSG00000171103/ENSG00000178896/ENSG00000124541/ENSG00000132275/ENSG00000156697/ENSG00000148688/ENSG00000138326/ENSG00000142676/ENSG00000197498/ENSG00000164587/ENSG00000122406/ENSG00000108651/ENSG00000148303/ENSG00000107833/ENSG00000171490/ENSG00000182117/ENSG00000140988/ENSG00000198755/ENSG00000172336/ENSG00000105372/ENSG00000173113/ENSG00000131469…	38
cls2	GO:0000956	nuclear-transcribed mRNA catabolic process	35/704	206/12680	2.58555e-09	5.46367e-07	5.34299e-07	ENSG00000178896/ENSG00000138326/ENSG00000142676/ENSG00000164587/ENSG00000143947/ENSG00000118181/ENSG00000140395/ENSG00000106355/ENSG00000122406/ENSG00000148303/ENSG00000163682/ENSG00000198242/ENSG00000140988/ENSG00000198755/ENSG00000114391/ENSG00000105372/ENSG00000177600/ENSG00000131469/ENSG00000063177/ENSG00000137154/ENSG00000171858/ENSG00000125691/ENSG00000198034/ENSG00000053372/ENSG00000089157…	35
cls2	GO:0032543	mitochondrial translation	27/704	135/12680	4.78245e-09	9.60077e-07	9.3887e-07	ENSG00000214026/ENSG00000262814/ENSG00000167112/ENSG00000257218/ENSG00000243147/ENSG00000185608/ENSG00000174547/ENSG00000267855/ENSG00000242485/ENSG00000137288/ENSG00000125445/ENSG00000172586/ENSG00000172590/ENSG00000266472/ENSG00000183978/ENSG00000174173/ENSG00000149792/ENSG00000175110/ENSG00000062582/ENSG00000171421/ENSG00000179271/ENSG00000048544/ENSG00000108561/ENSG00000182154/ENSG00000183617…	27
cls2	GO:0034660	ncRNA metabolic process	57/704	466/12680	1.33348e-08	2.54949e-06	2.49318e-06	ENSG00000130935/ENSG00000147679/ENSG00000183665/ENSG00000165055/ENSG00000055044/ENSG00000171103/ENSG00000164967/ENSG00000122435/ENSG00000178896/ENSG00000124541/ENSG00000143493/ENSG00000132275/ENSG00000257218/ENSG00000156697/ENSG00000148688/ENSG00000138035/ENSG00000138326/ENSG00000121486/ENSG00000142676/ENSG00000197498/ENSG00000161980/ENSG00000164587/ENSG00000154813/ENSG00000122406/ENSG00000108651…	57
cls2	GO:0002181	cytoplasmic translation	22/704	100/12680	2.07791e-08	3.79218e-06	3.70842e-06	ENSG00000158092/ENSG00000108963/ENSG00000142676/ENSG00000100664/ENSG00000163584/ENSG00000154813/ENSG00000163682/ENSG00000117543/ENSG00000149100/ENSG00000198755/ENSG00000114391/ENSG00000063177/ENSG00000171858/ENSG00000185721/ENSG00000089157/ENSG00000161016/ENSG00000169714/ENSG00000105640/ENSG00000142541/ENSG00000108298/ENSG00000147677/ENSG00000089009	22
cls2	GO:0070125	mitochondrial translational elongation	20/704	88/12680	5.10829e-08	8.56998e-06	8.38069e-06	ENSG00000214026/ENSG00000262814/ENSG00000243147/ENSG00000185608/ENSG00000174547/ENSG00000242485/ENSG00000125445/ENSG00000172586/ENSG00000172590/ENSG00000266472/ENSG00000149792/ENSG00000175110/ENSG00000062582/ENSG00000171421/ENSG00000179271/ENSG00000048544/ENSG00000182154/ENSG00000183617/ENSG00000169288/ENSG00000204822	20
cls2	GO:0006415	translational termination	22/704	105/12680	5.3098e-08	8.56998e-06	8.38069e-06	ENSG00000214026/ENSG00000262814/ENSG00000156239/ENSG00000243147/ENSG00000185608/ENSG00000174547/ENSG00000242485/ENSG00000173113/ENSG00000125445/ENSG00000172586/ENSG00000172590/ENSG00000266472/ENSG00000149792/ENSG00000175110/ENSG00000062582/ENSG00000171421/ENSG00000179271/ENSG00000048544/ENSG00000182154/ENSG00000183617/ENSG00000169288/ENSG00000204822	22
cls2	GO:0006402	mRNA catabolic process	46/704	353/12680	5.33623e-08	8.56998e-06	8.38069e-06	ENSG00000112062/ENSG00000178896/ENSG00000174606/ENSG00000138035/ENSG00000138326/ENSG00000142676/ENSG00000185627/ENSG00000041357/ENSG00000164587/ENSG00000143947/ENSG00000118181/ENSG00000140395/ENSG00000106355/ENSG00000100519/ENSG00000122406/ENSG00000100902/ENSG00000148303/ENSG00000163682/ENSG00000198242/ENSG00000140988/ENSG00000198755/ENSG00000114391/ENSG00000105372/ENSG00000177600/ENSG00000131469…	46
cls2	GO:0006414	translational elongation	25/704	132/12680	5.55289e-08	8.57495e-06	8.38554e-06	ENSG00000214026/ENSG00000262814/ENSG00000108963/ENSG00000243147/ENSG00000154813/ENSG00000185608/ENSG00000174547/ENSG00000242485/ENSG00000117543/ENSG00000177600/ENSG00000125445/ENSG00000172586/ENSG00000172590/ENSG00000266472/ENSG00000149792/ENSG00000175110/ENSG00000062582/ENSG00000171421/ENSG00000179271/ENSG00000048544/ENSG00000182154/ENSG00000183617/ENSG00000169288/ENSG00000180098/ENSG00000204822	25
cls2	GO:0070126	mitochondrial translational termination	20/704	89/12680	6.25155e-08	9.29629e-06	9.09095e-06	ENSG00000214026/ENSG00000262814/ENSG00000243147/ENSG00000185608/ENSG00000174547/ENSG00000242485/ENSG00000125445/ENSG00000172586/ENSG00000172590/ENSG00000266472/ENSG00000149792/ENSG00000175110/ENSG00000062582/ENSG00000171421/ENSG00000179271/ENSG00000048544/ENSG00000182154/ENSG00000183617/ENSG00000169288/ENSG00000204822	20
cls2	GO:0090150	establishment of protein localization to membrane	42/704	319/12680	1.53642e-07	2.20312e-05	2.15445e-05	ENSG00000163479/ENSG00000102178/ENSG00000084733/ENSG00000138326/ENSG00000142676/ENSG00000164587/ENSG00000143947/ENSG00000118181/ENSG00000144848/ENSG00000122406/ENSG00000034693/ENSG00000274012/ENSG00000132432/ENSG00000148303/ENSG00000163682/ENSG00000198242/ENSG00000140988/ENSG00000198755/ENSG00000114391/ENSG00000105372/ENSG00000177600/ENSG00000131469/ENSG00000063177/ENSG00000137154/ENSG00000171858…	42
cls2	GO:0042255	ribosome assembly	15/704	64/12680	1.57882e-06	0.000218585	0.000213757	ENSG00000142676/ENSG00000197498/ENSG00000164587/ENSG00000122406/ENSG00000174547/ENSG00000242485/ENSG00000198242/ENSG00000114391/ENSG00000105372/ENSG00000125445/ENSG00000053372/ENSG00000089157/ENSG00000115268/ENSG00000108561/ENSG00000089009	15
cls2	GO:0042273	ribosomal large subunit biogenesis	16/704	73/12680	1.85569e-06	0.000248353	0.000242868	ENSG00000142676/ENSG00000197498/ENSG00000122406/ENSG00000174547/ENSG00000242485/ENSG00000148303/ENSG00000198242/ENSG00000171490/ENSG00000198755/ENSG00000114391/ENSG00000273611/ENSG00000053372/ENSG00000089157/ENSG00000136942/ENSG00000169288/ENSG00000089009	16
cls2	GO:0000027	ribosomal large subunit assembly	10/704	29/12680	1.99476e-06	0.000258354	0.000252647	ENSG00000142676/ENSG00000197498/ENSG00000122406/ENSG00000174547/ENSG00000242485/ENSG00000198242/ENSG00000114391/ENSG00000053372/ENSG00000089157/ENSG00000089009	10
cls2	GO:0006283	transcription-coupled nucleotide-excision repair	15/704	73/12680	9.02594e-06	0.00112564	0.00110078	ENSG00000133119/ENSG00000168090/ENSG00000117748/ENSG00000106399/ENSG00000132646/ENSG00000143947/ENSG00000122008/ENSG00000100387/ENSG00000100142/ENSG00000110768/ENSG00000141030/ENSG00000005075/ENSG00000170315/ENSG00000138663/ENSG00000177700	15
cls2	GO:0042276	error-prone translesion synthesis	8/704	21/12680	9.25186e-06	0.00112564	0.00110078	ENSG00000133119/ENSG00000117748/ENSG00000106399/ENSG00000132646/ENSG00000143947/ENSG00000164306/ENSG00000122008/ENSG00000170315	8
cls2	GO:0006289	nucleotide-excision repair	18/704	108/12680	2.53629e-05	0.00299506	0.00292891	ENSG00000133119/ENSG00000168090/ENSG00000117748/ENSG00000106399/ENSG00000109674/ENSG00000132646/ENSG00000143947/ENSG00000147400/ENSG00000014824/ENSG00000122008/ENSG00000100387/ENSG00000100142/ENSG00000110768/ENSG00000141030/ENSG00000005075/ENSG00000170315/ENSG00000138663/ENSG00000177700	18
cls2	GO:0090305	nucleic acid phosphodiester bond hydrolysis	33/704	278/12680	2.98791e-05	0.00342756	0.00335185	ENSG00000147679/ENSG00000133119/ENSG00000178896/ENSG00000124541/ENSG00000160049/ENSG00000117748/ENSG00000122512/ENSG00000148688/ENSG00000106399/ENSG00000152457/ENSG00000174606/ENSG00000147687/ENSG00000138035/ENSG00000162039/ENSG00000161980/ENSG00000138346/ENSG00000116918/ENSG00000147592/ENSG00000132646/ENSG00000143947/ENSG00000104889/ENSG00000136104/ENSG00000122008/ENSG00000100387/ENSG00000172336…	33
cls2	GO:0042775	mitochondrial ATP synthesis coupled electron transport	16/704	93/12680	4.74441e-05	0.00529133	0.00517446	ENSG00000169021/ENSG00000111775/ENSG00000165264/ENSG00000119013/ENSG00000267855/ENSG00000178741/ENSG00000147684/ENSG00000004779/ENSG00000126267/ENSG00000140990/ENSG00000135940/ENSG00000151366/ENSG00000143252/ENSG00000099795/ENSG00000127540/ENSG00000179091	16
cls2	GO:0042773	ATP synthesis coupled electron transport	16/704	94/12680	5.42891e-05	0.0058911	0.00576098	ENSG00000169021/ENSG00000111775/ENSG00000165264/ENSG00000119013/ENSG00000267855/ENSG00000178741/ENSG00000147684/ENSG00000004779/ENSG00000126267/ENSG00000140990/ENSG00000135940/ENSG00000151366/ENSG00000143252/ENSG00000099795/ENSG00000127540/ENSG00000179091	16
cls2	GO:0043624	cellular protein complex disassembly	26/704	205/12680	6.83593e-05	0.0072227	0.00706316	ENSG00000214026/ENSG00000262814/ENSG00000156239/ENSG00000116489/ENSG00000243147/ENSG00000117632/ENSG00000185608/ENSG00000174547/ENSG00000242485/ENSG00000173113/ENSG00000198898/ENSG00000125445/ENSG00000172586/ENSG00000172590/ENSG00000266472/ENSG00000149792/ENSG00000175110/ENSG00000062582/ENSG00000171421/ENSG00000179271/ENSG00000048544/ENSG00000182154/ENSG00000183617/ENSG00000169288/ENSG00000165410…	26
cls2	GO:0022900	electron transport chain	22/704	161/12680	8.0628e-05	0.00830055	0.0081172	ENSG00000137714/ENSG00000169021/ENSG00000124588/ENSG00000111775/ENSG00000165264/ENSG00000119013/ENSG00000267855/ENSG00000178741/ENSG00000147684/ENSG00000004779/ENSG00000126267/ENSG00000117118/ENSG00000140990/ENSG00000135940/ENSG00000173221/ENSG00000151366/ENSG00000143252/ENSG00000103018/ENSG00000099795/ENSG00000127540/ENSG00000051523/ENSG00000179091	22
cls2	GO:0008033	tRNA processing	19/704	130/12680	9.83499e-05	0.00980396	0.00958741	ENSG00000183665/ENSG00000165055/ENSG00000171103/ENSG00000164967/ENSG00000122435/ENSG00000148688/ENSG00000121486/ENSG00000161980/ENSG00000154813/ENSG00000144034/ENSG00000170291/ENSG00000172336/ENSG00000173113/ENSG00000043514/ENSG00000172315/ENSG00000174173/ENSG00000105171/ENSG00000206562/ENSG00000113272	19
cls2	GO:0031145	anaphase-promoting complex-dependent catabolic process	14/704	79/12680	0.000100115	0.00980396	0.00958741	ENSG00000196510/ENSG00000112029/ENSG00000185627/ENSG00000041357/ENSG00000143947/ENSG00000100519/ENSG00000100902/ENSG00000166295/ENSG00000170315/ENSG00000161057/ENSG00000141552/ENSG00000142507/ENSG00000277791/ENSG00000110200	14
cls2	GO:0006301	postreplication repair	11/704	52/12680	0.00010669	0.010199	0.00997376	ENSG00000133119/ENSG00000117748/ENSG00000169139/ENSG00000106399/ENSG00000132646/ENSG00000143947/ENSG00000164306/ENSG00000122008/ENSG00000177889/ENSG00000170315/ENSG00000169189	11
cls2	GO:0022904	respiratory electron transport chain	17/704	110/12680	0.000112352	0.0104906	0.0102588	ENSG00000169021/ENSG00000111775/ENSG00000165264/ENSG00000119013/ENSG00000267855/ENSG00000178741/ENSG00000147684/ENSG00000004779/ENSG00000126267/ENSG00000117118/ENSG00000140990/ENSG00000135940/ENSG00000151366/ENSG00000143252/ENSG00000099795/ENSG00000127540/ENSG00000179091	17
cls2	GO:0032984	protein-containing complex disassembly	33/704	299/12680	0.000125773	0.0114768	0.0112233	ENSG00000139719/ENSG00000214026/ENSG00000262814/ENSG00000156239/ENSG00000116489/ENSG00000164073/ENSG00000168209/ENSG00000243147/ENSG00000117632/ENSG00000185608/ENSG00000174547/ENSG00000242485/ENSG00000034713/ENSG00000173113/ENSG00000125691/ENSG00000198898/ENSG00000125445/ENSG00000172586/ENSG00000172590/ENSG00000266472/ENSG00000149792/ENSG00000175110/ENSG00000062582/ENSG00000171421/ENSG00000179271…	33
cls2	GO:0033108	mitochondrial respiratory chain complex assembly	16/704	101/12680	0.000131674	0.0117482	0.0114887	ENSG00000156170/ENSG00000203667/ENSG00000165264/ENSG00000119013/ENSG00000267855/ENSG00000133983/ENSG00000147684/ENSG00000004779/ENSG00000137288/ENSG00000140990/ENSG00000151366/ENSG00000099795/ENSG00000183978/ENSG00000181924/ENSG00000250317/ENSG00000171204	16
cls2	GO:0006296	nucleotide-excision repair, DNA incision, 5'-to lesion	9/704	37/12680	0.000145355	0.012687	0.0124068	ENSG00000133119/ENSG00000117748/ENSG00000106399/ENSG00000132646/ENSG00000143947/ENSG00000122008/ENSG00000100387/ENSG00000110768/ENSG00000170315	9
cls2	GO:0000715	nucleotide-excision repair, DNA damage recognition	7/704	23/12680	0.000176869	0.0147943	0.0144675	ENSG00000168090/ENSG00000143947/ENSG00000147400/ENSG00000100387/ENSG00000141030/ENSG00000170315/ENSG00000138663	7
cls2	GO:0006297	nucleotide-excision repair, DNA gap filling	7/704	23/12680	0.000176869	0.0147943	0.0144675	ENSG00000133119/ENSG00000117748/ENSG00000106399/ENSG00000132646/ENSG00000143947/ENSG00000122008/ENSG00000170315	7
cls2	GO:0006119	oxidative phosphorylation	19/704	137/12680	0.00019926	0.0163271	0.0159665	ENSG00000169021/ENSG00000111775/ENSG00000165264/ENSG00000119013/ENSG00000267855/ENSG00000178741/ENSG00000147684/ENSG00000004779/ENSG00000137288/ENSG00000126267/ENSG00000140990/ENSG00000135940/ENSG00000151366/ENSG00000143252/ENSG00000099795/ENSG00000127540/ENSG00000179091/ENSG00000165283/ENSG00000172171	19
cls2	GO:0099116	tRNA 5'-end processing	6/704	17/12680	0.000209268	0.0168042	0.016433	ENSG00000164967/ENSG00000148688/ENSG00000172336/ENSG00000174173/ENSG00000105171/ENSG00000113272	6
cls2	GO:0006888	endoplasmic reticulum to Golgi vesicle-mediated transport	23/704	184/12680	0.000219395	0.016977	0.016602	ENSG00000132912/ENSG00000054116/ENSG00000135775/ENSG00000121542/ENSG00000129083/ENSG00000117500/ENSG00000079332/ENSG00000166847/ENSG00000085063/ENSG00000116489/ENSG00000087502/ENSG00000088986/ENSG00000104671/ENSG00000134049/ENSG00000198898/ENSG00000086598/ENSG00000137100/ENSG00000196655/ENSG00000174851/ENSG00000101558/ENSG00000167515/ENSG00000249915/ENSG00000170881	23
cls2	GO:0033683	nucleotide-excision repair, DNA incision	9/704	39/12680	0.000224105	0.016977	0.016602	ENSG00000133119/ENSG00000117748/ENSG00000106399/ENSG00000132646/ENSG00000143947/ENSG00000122008/ENSG00000100387/ENSG00000110768/ENSG00000170315	9
cls2	GO:0035722	interleukin-12-mediated signaling pathway	9/704	39/12680	0.000224105	0.016977	0.016602	ENSG00000127314/ENSG00000169813/ENSG00000110711/ENSG00000116489/ENSG00000196262/ENSG00000142168/ENSG00000148834/ENSG00000070831/ENSG00000089157	9
cls2	GO:0000966	RNA 5'-end processing	7/704	24/12680	0.000237832	0.0176833	0.0172927	ENSG00000164967/ENSG00000148688/ENSG00000138035/ENSG00000172336/ENSG00000174173/ENSG00000105171/ENSG00000113272	7
cls2	GO:0045333	cellular respiration	22/704	174/12680	0.000253454	0.0185021	0.0180935	ENSG00000136143/ENSG00000066855/ENSG00000168291/ENSG00000169021/ENSG00000138035/ENSG00000111775/ENSG00000165264/ENSG00000119013/ENSG00000267855/ENSG00000178741/ENSG00000147684/ENSG00000004779/ENSG00000126267/ENSG00000117118/ENSG00000140990/ENSG00000135940/ENSG00000166411/ENSG00000151366/ENSG00000143252/ENSG00000099795/ENSG00000127540/ENSG00000179091	22
cls2	GO:0071349	cellular response to interleukin-12	9/704	41/12680	0.000335372	0.024045	0.0235139	ENSG00000127314/ENSG00000169813/ENSG00000110711/ENSG00000116489/ENSG00000196262/ENSG00000142168/ENSG00000148834/ENSG00000070831/ENSG00000089157	9
cls2	GO:0022618	ribonucleoprotein complex assembly	24/704	204/12680	0.000403997	0.0281134	0.0274924	ENSG00000142252/ENSG00000121058/ENSG00000188529/ENSG00000142676/ENSG00000100664/ENSG00000197498/ENSG00000164587/ENSG00000122406/ENSG00000174547/ENSG00000242485/ENSG00000198242/ENSG00000152147/ENSG00000149100/ENSG00000114391/ENSG00000105372/ENSG00000125743/ENSG00000273611/ENSG00000125445/ENSG00000053372/ENSG00000089157/ENSG00000115268/ENSG00000142541/ENSG00000147677/ENSG00000089009	24
cls2	GO:0070671	response to interleukin-12	9/704	42/12680	0.000406121	0.0281134	0.0274924	ENSG00000127314/ENSG00000169813/ENSG00000110711/ENSG00000116489/ENSG00000196262/ENSG00000142168/ENSG00000148834/ENSG00000070831/ENSG00000089157	9
cls2	GO:0006399	tRNA metabolic process	22/704	186/12680	0.000644642	0.0438684	0.0428995	ENSG00000183665/ENSG00000165055/ENSG00000171103/ENSG00000164967/ENSG00000122435/ENSG00000257218/ENSG00000148688/ENSG00000121486/ENSG00000161980/ENSG00000154813/ENSG00000144034/ENSG00000170291/ENSG00000172336/ENSG00000173113/ENSG00000043514/ENSG00000116120/ENSG00000172315/ENSG00000174173/ENSG00000105171/ENSG00000206562/ENSG00000113272/ENSG00000180817	22
cls2	GO:0071826	ribonucleoprotein complex subunit organization	24/704	211/12680	0.00066065	0.0440967	0.0431227	ENSG00000142252/ENSG00000121058/ENSG00000188529/ENSG00000142676/ENSG00000100664/ENSG00000197498/ENSG00000164587/ENSG00000122406/ENSG00000174547/ENSG00000242485/ENSG00000198242/ENSG00000152147/ENSG00000149100/ENSG00000114391/ENSG00000105372/ENSG00000125743/ENSG00000273611/ENSG00000125445/ENSG00000053372/ENSG00000089157/ENSG00000115268/ENSG00000142541/ENSG00000147677/ENSG00000089009	24
cls2	GO:0000470	maturation of LSU-rRNA	7/704	28/12680	0.000669962	0.0440967	0.0431227	ENSG00000197498/ENSG00000148303/ENSG00000171490/ENSG00000198755/ENSG00000273611/ENSG00000136942/ENSG00000169288	7
cls2	GO:0061418	regulation of transcription from RNA polymerase II promoter in response to hypoxia	12/704	74/12680	0.00071725	0.0464477	0.0454218	ENSG00000120738/ENSG00000181061/ENSG00000185627/ENSG00000041357/ENSG00000143947/ENSG00000100519/ENSG00000100902/ENSG00000100387/ENSG00000170315/ENSG00000161057/ENSG00000142507/ENSG00000277791	12
cls3	GO:0042402	cellular biogenic amine catabolic process	1970-03-01	13/12680	4.42929e-05	0.0477273	0.0449789	ENSG00000115919/ENSG00000070214/ENSG00000088826	3
cls3	GO:0009310	amine catabolic process	1970-03-01	14/12680	5.61497e-05	0.0477273	0.0449789	ENSG00000115919/ENSG00000070214/ENSG00000088826	3
cls4	GO:0000212	meiotic spindle organization	2021-01-02	11/12680	0.00173433	0.0400876	0.00680604	ENSG00000037042	1
cls4	GO:0000028	ribosomal small subunit assembly	2021-01-02	20/12680	0.00315221	0.0400876	0.00680604	ENSG00000241945	1
cls4	GO:0007020	microtubule nucleation	2021-01-02	29/12680	0.00456908	0.0400876	0.00680604	ENSG00000037042	1
cls4	GO:0000462	maturation of SSU-rRNA from tricistronic rRNA transcript (SSU-rRNA, 5.8S rRNA, LSU-rRNA)	2021-01-02	38/12680	0.00598495	0.0400876	0.00680604	ENSG00000241945	1
cls4	GO:0030490	maturation of SSU-rRNA	2021-01-02	51/12680	0.0080283	0.0400876	0.00680604	ENSG00000241945	1
cls4	GO:0031122	cytoplasmic microtubule organization	2021-01-02	59/12680	0.00928471	0.0400876	0.00680604	ENSG00000037042	1
cls4	GO:0042255	ribosome assembly	2021-01-02	64/12680	0.0100696	0.0400876	0.00680604	ENSG00000241945	1
cls4	GO:0046785	microtubule polymerization	2021-01-02	70/12680	0.011011	0.0400876	0.00680604	ENSG00000037042	1
cls4	GO:0042274	ribosomal small subunit biogenesis	2021-01-02	74/12680	0.0116383	0.0400876	0.00680604	ENSG00000241945	1
cls5	GO:0032870	cellular response to hormone stimulus	78/980	479/12680	1.61592e-10	7.38268e-07	6.0002e-07	ENSG00000108840/ENSG00000146678/ENSG00000104332/ENSG00000160633/ENSG00000196396/ENSG00000164040/ENSG00000165802/ENSG00000126561/ENSG00000142784/ENSG00000112576/ENSG00000141027/ENSG00000197535/ENSG00000150457/ENSG00000103197/ENSG00000139998/ENSG00000148400/ENSG00000149639/ENSG00000185122/ENSG00000124151/ENSG00000140526/ENSG00000196498/ENSG00000253729/ENSG00000146648/ENSG00000072062/ENSG00000103319…	78
cls5	GO:0071417	cellular response to organonitrogen compound	77/980	476/12680	2.93371e-10	7.38268e-07	6.0002e-07	ENSG00000179546/ENSG00000108840/ENSG00000173801/ENSG00000099822/ENSG00000058668/ENSG00000146678/ENSG00000104332/ENSG00000196396/ENSG00000165802/ENSG00000126561/ENSG00000142784/ENSG00000112576/ENSG00000197535/ENSG00000141510/ENSG00000103197/ENSG00000139998/ENSG00000149639/ENSG00000107263/ENSG00000185122/ENSG00000187498/ENSG00000253729/ENSG00000146648/ENSG00000072062/ENSG00000130147/ENSG00000103319…	77
cls5	GO:0071407	cellular response to organic cyclic compound	70/980	421/12680	5.81869e-10	9.76182e-07	7.93383e-07	ENSG00000179546/ENSG00000173801/ENSG00000099822/ENSG00000058668/ENSG00000104332/ENSG00000160633/ENSG00000164040/ENSG00000141027/ENSG00000107263/ENSG00000185122/ENSG00000091409/ENSG00000124151/ENSG00000140526/ENSG00000196498/ENSG00000146648/ENSG00000072062/ENSG00000103319/ENSG00000176974/ENSG00000105723/ENSG00000104517/ENSG00000118689/ENSG00000084093/ENSG00000100311/ENSG00000105290/ENSG00000105329…	70
cls5	GO:0030198	extracellular matrix organization	49/980	272/12680	1.75759e-08	1.9994e-05	1.62499e-05	ENSG00000074527/ENSG00000130702/ENSG00000101311/ENSG00000198732/ENSG00000075618/ENSG00000160867/ENSG00000158769/ENSG00000026508/ENSG00000185585/ENSG00000111799/ENSG00000172037/ENSG00000114270/ENSG00000142173/ENSG00000168487/ENSG00000134013/ENSG00000196562/ENSG00000125966/ENSG00000135074/ENSG00000077150/ENSG00000077942/ENSG00000148400/ENSG00000091409/ENSG00000134871/ENSG00000135862/ENSG00000187498…	49
cls5	GO:0043062	extracellular structure organization	49/980	273/12680	1.98629e-08	1.9994e-05	1.62499e-05	ENSG00000074527/ENSG00000130702/ENSG00000101311/ENSG00000198732/ENSG00000075618/ENSG00000160867/ENSG00000158769/ENSG00000026508/ENSG00000185585/ENSG00000111799/ENSG00000172037/ENSG00000114270/ENSG00000142173/ENSG00000168487/ENSG00000134013/ENSG00000196562/ENSG00000125966/ENSG00000135074/ENSG00000077150/ENSG00000077942/ENSG00000148400/ENSG00000091409/ENSG00000134871/ENSG00000135862/ENSG00000187498…	49
cls5	GO:0007507	heart development	68/980	447/12680	4.23175e-08	3.54973e-05	2.88501e-05	ENSG00000107404/ENSG00000101665/ENSG00000173511/ENSG00000160789/ENSG00000142178/ENSG00000198646/ENSG00000184634/ENSG00000117298/ENSG00000141736/ENSG00000196923/ENSG00000141510/ENSG00000161021/ENSG00000103197/ENSG00000148400/ENSG00000253729/ENSG00000146648/ENSG00000006125/ENSG00000070614/ENSG00000160211/ENSG00000138685/ENSG00000127418/ENSG00000132510/ENSG00000105723/ENSG00000096696/ENSG00000182963…	68
cls5	GO:0061061	muscle structure development	71/980	482/12680	7.90912e-08	5.68666e-05	4.62178e-05	ENSG00000077238/ENSG00000101665/ENSG00000130702/ENSG00000063660/ENSG00000108840/ENSG00000160789/ENSG00000142178/ENSG00000008294/ENSG00000065534/ENSG00000105357/ENSG00000196923/ENSG00000161021/ENSG00000148400/ENSG00000180357/ENSG00000197321/ENSG00000071564/ENSG00000138119/ENSG00000011304/ENSG00000174437/ENSG00000160211/ENSG00000138685/ENSG00000024422/ENSG00000127418/ENSG00000132510/ENSG00000105723…	71
cls5	GO:0007015	actin filament organization	55/980	349/12680	2.67333e-07	0.000168186	0.000136692	ENSG00000128283/ENSG00000173898/ENSG00000133030/ENSG00000106683/ENSG00000075618/ENSG00000104332/ENSG00000148468/ENSG00000158769/ENSG00000139725/ENSG00000072110/ENSG00000197694/ENSG00000197535/ENSG00000159840/ENSG00000124126/ENSG00000197321/ENSG00000127946/ENSG00000083857/ENSG00000104880/ENSG00000130402/ENSG00000064042/ENSG00000179820/ENSG00000107140/ENSG00000171992/ENSG00000120896/ENSG00000157483…	55
cls5	GO:0007264	small GTPase mediated signal transduction	63/980	433/12680	6.74973e-07	0.00037746	0.000306777	ENSG00000203668/ENSG00000128283/ENSG00000159842/ENSG00000106683/ENSG00000146535/ENSG00000158769/ENSG00000139725/ENSG00000161011/ENSG00000088387/ENSG00000110514/ENSG00000187446/ENSG00000104805/ENSG00000129219/ENSG00000017797/ENSG00000111206/ENSG00000132694/ENSG00000107862/ENSG00000107863/ENSG00000141510/ENSG00000103197/ENSG00000139998/ENSG00000144711/ENSG00000148400/ENSG00000124126/ENSG00000107263…	63
cls5	GO:0001501	skeletal system development	57/980	382/12680	1.02038e-06	0.00042777	0.000347666	ENSG00000101665/ENSG00000153162/ENSG00000104332/ENSG00000026508/ENSG00000147862/ENSG00000108557/ENSG00000120254/ENSG00000168487/ENSG00000167522/ENSG00000184634/ENSG00000070814/ENSG00000134013/ENSG00000196562/ENSG00000141510/ENSG00000177119/ENSG00000157637/ENSG00000188064/ENSG00000070614/ENSG00000198682/ENSG00000138685/ENSG00000154237/ENSG00000127418/ENSG00000071553/ENSG00000131759/ENSG00000105329…	57
cls5	GO:0030335	positive regulation of cell migration	59/980	401/12680	1.05728e-06	0.00042777	0.000347666	ENSG00000103496/ENSG00000154229/ENSG00000173511/ENSG00000165802/ENSG00000126561/ENSG00000008294/ENSG00000171608/ENSG00000065534/ENSG00000144711/ENSG00000148400/ENSG00000180357/ENSG00000124126/ENSG00000177119/ENSG00000091409/ENSG00000146648/ENSG00000130402/ENSG00000138685/ENSG00000100311/ENSG00000179820/ENSG00000103495/ENSG00000105329/ENSG00000128567/ENSG00000084112/ENSG00000005884/ENSG00000182871…	59
cls5	GO:0016569	covalent chromatin modification	63/980	439/12680	1.09323e-06	0.00042777	0.000347666	ENSG00000181090/ENSG00000154229/ENSG00000108840/ENSG00000239306/ENSG00000160789/ENSG00000137815/ENSG00000009954/ENSG00000156030/ENSG00000141510/ENSG00000162302/ENSG00000124151/ENSG00000187555/ENSG00000124422/ENSG00000132510/ENSG00000109111/ENSG00000118058/ENSG00000160294/ENSG00000173120/ENSG00000104517/ENSG00000084093/ENSG00000187605/ENSG00000099381/ENSG00000276043/ENSG00000123143/ENSG00000159692…	63
cls5	GO:0010631	epithelial cell migration	41/980	241/12680	1.23109e-06	0.00042777	0.000347666	ENSG00000100065/ENSG00000154229/ENSG00000076201/ENSG00000108840/ENSG00000173801/ENSG00000101311/ENSG00000058668/ENSG00000126561/ENSG00000134013/ENSG00000144711/ENSG00000148400/ENSG00000138685/ENSG00000100311/ENSG00000105329/ENSG00000123143/ENSG00000169057/ENSG00000089159/ENSG00000005884/ENSG00000100345/ENSG00000124782/ENSG00000030582/ENSG00000077782/ENSG00000050820/ENSG00000142208/ENSG00000092969…	41
cls5	GO:0090132	epithelium migration	41/980	242/12680	1.37454e-06	0.00042777	0.000347666	ENSG00000100065/ENSG00000154229/ENSG00000076201/ENSG00000108840/ENSG00000173801/ENSG00000101311/ENSG00000058668/ENSG00000126561/ENSG00000134013/ENSG00000144711/ENSG00000148400/ENSG00000138685/ENSG00000100311/ENSG00000105329/ENSG00000123143/ENSG00000169057/ENSG00000089159/ENSG00000005884/ENSG00000100345/ENSG00000124782/ENSG00000030582/ENSG00000077782/ENSG00000050820/ENSG00000142208/ENSG00000092969…	41
cls5	GO:1902895	positive regulation of pri-miRNA transcription by RNA polymerase II	13/980	36/12680	1.3982e-06	0.00042777	0.000347666	ENSG00000141510/ENSG00000138685/ENSG00000118689/ENSG00000100311/ENSG00000105329/ENSG00000092969/ENSG00000198911/ENSG00000072310/ENSG00000168610/ENSG00000112658/ENSG00000173039/ENSG00000134954/ENSG00000175592	13
cls5	GO:1901653	cellular response to peptide	48/980	304/12680	1.45991e-06	0.00042777	0.000347666	ENSG00000108840/ENSG00000146678/ENSG00000196396/ENSG00000126561/ENSG00000142784/ENSG00000112576/ENSG00000197535/ENSG00000141510/ENSG00000103197/ENSG00000139998/ENSG00000149639/ENSG00000185122/ENSG00000253729/ENSG00000072062/ENSG00000103319/ENSG00000148730/ENSG00000105723/ENSG00000118689/ENSG00000071553/ENSG00000162104/ENSG00000089159/ENSG00000197879/ENSG00000185950/ENSG00000050820/ENSG00000163083…	48
cls5	GO:0034329	cell junction assembly	50/980	323/12680	1.60392e-06	0.00042777	0.000347666	ENSG00000107404/ENSG00000101665/ENSG00000173898/ENSG00000154229/ENSG00000105426/ENSG00000173801/ENSG00000178209/ENSG00000075618/ENSG00000104332/ENSG00000158769/ENSG00000072110/ENSG00000101126/ENSG00000171603/ENSG00000107263/ENSG00000184363/ENSG00000151208/ENSG00000091409/ENSG00000135862/ENSG00000137076/ENSG00000130402/ENSG00000072062/ENSG00000103319/ENSG00000064042/ENSG00000182963/ENSG00000169057…	50
cls5	GO:0050808	synapse organization	49/980	314/12680	1.60853e-06	0.00042777	0.000347666	ENSG00000107404/ENSG00000173898/ENSG00000105426/ENSG00000172037/ENSG00000072110/ENSG00000101126/ENSG00000141736/ENSG00000171603/ENSG00000197535/ENSG00000068400/ENSG00000151208/ENSG00000188064/ENSG00000187498/ENSG00000142949/ENSG00000204843/ENSG00000103319/ENSG00000084093/ENSG00000198910/ENSG00000171992/ENSG00000158195/ENSG00000169057/ENSG00000162105/ENSG00000099864/ENSG00000084112/ENSG00000133216…	49
cls5	GO:0010720	positive regulation of cell development	61/980	425/12680	1.61487e-06	0.00042777	0.000347666	ENSG00000107404/ENSG00000101665/ENSG00000106683/ENSG00000153162/ENSG00000158769/ENSG00000165802/ENSG00000213859/ENSG00000008294/ENSG00000101126/ENSG00000198742/ENSG00000148400/ENSG00000180357/ENSG00000124126/ENSG00000107263/ENSG00000151208/ENSG00000071564/ENSG00000091409/ENSG00000253729/ENSG00000103319/ENSG00000044090/ENSG00000065526/ENSG00000084093/ENSG00000104897/ENSG00000179820/ENSG00000198910…	61
cls5	GO:0090130	tissue migration	41/980	244/12680	1.70926e-06	0.000430134	0.000349588	ENSG00000100065/ENSG00000154229/ENSG00000076201/ENSG00000108840/ENSG00000173801/ENSG00000101311/ENSG00000058668/ENSG00000126561/ENSG00000134013/ENSG00000144711/ENSG00000148400/ENSG00000138685/ENSG00000100311/ENSG00000105329/ENSG00000123143/ENSG00000169057/ENSG00000089159/ENSG00000005884/ENSG00000100345/ENSG00000124782/ENSG00000030582/ENSG00000077782/ENSG00000050820/ENSG00000142208/ENSG00000092969…	41
cls5	GO:1903311	regulation of mRNA metabolic process	48/980	307/12680	1.94213e-06	0.000459929	0.000373803	ENSG00000071626/ENSG00000154229/ENSG00000160633/ENSG00000205937/ENSG00000140350/ENSG00000115053/ENSG00000099783/ENSG00000089280/ENSG00000179134/ENSG00000099622/ENSG00000184363/ENSG00000185122/ENSG00000100354/ENSG00000011304/ENSG00000196235/ENSG00000125818/ENSG00000109111/ENSG00000084093/ENSG00000162889/ENSG00000104852/ENSG00000149187/ENSG00000091542/ENSG00000090621/ENSG00000168066/ENSG00000114867…	48
cls5	GO:0016570	histone modification	61/980	428/12680	2.04449e-06	0.000459929	0.000373803	ENSG00000181090/ENSG00000154229/ENSG00000108840/ENSG00000239306/ENSG00000160789/ENSG00000137815/ENSG00000009954/ENSG00000156030/ENSG00000141510/ENSG00000162302/ENSG00000124151/ENSG00000187555/ENSG00000124422/ENSG00000132510/ENSG00000109111/ENSG00000118058/ENSG00000160294/ENSG00000173120/ENSG00000104517/ENSG00000084093/ENSG00000187605/ENSG00000099381/ENSG00000276043/ENSG00000123143/ENSG00000159692…	61
cls5	GO:0048514	blood vessel morphogenesis	64/980	457/12680	2.1018e-06	0.000459929	0.000373803	ENSG00000101665/ENSG00000100065/ENSG00000154229/ENSG00000108840/ENSG00000173801/ENSG00000173511/ENSG00000058668/ENSG00000185215/ENSG00000104332/ENSG00000115053/ENSG00000111206/ENSG00000134013/ENSG00000141736/ENSG00000065534/ENSG00000148400/ENSG00000188064/ENSG00000134871/ENSG00000187498/ENSG00000138685/ENSG00000044090/ENSG00000092847/ENSG00000182963/ENSG00000105329/ENSG00000161999/ENSG00000157483…	64
cls5	GO:0043535	regulation of blood vessel endothelial cell migration	20/980	81/12680	2.38578e-06	0.000472627	0.000384124	ENSG00000100065/ENSG00000154229/ENSG00000108840/ENSG00000173801/ENSG00000058668/ENSG00000126561/ENSG00000148400/ENSG00000138685/ENSG00000100311/ENSG00000105329/ENSG00000169057/ENSG00000077782/ENSG00000142208/ENSG00000100292/ENSG00000198909/ENSG00000133121/ENSG00000034152/ENSG00000061273/ENSG00000134954/ENSG00000142627	20
cls5	GO:0071375	cellular response to peptide hormone stimulus	42/980	256/12680	2.42637e-06	0.000472627	0.000384124	ENSG00000108840/ENSG00000146678/ENSG00000196396/ENSG00000126561/ENSG00000142784/ENSG00000112576/ENSG00000197535/ENSG00000103197/ENSG00000139998/ENSG00000149639/ENSG00000185122/ENSG00000253729/ENSG00000072062/ENSG00000103319/ENSG00000148730/ENSG00000105723/ENSG00000118689/ENSG00000071553/ENSG00000162104/ENSG00000089159/ENSG00000197879/ENSG00000185950/ENSG00000050820/ENSG00000163083/ENSG00000110719…	42
cls5	GO:0040017	positive regulation of locomotion	60/980	421/12680	2.48425e-06	0.000472627	0.000384124	ENSG00000103496/ENSG00000154229/ENSG00000173511/ENSG00000165802/ENSG00000126561/ENSG00000008294/ENSG00000171608/ENSG00000065534/ENSG00000144711/ENSG00000148400/ENSG00000180357/ENSG00000124126/ENSG00000177119/ENSG00000091409/ENSG00000146648/ENSG00000130402/ENSG00000138685/ENSG00000100311/ENSG00000179820/ENSG00000103495/ENSG00000105329/ENSG00000128567/ENSG00000084112/ENSG00000005884/ENSG00000182871…	60
cls5	GO:2000147	positive regulation of cell motility	59/980	412/12680	2.58005e-06	0.000472627	0.000384124	ENSG00000103496/ENSG00000154229/ENSG00000173511/ENSG00000165802/ENSG00000126561/ENSG00000008294/ENSG00000171608/ENSG00000065534/ENSG00000144711/ENSG00000148400/ENSG00000180357/ENSG00000124126/ENSG00000177119/ENSG00000091409/ENSG00000146648/ENSG00000130402/ENSG00000138685/ENSG00000100311/ENSG00000179820/ENSG00000103495/ENSG00000105329/ENSG00000128567/ENSG00000084112/ENSG00000005884/ENSG00000182871…	59
cls5	GO:0048598	embryonic morphogenesis	64/980	460/12680	2.62936e-06	0.000472627	0.000384124	ENSG00000107404/ENSG00000159842/ENSG00000130702/ENSG00000146535/ENSG00000104332/ENSG00000111799/ENSG00000120254/ENSG00000114270/ENSG00000137815/ENSG00000108784/ENSG00000184634/ENSG00000117298/ENSG00000141510/ENSG00000103197/ENSG00000148400/ENSG00000138759/ENSG00000188064/ENSG00000134871/ENSG00000070614/ENSG00000072062/ENSG00000138685/ENSG00000132510/ENSG00000179820/ENSG00000131759/ENSG00000105329…	64
cls5	GO:0048545	response to steroid hormone	42/980	258/12680	2.97931e-06	0.000517064	0.000420239	ENSG00000153162/ENSG00000104332/ENSG00000160633/ENSG00000164040/ENSG00000141027/ENSG00000148400/ENSG00000140526/ENSG00000188064/ENSG00000196498/ENSG00000146648/ENSG00000167972/ENSG00000104517/ENSG00000118689/ENSG00000084093/ENSG00000105329/ENSG00000084774/ENSG00000170776/ENSG00000117713/ENSG00000123064/ENSG00000142453/ENSG00000092969/ENSG00000155846/ENSG00000072310/ENSG00000163513/ENSG00000182752…	42
cls5	GO:0009895	negative regulation of catabolic process	43/980	268/12680	3.35323e-06	0.000555816	0.000451734	ENSG00000178252/ENSG00000058668/ENSG00000101421/ENSG00000141568/ENSG00000159363/ENSG00000089280/ENSG00000135506/ENSG00000141027/ENSG00000099622/ENSG00000141510/ENSG00000103197/ENSG00000176994/ENSG00000184363/ENSG00000187555/ENSG00000146648/ENSG00000107185/ENSG00000105723/ENSG00000064601/ENSG00000125818/ENSG00000162889/ENSG00000104852/ENSG00000064393/ENSG00000114867/ENSG00000196924/ENSG00000035862…	43
cls5	GO:0048738	cardiac muscle tissue development	30/980	158/12680	3.42346e-06	0.000555816	0.000451734	ENSG00000101665/ENSG00000160789/ENSG00000142178/ENSG00000161021/ENSG00000148400/ENSG00000160211/ENSG00000138685/ENSG00000132510/ENSG00000105723/ENSG00000096696/ENSG00000182963/ENSG00000131759/ENSG00000105329/ENSG00000104881/ENSG00000170776/ENSG00000117713/ENSG00000103148/ENSG00000077782/ENSG00000008083/ENSG00000092969/ENSG00000135766/ENSG00000163513/ENSG00000125686/ENSG00000112658/ENSG00000133026…	30
cls5	GO:0031330	negative regulation of cellular catabolic process	38/980	225/12680	3.59268e-06	0.000565061	0.000459248	ENSG00000178252/ENSG00000058668/ENSG00000101421/ENSG00000141568/ENSG00000159363/ENSG00000089280/ENSG00000135506/ENSG00000099622/ENSG00000141510/ENSG00000103197/ENSG00000176994/ENSG00000184363/ENSG00000187555/ENSG00000107185/ENSG00000105723/ENSG00000064601/ENSG00000125818/ENSG00000162889/ENSG00000104852/ENSG00000064393/ENSG00000114867/ENSG00000035862/ENSG00000070770/ENSG00000142208/ENSG00000168610…	38
cls5	GO:0051272	positive regulation of cellular component movement	60/980	428/12680	4.24889e-06	0.000629951	0.000511987	ENSG00000103496/ENSG00000154229/ENSG00000173511/ENSG00000165802/ENSG00000126561/ENSG00000008294/ENSG00000171608/ENSG00000065534/ENSG00000144711/ENSG00000148400/ENSG00000180357/ENSG00000124126/ENSG00000177119/ENSG00000091409/ENSG00000146648/ENSG00000130402/ENSG00000138685/ENSG00000100311/ENSG00000179820/ENSG00000103495/ENSG00000105329/ENSG00000128567/ENSG00000084112/ENSG00000005884/ENSG00000182871…	60
cls5	GO:1902893	regulation of pri-miRNA transcription by RNA polymerase II	14/980	45/12680	4.25558e-06	0.000629951	0.000511987	ENSG00000147862/ENSG00000141510/ENSG00000138685/ENSG00000118689/ENSG00000100311/ENSG00000105329/ENSG00000092969/ENSG00000198911/ENSG00000072310/ENSG00000168610/ENSG00000112658/ENSG00000173039/ENSG00000134954/ENSG00000175592	14
cls5	GO:0030220	platelet formation	8/980	15/12680	4.87322e-06	0.000687197	0.000558513	ENSG00000072110/ENSG00000253729/ENSG00000100345/ENSG00000160796/ENSG00000112658/ENSG00000179588/ENSG00000100393/ENSG00000179295	8
cls5	GO:0071496	cellular response to external stimulus	43/980	272/12680	4.95675e-06	0.000687197	0.000558513	ENSG00000153162/ENSG00000104332/ENSG00000158769/ENSG00000149485/ENSG00000142178/ENSG00000101126/ENSG00000106144/ENSG00000141510/ENSG00000091409/ENSG00000146648/ENSG00000118689/ENSG00000102572/ENSG00000141564/ENSG00000132382/ENSG00000160007/ENSG00000114867/ENSG00000173402/ENSG00000103148/ENSG00000163083/ENSG00000169967/ENSG00000103335/ENSG00000173273/ENSG00000120889/ENSG00000105698/ENSG00000110395…	43
cls5	GO:0009611	response to wounding	64/980	469/12680	5.05192e-06	0.000687197	0.000558513	ENSG00000147044/ENSG00000118898/ENSG00000154229/ENSG00000105426/ENSG00000178209/ENSG00000146535/ENSG00000158769/ENSG00000026508/ENSG00000088387/ENSG00000172037/ENSG00000121057/ENSG00000196562/ENSG00000141736/ENSG00000065534/ENSG00000077942/ENSG00000177119/ENSG00000140526/ENSG00000138119/ENSG00000146648/ENSG00000142949/ENSG00000137076/ENSG00000198682/ENSG00000072062/ENSG00000138685/ENSG00000024422…	64
cls5	GO:0043534	blood vessel endothelial cell migration	22/980	100/12680	5.92904e-06	0.000768954	0.00062496	ENSG00000100065/ENSG00000154229/ENSG00000108840/ENSG00000173801/ENSG00000058668/ENSG00000126561/ENSG00000148400/ENSG00000138685/ENSG00000100311/ENSG00000105329/ENSG00000169057/ENSG00000100345/ENSG00000077782/ENSG00000142208/ENSG00000100292/ENSG00000112658/ENSG00000198909/ENSG00000133121/ENSG00000034152/ENSG00000061273/ENSG00000134954/ENSG00000142627	22
cls5	GO:0032869	cellular response to insulin stimulus	33/980	187/12680	5.95851e-06	0.000768954	0.00062496	ENSG00000108840/ENSG00000146678/ENSG00000196396/ENSG00000142784/ENSG00000112576/ENSG00000197535/ENSG00000103197/ENSG00000139998/ENSG00000149639/ENSG00000253729/ENSG00000103319/ENSG00000148730/ENSG00000105723/ENSG00000118689/ENSG00000071553/ENSG00000197879/ENSG00000185950/ENSG00000050820/ENSG00000163083/ENSG00000110719/ENSG00000142208/ENSG00000072310/ENSG00000137449/ENSG00000171130/ENSG00000033627…	33
cls5	GO:0060348	bone development	28/980	147/12680	6.75443e-06	0.000849876	0.000690729	ENSG00000153162/ENSG00000167522/ENSG00000196562/ENSG00000141510/ENSG00000177119/ENSG00000157637/ENSG00000198682/ENSG00000154237/ENSG00000071553/ENSG00000131759/ENSG00000158195/ENSG00000157933/ENSG00000174705/ENSG00000170776/ENSG00000105429/ENSG00000053254/ENSG00000142453/ENSG00000150867/ENSG00000163513/ENSG00000204217/ENSG00000125686/ENSG00000112658/ENSG00000179588/ENSG00000116604/ENSG00000108821…	28
cls5	GO:0071364	cellular response to epidermal growth factor stimulus	13/980	41/12680	7.40748e-06	0.000900049	0.000731507	ENSG00000115053/ENSG00000141736/ENSG00000146648/ENSG00000084774/ENSG00000110395/ENSG00000142208/ENSG00000125686/ENSG00000128016/ENSG00000108821/ENSG00000108819/ENSG00000179295/ENSG00000136848/ENSG00000185650	13
cls5	GO:0061614	pri-miRNA transcription by RNA polymerase II	14/980	47/12680	7.52801e-06	0.000900049	0.000731507	ENSG00000147862/ENSG00000141510/ENSG00000138685/ENSG00000118689/ENSG00000100311/ENSG00000105329/ENSG00000092969/ENSG00000198911/ENSG00000072310/ENSG00000168610/ENSG00000112658/ENSG00000173039/ENSG00000134954/ENSG00000175592	14
cls5	GO:0033674	positive regulation of kinase activity	64/980	475/12680	7.68967e-06	0.000900049	0.000731507	ENSG00000100065/ENSG00000058668/ENSG00000126934/ENSG00000160867/ENSG00000013588/ENSG00000110514/ENSG00000196396/ENSG00000133059/ENSG00000112576/ENSG00000008294/ENSG00000101126/ENSG00000141736/ENSG00000131653/ENSG00000107263/ENSG00000188064/ENSG00000146648/ENSG00000072062/ENSG00000138685/ENSG00000108100/ENSG00000162889/ENSG00000100311/ENSG00000162104/ENSG00000105329/ENSG00000149091/ENSG00000123143…	64
cls5	GO:0051017	actin filament bundle assembly	26/980	133/12680	8.77838e-06	0.000972974	0.000790776	ENSG00000106683/ENSG00000075618/ENSG00000104332/ENSG00000148468/ENSG00000158769/ENSG00000072110/ENSG00000159840/ENSG00000104880/ENSG00000130402/ENSG00000064042/ENSG00000107140/ENSG00000171992/ENSG00000120896/ENSG00000158195/ENSG00000089159/ENSG00000092820/ENSG00000196924/ENSG00000174705/ENSG00000133789/ENSG00000112658/ENSG00000036257/ENSG00000172403/ENSG00000074964/ENSG00000075340/ENSG00000113657…	26
cls5	GO:0035855	megakaryocyte development	7/980	12/12680	9.04054e-06	0.000972974	0.000790776	ENSG00000158195/ENSG00000150867/ENSG00000125686/ENSG00000112658/ENSG00000179588/ENSG00000100393/ENSG00000179295	7
cls5	GO:0009299	mRNA transcription	8/980	16/12680	9.08599e-06	0.000972974	0.000790776	ENSG00000141510/ENSG00000185122/ENSG00000109111/ENSG00000196924/ENSG00000072310/ENSG00000168610/ENSG00000125686/ENSG00000112658	8
cls5	GO:0036344	platelet morphogenesis	8/980	16/12680	9.08599e-06	0.000972974	0.000790776	ENSG00000072110/ENSG00000253729/ENSG00000100345/ENSG00000160796/ENSG00000112658/ENSG00000179588/ENSG00000100393/ENSG00000179295	8
cls5	GO:0001667	ameboidal-type cell migration	49/980	334/12680	9.40046e-06	0.000985677	0.0008011	ENSG00000100065/ENSG00000154229/ENSG00000076201/ENSG00000130702/ENSG00000108840/ENSG00000173801/ENSG00000146535/ENSG00000101311/ENSG00000058668/ENSG00000126561/ENSG00000134013/ENSG00000144711/ENSG00000148400/ENSG00000188807/ENSG00000138685/ENSG00000100311/ENSG00000105329/ENSG00000123143/ENSG00000158195/ENSG00000169057/ENSG00000089159/ENSG00000005884/ENSG00000100345/ENSG00000124782/ENSG00000105429…	49
cls5	GO:0031589	cell-substrate adhesion	43/980	280/12680	1.04841e-05	0.00107687	0.000875213	ENSG00000074527/ENSG00000147044/ENSG00000130702/ENSG00000173801/ENSG00000101311/ENSG00000104332/ENSG00000026508/ENSG00000172037/ENSG00000072110/ENSG00000106780/ENSG00000159840/ENSG00000077942/ENSG00000148400/ENSG00000124126/ENSG00000088812/ENSG00000091409/ENSG00000135862/ENSG00000130402/ENSG00000064042/ENSG00000179820/ENSG00000198910/ENSG00000120896/ENSG00000089159/ENSG00000005884/ENSG00000173402…	43
cls5	GO:0032970	regulation of actin filament-based process	47/980	317/12680	1.07486e-05	0.00108196	0.000879351	ENSG00000128283/ENSG00000173898/ENSG00000173801/ENSG00000106683/ENSG00000075618/ENSG00000104332/ENSG00000158769/ENSG00000139725/ENSG00000197694/ENSG00000124126/ENSG00000197321/ENSG00000104880/ENSG00000174437/ENSG00000096696/ENSG00000064042/ENSG00000179820/ENSG00000107140/ENSG00000171992/ENSG00000120896/ENSG00000158195/ENSG00000089159/ENSG00000084112/ENSG00000160007/ENSG00000177731/ENSG00000197879…	47
cls5	GO:0022604	regulation of cell morphogenesis	57/980	412/12680	1.1028e-05	0.00108255	0.000879833	ENSG00000107404/ENSG00000128283/ENSG00000105426/ENSG00000106683/ENSG00000146535/ENSG00000148468/ENSG00000158769/ENSG00000139725/ENSG00000026508/ENSG00000147130/ENSG00000165802/ENSG00000101126/ENSG00000105357/ENSG00000198742/ENSG00000077942/ENSG00000124126/ENSG00000104880/ENSG00000253729/ENSG00000130402/ENSG00000103319/ENSG00000044090/ENSG00000179820/ENSG00000198910/ENSG00000165650/ENSG00000092820…	57
cls5	GO:0007265	Ras protein signal transduction	44/980	290/12680	1.13517e-05	0.00108255	0.000879833	ENSG00000128283/ENSG00000106683/ENSG00000146535/ENSG00000158769/ENSG00000161011/ENSG00000110514/ENSG00000111206/ENSG00000132694/ENSG00000107862/ENSG00000141510/ENSG00000139998/ENSG00000144711/ENSG00000148400/ENSG00000107263/ENSG00000177106/ENSG00000104880/ENSG00000138685/ENSG00000111737/ENSG00000078369/ENSG00000158195/ENSG00000133216/ENSG00000130726/ENSG00000005884/ENSG00000160007/ENSG00000124782…	44
cls5	GO:0030099	myeloid cell differentiation	48/980	327/12680	1.14014e-05	0.00108255	0.000879833	ENSG00000154229/ENSG00000169710/ENSG00000104332/ENSG00000198646/ENSG00000072110/ENSG00000171608/ENSG00000100354/ENSG00000253729/ENSG00000160211/ENSG00000154237/ENSG00000143437/ENSG00000092847/ENSG00000118058/ENSG00000118689/ENSG00000033327/ENSG00000071553/ENSG00000131759/ENSG00000105329/ENSG00000099381/ENSG00000090621/ENSG00000158195/ENSG00000154127/ENSG00000064393/ENSG00000100345/ENSG00000160796…	48
cls5	GO:0003205	cardiac chamber development	27/980	143/12680	1.16149e-05	0.00108255	0.000879833	ENSG00000101665/ENSG00000141510/ENSG00000161021/ENSG00000148400/ENSG00000006125/ENSG00000070614/ENSG00000127418/ENSG00000105723/ENSG00000096696/ENSG00000131759/ENSG00000105329/ENSG00000104881/ENSG00000092148/ENSG00000117713/ENSG00000103148/ENSG00000169641/ENSG00000092969/ENSG00000135766/ENSG00000163513/ENSG00000204217/ENSG00000125686/ENSG00000112658/ENSG00000133026/ENSG00000130939/ENSG00000079805…	27
cls5	GO:2000637	positive regulation of gene silencing by miRNA	9/980	21/12680	1.1899e-05	0.00108887	0.000884965	ENSG00000126934/ENSG00000141510/ENSG00000146648/ENSG00000105329/ENSG00000114867/ENSG00000168610/ENSG00000128016/ENSG00000129474/ENSG00000123908	9
cls5	GO:0061572	actin filament bundle organization	26/980	136/12680	1.33282e-05	0.00119787	0.000973558	ENSG00000106683/ENSG00000075618/ENSG00000104332/ENSG00000148468/ENSG00000158769/ENSG00000072110/ENSG00000159840/ENSG00000104880/ENSG00000130402/ENSG00000064042/ENSG00000107140/ENSG00000171992/ENSG00000120896/ENSG00000158195/ENSG00000089159/ENSG00000092820/ENSG00000196924/ENSG00000174705/ENSG00000133789/ENSG00000112658/ENSG00000036257/ENSG00000172403/ENSG00000074964/ENSG00000075340/ENSG00000113657…	26
cls5	GO:0032956	regulation of actin cytoskeleton organization	43/980	283/12680	1.37361e-05	0.00121287	0.000985752	ENSG00000128283/ENSG00000173898/ENSG00000106683/ENSG00000075618/ENSG00000104332/ENSG00000158769/ENSG00000139725/ENSG00000197694/ENSG00000124126/ENSG00000197321/ENSG00000104880/ENSG00000064042/ENSG00000179820/ENSG00000107140/ENSG00000171992/ENSG00000120896/ENSG00000158195/ENSG00000089159/ENSG00000084112/ENSG00000160007/ENSG00000177731/ENSG00000197879/ENSG00000167657/ENSG00000184349/ENSG00000115306…	43
cls5	GO:0051056	regulation of small GTPase mediated signal transduction	42/980	275/12680	1.51923e-05	0.00130901	0.00106389	ENSG00000159842/ENSG00000158769/ENSG00000139725/ENSG00000161011/ENSG00000110514/ENSG00000017797/ENSG00000111206/ENSG00000132694/ENSG00000107862/ENSG00000107863/ENSG00000103197/ENSG00000144711/ENSG00000148400/ENSG00000124126/ENSG00000107263/ENSG00000177106/ENSG00000104880/ENSG00000116991/ENSG00000133216/ENSG00000005884/ENSG00000160007/ENSG00000170776/ENSG00000035862/ENSG00000175220/ENSG00000101199…	42
cls5	GO:0072659	protein localization to plasma membrane	39/980	248/12680	1.53451e-05	0.00130901	0.00106389	ENSG00000103496/ENSG00000130702/ENSG00000173801/ENSG00000084710/ENSG00000058668/ENSG00000065054/ENSG00000158769/ENSG00000161011/ENSG00000197535/ENSG00000178950/ENSG00000198742/ENSG00000139998/ENSG00000068400/ENSG00000184363/ENSG00000169213/ENSG00000179364/ENSG00000148396/ENSG00000146648/ENSG00000024422/ENSG00000110047/ENSG00000179820/ENSG00000105329/ENSG00000092820/ENSG00000099864/ENSG00000133216…	39
cls5	GO:0021915	neural tube development	27/980	146/12680	1.72203e-05	0.00142378	0.00115717	ENSG00000107404/ENSG00000104332/ENSG00000120254/ENSG00000184634/ENSG00000143147/ENSG00000103197/ENSG00000148400/ENSG00000072062/ENSG00000131759/ENSG00000105329/ENSG00000157933/ENSG00000160007/ENSG00000117713/ENSG00000075275/ENSG00000138771/ENSG00000187535/ENSG00000089094/ENSG00000196576/ENSG00000169641/ENSG00000081059/ENSG00000092969/ENSG00000106397/ENSG00000110497/ENSG00000168014/ENSG00000142627…	27
cls5	GO:0050769	positive regulation of neurogenesis	52/980	370/12680	1.72563e-05	0.00142378	0.00115717	ENSG00000107404/ENSG00000106683/ENSG00000153162/ENSG00000165802/ENSG00000213859/ENSG00000008294/ENSG00000101126/ENSG00000198742/ENSG00000148400/ENSG00000180357/ENSG00000107263/ENSG00000151208/ENSG00000071564/ENSG00000091409/ENSG00000103319/ENSG00000044090/ENSG00000065526/ENSG00000084093/ENSG00000104897/ENSG00000198910/ENSG00000131759/ENSG00000105329/ENSG00000162105/ENSG00000133216/ENSG00000005884…	52
cls5	GO:0070849	response to epidermal growth factor	13/980	44/12680	1.75486e-05	0.00142455	0.00115779	ENSG00000115053/ENSG00000141736/ENSG00000146648/ENSG00000084774/ENSG00000110395/ENSG00000142208/ENSG00000125686/ENSG00000128016/ENSG00000108821/ENSG00000108819/ENSG00000179295/ENSG00000136848/ENSG00000185650	13
cls5	GO:0060148	positive regulation of posttranscriptional gene silencing	9/980	22/12680	1.876e-05	0.0014864	0.00120805	ENSG00000126934/ENSG00000141510/ENSG00000146648/ENSG00000105329/ENSG00000114867/ENSG00000168610/ENSG00000128016/ENSG00000129474/ENSG00000123908	9
cls5	GO:1990778	protein localization to cell periphery	44/980	296/12680	1.9135e-05	0.0014864	0.00120805	ENSG00000103496/ENSG00000130702/ENSG00000173801/ENSG00000084710/ENSG00000058668/ENSG00000065054/ENSG00000099812/ENSG00000158769/ENSG00000161011/ENSG00000171603/ENSG00000197535/ENSG00000075461/ENSG00000178950/ENSG00000198742/ENSG00000139998/ENSG00000068400/ENSG00000184363/ENSG00000169213/ENSG00000179364/ENSG00000148396/ENSG00000146648/ENSG00000024422/ENSG00000110047/ENSG00000179820/ENSG00000105329…	44
cls5	GO:0071396	cellular response to lipid	56/980	410/12680	1.91964e-05	0.0014864	0.00120805	ENSG00000154229/ENSG00000108840/ENSG00000153162/ENSG00000104332/ENSG00000160633/ENSG00000164040/ENSG00000141027/ENSG00000185122/ENSG00000124151/ENSG00000140526/ENSG00000188064/ENSG00000196498/ENSG00000146648/ENSG00000104517/ENSG00000118689/ENSG00000084093/ENSG00000131759/ENSG00000105329/ENSG00000078369/ENSG00000184216/ENSG00000173402/ENSG00000184349/ENSG00000170776/ENSG00000117713/ENSG00000089351…	56
cls5	GO:0071214	cellular response to abiotic stimulus	40/980	260/12680	2.02777e-05	0.00152325	0.001238	ENSG00000203668/ENSG00000180543/ENSG00000153162/ENSG00000104332/ENSG00000158769/ENSG00000187446/ENSG00000165802/ENSG00000065534/ENSG00000106144/ENSG00000141510/ENSG00000171488/ENSG00000185122/ENSG00000146648/ENSG00000185236/ENSG00000084093/ENSG00000078369/ENSG00000099864/ENSG00000125648/ENSG00000173402/ENSG00000135631/ENSG00000169967/ENSG00000103335/ENSG00000120889/ENSG00000062822/ENSG00000188976…	40
cls5	GO:0104004	cellular response to environmental stimulus	40/980	260/12680	2.02777e-05	0.00152325	0.001238	ENSG00000203668/ENSG00000180543/ENSG00000153162/ENSG00000104332/ENSG00000158769/ENSG00000187446/ENSG00000165802/ENSG00000065534/ENSG00000106144/ENSG00000141510/ENSG00000171488/ENSG00000185122/ENSG00000146648/ENSG00000185236/ENSG00000084093/ENSG00000078369/ENSG00000099864/ENSG00000125648/ENSG00000173402/ENSG00000135631/ENSG00000169967/ENSG00000103335/ENSG00000120889/ENSG00000062822/ENSG00000188976…	40
cls5	GO:0042060	wound healing	53/980	382/12680	2.06563e-05	0.00152887	0.00124257	ENSG00000147044/ENSG00000118898/ENSG00000154229/ENSG00000178209/ENSG00000146535/ENSG00000158769/ENSG00000026508/ENSG00000088387/ENSG00000121057/ENSG00000141736/ENSG00000065534/ENSG00000077942/ENSG00000177119/ENSG00000138119/ENSG00000146648/ENSG00000137076/ENSG00000198682/ENSG00000072062/ENSG00000138685/ENSG00000024422/ENSG00000096696/ENSG00000100311/ENSG00000110047/ENSG00000105329/ENSG00000078369…	53
cls5	GO:0010632	regulation of epithelial cell migration	32/980	190/12680	2.19817e-05	0.00160339	0.00130314	ENSG00000100065/ENSG00000154229/ENSG00000076201/ENSG00000108840/ENSG00000173801/ENSG00000058668/ENSG00000126561/ENSG00000144711/ENSG00000148400/ENSG00000138685/ENSG00000100311/ENSG00000105329/ENSG00000169057/ENSG00000005884/ENSG00000124782/ENSG00000030582/ENSG00000077782/ENSG00000050820/ENSG00000142208/ENSG00000092969/ENSG00000163513/ENSG00000100292/ENSG00000204217/ENSG00000071054/ENSG00000198909…	32
cls5	GO:0044057	regulation of system process	52/980	374/12680	2.32811e-05	0.00167391	0.00136046	ENSG00000107404/ENSG00000101665/ENSG00000154229/ENSG00000173801/ENSG00000058668/ENSG00000153162/ENSG00000160789/ENSG00000101400/ENSG00000117298/ENSG00000075461/ENSG00000148400/ENSG00000146648/ENSG00000174437/ENSG00000160211/ENSG00000072062/ENSG00000105723/ENSG00000096696/ENSG00000118689/ENSG00000182963/ENSG00000100311/ENSG00000022840/ENSG00000169057/ENSG00000162105/ENSG00000084112/ENSG00000221890…	52
cls5	GO:0051962	positive regulation of nervous system development	56/980	413/12680	2.37232e-05	0.00168168	0.00136677	ENSG00000107404/ENSG00000106683/ENSG00000153162/ENSG00000165802/ENSG00000213859/ENSG00000008294/ENSG00000101126/ENSG00000171603/ENSG00000198742/ENSG00000148400/ENSG00000180357/ENSG00000107263/ENSG00000151208/ENSG00000071564/ENSG00000091409/ENSG00000103319/ENSG00000044090/ENSG00000065526/ENSG00000084093/ENSG00000104897/ENSG00000198910/ENSG00000131759/ENSG00000022840/ENSG00000105329/ENSG00000162105…	56
cls5	GO:0032147	activation of protein kinase activity	40/980	262/12680	2.43112e-05	0.00169942	0.00138119	ENSG00000100065/ENSG00000126934/ENSG00000013588/ENSG00000110514/ENSG00000196396/ENSG00000008294/ENSG00000101126/ENSG00000131653/ENSG00000107263/ENSG00000188064/ENSG00000146648/ENSG00000072062/ENSG00000138685/ENSG00000162889/ENSG00000100311/ENSG00000162104/ENSG00000123143/ENSG00000141564/ENSG00000184216/ENSG00000184349/ENSG00000006432/ENSG00000169967/ENSG00000120889/ENSG00000142208/ENSG00000092969…	40
cls5	GO:0044344	cellular response to fibroblast growth factor stimulus	22/980	109/12680	2.52344e-05	0.00170214	0.0013834	ENSG00000063660/ENSG00000104332/ENSG00000160867/ENSG00000026508/ENSG00000133059/ENSG00000099783/ENSG00000181222/ENSG00000196562/ENSG00000070614/ENSG00000011304/ENSG00000138685/ENSG00000127418/ENSG00000077782/ENSG00000198369/ENSG00000110395/ENSG00000099817/ENSG00000128016/ENSG00000108821/ENSG00000179295/ENSG00000001084/ENSG00000117139/ENSG00000185650	22
cls5	GO:0060537	muscle tissue development	43/980	290/12680	2.52461e-05	0.00170214	0.0013834	ENSG00000101665/ENSG00000063660/ENSG00000160789/ENSG00000142178/ENSG00000065534/ENSG00000105357/ENSG00000161021/ENSG00000148400/ENSG00000197321/ENSG00000160211/ENSG00000138685/ENSG00000132510/ENSG00000105723/ENSG00000096696/ENSG00000182963/ENSG00000131759/ENSG00000105329/ENSG00000104881/ENSG00000157933/ENSG00000186174/ENSG00000167658/ENSG00000136068/ENSG00000170776/ENSG00000117713/ENSG00000103148…	43
cls5	GO:0045927	positive regulation of growth	33/980	200/12680	2.53647e-05	0.00170214	0.0013834	ENSG00000101665/ENSG00000106683/ENSG00000146678/ENSG00000104332/ENSG00000101126/ENSG00000141736/ENSG00000198742/ENSG00000148400/ENSG00000185122/ENSG00000253729/ENSG00000146648/ENSG00000138685/ENSG00000198910/ENSG00000092820/ENSG00000141564/ENSG00000114867/ENSG00000184349/ENSG00000188157/ENSG00000174705/ENSG00000105429/ENSG00000077782/ENSG00000089094/ENSG00000142208/ENSG00000092969/ENSG00000012232…	33
cls5	GO:0098751	bone cell development	9/980	23/12680	2.87146e-05	0.00190159	0.0015455	ENSG00000154237/ENSG00000071553/ENSG00000158195/ENSG00000150867/ENSG00000125686/ENSG00000112658/ENSG00000179588/ENSG00000100393/ENSG00000179295	9
cls5	GO:0007369	gastrulation	26/980	142/12680	2.93569e-05	0.00190722	0.00155007	ENSG00000107404/ENSG00000104332/ENSG00000111799/ENSG00000114270/ENSG00000137815/ENSG00000141510/ENSG00000134871/ENSG00000072062/ENSG00000132510/ENSG00000179820/ENSG00000005884/ENSG00000173402/ENSG00000117713/ENSG00000105429/ENSG00000101076/ENSG00000077782/ENSG00000163513/ENSG00000182197/ENSG00000204217/ENSG00000112658/ENSG00000166477/ENSG00000036257/ENSG00000019144/ENSG00000102996/ENSG00000142156…	26
cls5	GO:0061515	myeloid cell development	13/980	46/12680	2.97493e-05	0.00190722	0.00155007	ENSG00000160211/ENSG00000154237/ENSG00000071553/ENSG00000090621/ENSG00000158195/ENSG00000150867/ENSG00000125686/ENSG00000112658/ENSG00000179588/ENSG00000100393/ENSG00000179295/ENSG00000178951/ENSG00000100425	13
cls5	GO:0050684	regulation of mRNA processing	25/980	134/12680	2.99364e-05	0.00190722	0.00155007	ENSG00000071626/ENSG00000160633/ENSG00000205937/ENSG00000115053/ENSG00000099622/ENSG00000185122/ENSG00000011304/ENSG00000196235/ENSG00000109111/ENSG00000084093/ENSG00000104852/ENSG00000149187/ENSG00000168066/ENSG00000166477/ENSG00000248333/ENSG00000100650/ENSG00000112183/ENSG00000103549/ENSG00000153187/ENSG00000054118/ENSG00000178951/ENSG00000129245/ENSG00000130254/ENSG00000100836/ENSG00000185650	25
cls5	GO:0014706	striated muscle tissue development	41/980	274/12680	3.1223e-05	0.00196432	0.00159648	ENSG00000101665/ENSG00000063660/ENSG00000160789/ENSG00000142178/ENSG00000105357/ENSG00000161021/ENSG00000148400/ENSG00000197321/ENSG00000160211/ENSG00000138685/ENSG00000132510/ENSG00000105723/ENSG00000096696/ENSG00000182963/ENSG00000131759/ENSG00000105329/ENSG00000104881/ENSG00000157933/ENSG00000186174/ENSG00000167658/ENSG00000136068/ENSG00000170776/ENSG00000117713/ENSG00000103148/ENSG00000077782…	41
cls5	GO:0045860	positive regulation of protein kinase activity	56/980	418/12680	3.35085e-05	0.00206354	0.00167713	ENSG00000100065/ENSG00000058668/ENSG00000126934/ENSG00000013588/ENSG00000110514/ENSG00000196396/ENSG00000112576/ENSG00000008294/ENSG00000101126/ENSG00000141736/ENSG00000131653/ENSG00000107263/ENSG00000188064/ENSG00000146648/ENSG00000072062/ENSG00000138685/ENSG00000108100/ENSG00000162889/ENSG00000100311/ENSG00000162104/ENSG00000105329/ENSG00000123143/ENSG00000141564/ENSG00000184216/ENSG00000173402…	56
cls5	GO:0042789	mRNA transcription by RNA polymerase II	6/980	10/12680	3.36202e-05	0.00206354	0.00167713	ENSG00000109111/ENSG00000196924/ENSG00000072310/ENSG00000168610/ENSG00000125686/ENSG00000112658	6
cls5	GO:0060541	respiratory system development	28/980	160/12680	3.47374e-05	0.0020826	0.00169261	ENSG00000130702/ENSG00000147862/ENSG00000148400/ENSG00000151208/ENSG00000188064/ENSG00000146648/ENSG00000138685/ENSG00000127418/ENSG00000079432/ENSG00000131759/ENSG00000157933/ENSG00000005884/ENSG00000173402/ENSG00000075275/ENSG00000077782/ENSG00000116016/ENSG00000126351/ENSG00000172893/ENSG00000178860/ENSG00000072310/ENSG00000163513/ENSG00000204217/ENSG00000112658/ENSG00000136205/ENSG00000106397…	28
cls5	GO:0043542	endothelial cell migration	30/980	177/12680	3.47583e-05	0.0020826	0.00169261	ENSG00000100065/ENSG00000154229/ENSG00000108840/ENSG00000173801/ENSG00000058668/ENSG00000126561/ENSG00000134013/ENSG00000148400/ENSG00000138685/ENSG00000100311/ENSG00000105329/ENSG00000169057/ENSG00000089159/ENSG00000100345/ENSG00000030582/ENSG00000077782/ENSG00000050820/ENSG00000142208/ENSG00000100292/ENSG00000204217/ENSG00000112658/ENSG00000198909/ENSG00000133121/ENSG00000034152/ENSG00000061273…	30
cls5	GO:0007435	salivary gland morphogenesis	10/980	29/12680	3.73509e-05	0.00218864	0.00177879	ENSG00000074527/ENSG00000130702/ENSG00000147862/ENSG00000146648/ENSG00000105329/ENSG00000173402/ENSG00000077782/ENSG00000198959/ENSG00000092969/ENSG00000197461	10
cls5	GO:0046777	protein autophosphorylation	32/980	195/12680	3.73977e-05	0.00218864	0.00177879	ENSG00000126934/ENSG00000160867/ENSG00000187446/ENSG00000159363/ENSG00000142178/ENSG00000141736/ENSG00000146648/ENSG00000013364/ENSG00000072062/ENSG00000103319/ENSG00000102572/ENSG00000162889/ENSG00000100311/ENSG00000107140/ENSG00000084774/ENSG00000184216/ENSG00000130726/ENSG00000167657/ENSG00000077782/ENSG00000006432/ENSG00000065613/ENSG00000142208/ENSG00000103653/ENSG00000158828/ENSG00000141503…	32
cls5	GO:0018107	peptidyl-threonine phosphorylation	21/980	104/12680	3.8043e-05	0.00220081	0.00178869	ENSG00000101665/ENSG00000154229/ENSG00000122966/ENSG00000253729/ENSG00000198752/ENSG00000072062/ENSG00000105723/ENSG00000105329/ENSG00000084774/ENSG00000123143/ENSG00000141564/ENSG00000064393/ENSG00000114867/ENSG00000070770/ENSG00000198369/ENSG00000173273/ENSG00000142208/ENSG00000163513/ENSG00000101266/ENSG00000163349/ENSG00000103126	21
cls5	GO:0071774	response to fibroblast growth factor	22/980	113/12680	4.51661e-05	0.0025832	0.00209947	ENSG00000063660/ENSG00000104332/ENSG00000160867/ENSG00000026508/ENSG00000133059/ENSG00000099783/ENSG00000181222/ENSG00000196562/ENSG00000070614/ENSG00000011304/ENSG00000138685/ENSG00000127418/ENSG00000077782/ENSG00000198369/ENSG00000110395/ENSG00000099817/ENSG00000128016/ENSG00000108821/ENSG00000179295/ENSG00000001084/ENSG00000117139/ENSG00000185650	22
cls5	GO:0010594	regulation of endothelial cell migration	25/980	138/12680	4.99053e-05	0.00278945	0.0022671	ENSG00000100065/ENSG00000154229/ENSG00000108840/ENSG00000173801/ENSG00000058668/ENSG00000126561/ENSG00000148400/ENSG00000138685/ENSG00000100311/ENSG00000105329/ENSG00000169057/ENSG00000030582/ENSG00000077782/ENSG00000050820/ENSG00000142208/ENSG00000100292/ENSG00000204217/ENSG00000198909/ENSG00000133121/ENSG00000034152/ENSG00000061273/ENSG00000134954/ENSG00000142627/ENSG00000111961/ENSG00000136848	25
cls5	GO:0006397	mRNA processing	63/980	494/12680	5.01971e-05	0.00278945	0.0022671	ENSG00000071626/ENSG00000179409/ENSG00000160633/ENSG00000205937/ENSG00000115053/ENSG00000175467/ENSG00000099783/ENSG00000123200/ENSG00000089280/ENSG00000181222/ENSG00000145833/ENSG00000163125/ENSG00000099622/ENSG00000071894/ENSG00000185122/ENSG00000126461/ENSG00000011304/ENSG00000072062/ENSG00000196235/ENSG00000170144/ENSG00000167978/ENSG00000065526/ENSG00000160208/ENSG00000109111/ENSG00000140829…	63
cls5	GO:0001558	regulation of cell growth	48/980	346/12680	5.04351e-05	0.00278945	0.0022671	ENSG00000101665/ENSG00000105426/ENSG00000106683/ENSG00000146678/ENSG00000104332/ENSG00000101126/ENSG00000141736/ENSG00000132694/ENSG00000171603/ENSG00000141510/ENSG00000198742/ENSG00000146648/ENSG00000160211/ENSG00000130147/ENSG00000105723/ENSG00000198910/ENSG00000105329/ENSG00000141753/ENSG00000141564/ENSG00000114867/ENSG00000184349/ENSG00000105429/ENSG00000101076/ENSG00000050820/ENSG00000089094…	48
cls5	GO:0071383	cellular response to steroid hormone stimulus	28/980	164/12680	5.48859e-05	0.00294915	0.0023969	ENSG00000104332/ENSG00000160633/ENSG00000164040/ENSG00000141027/ENSG00000140526/ENSG00000196498/ENSG00000146648/ENSG00000104517/ENSG00000118689/ENSG00000084093/ENSG00000170776/ENSG00000117713/ENSG00000123064/ENSG00000142453/ENSG00000155846/ENSG00000125686/ENSG00000108175/ENSG00000197256/ENSG00000128016/ENSG00000198171/ENSG00000269858/ENSG00000105409/ENSG00000153187/ENSG00000100393/ENSG00000178951…	28
cls5	GO:0051656	establishment of organelle localization	52/980	386/12680	5.48968e-05	0.00294915	0.0023969	ENSG00000077238/ENSG00000099812/ENSG00000101421/ENSG00000185963/ENSG00000176986/ENSG00000114270/ENSG00000131748/ENSG00000171608/ENSG00000163820/ENSG00000197535/ENSG00000107862/ENSG00000107863/ENSG00000084731/ENSG00000148396/ENSG00000204843/ENSG00000130402/ENSG00000188807/ENSG00000185236/ENSG00000033327/ENSG00000071553/ENSG00000174903/ENSG00000157483/ENSG00000181789/ENSG00000092820/ENSG00000129250…	52
cls5	GO:0001701	in utero embryonic development	46/980	328/12680	5.50805e-05	0.00294915	0.0023969	ENSG00000146535/ENSG00000137815/ENSG00000142784/ENSG00000189339/ENSG00000167522/ENSG00000141510/ENSG00000148400/ENSG00000257315/ENSG00000185122/ENSG00000188064/ENSG00000146648/ENSG00000143437/ENSG00000109111/ENSG00000100311/ENSG00000162104/ENSG00000157483/ENSG00000130726/ENSG00000100345/ENSG00000172534/ENSG00000077782/ENSG00000116016/ENSG00000072135/ENSG00000076924/ENSG00000172379/ENSG00000142208…	46
cls5	GO:1901652	response to peptide	54/980	406/12680	5.62746e-05	0.00298137	0.00242308	ENSG00000108840/ENSG00000146678/ENSG00000196396/ENSG00000126561/ENSG00000142784/ENSG00000112576/ENSG00000197535/ENSG00000141510/ENSG00000103197/ENSG00000139998/ENSG00000148400/ENSG00000149639/ENSG00000185122/ENSG00000253729/ENSG00000072062/ENSG00000103319/ENSG00000148730/ENSG00000105723/ENSG00000118689/ENSG00000071553/ENSG00000162104/ENSG00000084774/ENSG00000089159/ENSG00000197879/ENSG00000173402…	54
cls5	GO:0090287	regulation of cellular response to growth factor stimulus	33/980	209/12680	6.26744e-05	0.00328583	0.00267053	ENSG00000101665/ENSG00000147044/ENSG00000063660/ENSG00000101311/ENSG00000058668/ENSG00000104332/ENSG00000196396/ENSG00000133059/ENSG00000196562/ENSG00000141510/ENSG00000198742/ENSG00000148400/ENSG00000138119/ENSG00000138685/ENSG00000143437/ENSG00000105329/ENSG00000157933/ENSG00000005884/ENSG00000186174/ENSG00000064393/ENSG00000197879/ENSG00000137497/ENSG00000077782/ENSG00000198369/ENSG00000133895…	33
cls5	GO:0035148	tube formation	24/980	132/12680	6.60291e-05	0.00342603	0.00278447	ENSG00000107404/ENSG00000104332/ENSG00000147862/ENSG00000120254/ENSG00000184634/ENSG00000103197/ENSG00000148400/ENSG00000072062/ENSG00000131759/ENSG00000105329/ENSG00000128567/ENSG00000157933/ENSG00000160007/ENSG00000117713/ENSG00000075275/ENSG00000138771/ENSG00000089094/ENSG00000196576/ENSG00000169641/ENSG00000198959/ENSG00000092969/ENSG00000168758/ENSG00000100697/ENSG00000136848	24
cls5	GO:0009755	hormone-mediated signaling pathway	25/980	142/12680	8.11193e-05	0.00416605	0.00338592	ENSG00000104332/ENSG00000160633/ENSG00000164040/ENSG00000141027/ENSG00000150457/ENSG00000140526/ENSG00000196498/ENSG00000104517/ENSG00000131759/ENSG00000170776/ENSG00000117713/ENSG00000126351/ENSG00000123064/ENSG00000142453/ENSG00000155846/ENSG00000125686/ENSG00000108175/ENSG00000197256/ENSG00000198171/ENSG00000269858/ENSG00000100393/ENSG00000179295/ENSG00000178951/ENSG00000103126/ENSG00000130254	25
cls5	GO:0007009	plasma membrane organization	18/980	86/12680	8.21121e-05	0.00417445	0.00339275	ENSG00000103496/ENSG00000116786/ENSG00000103089/ENSG00000177119/ENSG00000173548/ENSG00000138119/ENSG00000174437/ENSG00000024422/ENSG00000100139/ENSG00000100345/ENSG00000115306/ENSG00000142208/ENSG00000092969/ENSG00000133026/ENSG00000137942/ENSG00000079805/ENSG00000124920/ENSG00000130340	18
cls5	GO:0016049	cell growth	53/980	402/12680	8.31218e-05	0.00418352	0.00340012	ENSG00000107404/ENSG00000101665/ENSG00000105426/ENSG00000106683/ENSG00000146678/ENSG00000104332/ENSG00000172037/ENSG00000101126/ENSG00000141736/ENSG00000132694/ENSG00000171603/ENSG00000141510/ENSG00000198742/ENSG00000146648/ENSG00000160211/ENSG00000130147/ENSG00000105723/ENSG00000198910/ENSG00000105329/ENSG00000141753/ENSG00000141564/ENSG00000114867/ENSG00000184349/ENSG00000170776/ENSG00000105429…	53
cls5	GO:0003012	muscle system process	41/980	286/12680	8.42924e-05	0.00420043	0.00341387	ENSG00000179546/ENSG00000101665/ENSG00000154229/ENSG00000173801/ENSG00000173511/ENSG00000058668/ENSG00000160789/ENSG00000101400/ENSG00000196562/ENSG00000065534/ENSG00000132694/ENSG00000105357/ENSG00000148400/ENSG00000138119/ENSG00000137076/ENSG00000174437/ENSG00000160211/ENSG00000072062/ENSG00000105723/ENSG00000096696/ENSG00000118689/ENSG00000182963/ENSG00000120896/ENSG00000104881/ENSG00000089159…	41
cls5	GO:0001654	eye development	40/980	277/12680	8.71649e-05	0.00426709	0.00346804	ENSG00000058668/ENSG00000153162/ENSG00000198732/ENSG00000172037/ENSG00000108784/ENSG00000106144/ENSG00000188064/ENSG00000083857/ENSG00000187498/ENSG00000146648/ENSG00000138685/ENSG00000131759/ENSG00000078369/ENSG00000104881/ENSG00000157933/ENSG00000133216/ENSG00000064393/ENSG00000160007/ENSG00000174705/ENSG00000117713/ENSG00000198369/ENSG00000110719/ENSG00000187535/ENSG00000089094/ENSG00000092969…	40
cls5	GO:0001525	angiogenesis	51/980	383/12680	8.73256e-05	0.00426709	0.00346804	ENSG00000100065/ENSG00000154229/ENSG00000108840/ENSG00000173801/ENSG00000173511/ENSG00000058668/ENSG00000185215/ENSG00000104332/ENSG00000115053/ENSG00000134013/ENSG00000141736/ENSG00000148400/ENSG00000134871/ENSG00000187498/ENSG00000138685/ENSG00000092847/ENSG00000161999/ENSG00000158195/ENSG00000169057/ENSG00000133216/ENSG00000142798/ENSG00000182871/ENSG00000064393/ENSG00000100345/ENSG00000173402…	51
cls5	GO:0045666	positive regulation of neuron differentiation	42/980	297/12680	9.4937e-05	0.00456895	0.00371337	ENSG00000107404/ENSG00000106683/ENSG00000153162/ENSG00000213859/ENSG00000008294/ENSG00000101126/ENSG00000198742/ENSG00000107263/ENSG00000151208/ENSG00000071564/ENSG00000091409/ENSG00000103319/ENSG00000044090/ENSG00000084093/ENSG00000104897/ENSG00000198910/ENSG00000131759/ENSG00000162105/ENSG00000005884/ENSG00000160007/ENSG00000114867/ENSG00000184349/ENSG00000035862/ENSG00000105429/ENSG00000030582…	42
cls5	GO:1903313	positive regulation of mRNA metabolic process	16/980	72/12680	9.53188e-05	0.00456895	0.00371337	ENSG00000071626/ENSG00000115053/ENSG00000099622/ENSG00000185122/ENSG00000100354/ENSG00000104852/ENSG00000166477/ENSG00000120948/ENSG00000128016/ENSG00000181588/ENSG00000112183/ENSG00000138668/ENSG00000204120/ENSG00000054118/ENSG00000123908/ENSG00000185650	16
cls5	GO:0097320	plasma membrane tubulation	7/980	16/12680	9.90816e-05	0.00470451	0.00382355	ENSG00000116786/ENSG00000173548/ENSG00000024422/ENSG00000100139/ENSG00000137942/ENSG00000079805/ENSG00000130340	7
cls5	GO:0010506	regulation of autophagy	44/980	317/12680	0.000101397	0.00476516	0.00387284	ENSG00000178252/ENSG00000101421/ENSG00000141568/ENSG00000159363/ENSG00000163820/ENSG00000141510/ENSG00000198742/ENSG00000103197/ENSG00000149639/ENSG00000176994/ENSG00000105401/ENSG00000072062/ENSG00000130147/ENSG00000196235/ENSG00000100596/ENSG00000105723/ENSG00000064601/ENSG00000118689/ENSG00000104852/ENSG00000174903/ENSG00000141564/ENSG00000171206/ENSG00000101210/ENSG00000114867/ENSG00000167657…	44
cls5	GO:0150063	visual system development	40/980	279/12680	0.000102253	0.00476516	0.00387284	ENSG00000058668/ENSG00000153162/ENSG00000198732/ENSG00000172037/ENSG00000108784/ENSG00000106144/ENSG00000188064/ENSG00000083857/ENSG00000187498/ENSG00000146648/ENSG00000138685/ENSG00000131759/ENSG00000078369/ENSG00000104881/ENSG00000157933/ENSG00000133216/ENSG00000064393/ENSG00000160007/ENSG00000174705/ENSG00000117713/ENSG00000198369/ENSG00000110719/ENSG00000187535/ENSG00000089094/ENSG00000092969…	40
cls5	GO:0030307	positive regulation of cell growth	24/980	136/12680	0.000107644	0.00497038	0.00403963	ENSG00000101665/ENSG00000106683/ENSG00000146678/ENSG00000104332/ENSG00000101126/ENSG00000141736/ENSG00000198742/ENSG00000146648/ENSG00000198910/ENSG00000141564/ENSG00000114867/ENSG00000184349/ENSG00000105429/ENSG00000089094/ENSG00000142208/ENSG00000092969/ENSG00000012232/ENSG00000204217/ENSG00000112658/ENSG00000170242/ENSG00000101544/ENSG00000113758/ENSG00000101266/ENSG00000090020	24
cls5	GO:0018210	peptidyl-threonine modification	21/980	112/12680	0.000117674	0.0053841	0.00437588	ENSG00000101665/ENSG00000154229/ENSG00000122966/ENSG00000253729/ENSG00000198752/ENSG00000072062/ENSG00000105723/ENSG00000105329/ENSG00000084774/ENSG00000123143/ENSG00000141564/ENSG00000064393/ENSG00000114867/ENSG00000070770/ENSG00000198369/ENSG00000173273/ENSG00000142208/ENSG00000163513/ENSG00000101266/ENSG00000163349/ENSG00000103126	21
cls5	GO:0048880	sensory system development	40/980	281/12680	0.000119668	0.00542603	0.00440996	ENSG00000058668/ENSG00000153162/ENSG00000198732/ENSG00000172037/ENSG00000108784/ENSG00000106144/ENSG00000188064/ENSG00000083857/ENSG00000187498/ENSG00000146648/ENSG00000138685/ENSG00000131759/ENSG00000078369/ENSG00000104881/ENSG00000157933/ENSG00000133216/ENSG00000064393/ENSG00000160007/ENSG00000174705/ENSG00000117713/ENSG00000198369/ENSG00000110719/ENSG00000187535/ENSG00000089094/ENSG00000092969…	40
cls5	GO:0043537	negative regulation of blood vessel endothelial cell migration	9/980	27/12680	0.000124164	0.00557962	0.00453479	ENSG00000100065/ENSG00000108840/ENSG00000173801/ENSG00000058668/ENSG00000148400/ENSG00000138685/ENSG00000105329/ENSG00000169057/ENSG00000133121	9
cls5	GO:0007431	salivary gland development	10/980	33/12680	0.000129833	0.00574147	0.00466633	ENSG00000074527/ENSG00000130702/ENSG00000147862/ENSG00000146648/ENSG00000105329/ENSG00000173402/ENSG00000077782/ENSG00000198959/ENSG00000092969/ENSG00000197461	10
cls5	GO:0032868	response to insulin	34/980	226/12680	0.000130047	0.00574147	0.00466633	ENSG00000108840/ENSG00000146678/ENSG00000196396/ENSG00000142784/ENSG00000112576/ENSG00000197535/ENSG00000103197/ENSG00000139998/ENSG00000149639/ENSG00000253729/ENSG00000103319/ENSG00000148730/ENSG00000105723/ENSG00000118689/ENSG00000071553/ENSG00000084774/ENSG00000197879/ENSG00000185950/ENSG00000050820/ENSG00000163083/ENSG00000110719/ENSG00000142208/ENSG00000072310/ENSG00000137449/ENSG00000171130…	34
cls5	GO:0045765	regulation of angiogenesis	33/980	217/12680	0.000131839	0.00576997	0.00468949	ENSG00000100065/ENSG00000154229/ENSG00000108840/ENSG00000173801/ENSG00000173511/ENSG00000058668/ENSG00000104332/ENSG00000141736/ENSG00000148400/ENSG00000134871/ENSG00000138685/ENSG00000092847/ENSG00000161999/ENSG00000169057/ENSG00000142798/ENSG00000064393/ENSG00000030582/ENSG00000092969/ENSG00000135766/ENSG00000163513/ENSG00000168610/ENSG00000100292/ENSG00000065970/ENSG00000198909/ENSG00000133121…	33
cls5	GO:0046578	regulation of Ras protein signal transduction	27/980	164/12680	0.000139689	0.00606083	0.00492589	ENSG00000158769/ENSG00000161011/ENSG00000110514/ENSG00000111206/ENSG00000107862/ENSG00000144711/ENSG00000148400/ENSG00000107263/ENSG00000177106/ENSG00000104880/ENSG00000133216/ENSG00000005884/ENSG00000160007/ENSG00000170776/ENSG00000035862/ENSG00000101199/ENSG00000185950/ENSG00000110395/ENSG00000092969/ENSG00000071054/ENSG00000197256/ENSG00000036257/ENSG00000079805/ENSG00000105443/ENSG00000133121…	27
cls5	GO:0048732	gland development	47/980	351/12680	0.000143173	0.00615888	0.00500558	ENSG00000074527/ENSG00000130702/ENSG00000169710/ENSG00000104332/ENSG00000103089/ENSG00000147862/ENSG00000126561/ENSG00000196562/ENSG00000148400/ENSG00000188064/ENSG00000196498/ENSG00000253729/ENSG00000146648/ENSG00000131759/ENSG00000105329/ENSG00000084774/ENSG00000160007/ENSG00000130175/ENSG00000173402/ENSG00000124782/ENSG00000070770/ENSG00000101076/ENSG00000185950/ENSG00000077782/ENSG00000008083…	47
cls5	GO:0030324	lung development	24/980	139/12680	0.000152783	0.0065166	0.00529631	ENSG00000130702/ENSG00000147862/ENSG00000148400/ENSG00000151208/ENSG00000188064/ENSG00000146648/ENSG00000138685/ENSG00000079432/ENSG00000005884/ENSG00000173402/ENSG00000075275/ENSG00000077782/ENSG00000116016/ENSG00000126351/ENSG00000172893/ENSG00000072310/ENSG00000163513/ENSG00000204217/ENSG00000112658/ENSG00000136205/ENSG00000106397/ENSG00000100393/ENSG00000137868/ENSG00000197461	24
cls5	GO:0003231	cardiac ventricle development	20/980	106/12680	0.000155146	0.00656176	0.00533301	ENSG00000101665/ENSG00000148400/ENSG00000006125/ENSG00000127418/ENSG00000105723/ENSG00000096696/ENSG00000105329/ENSG00000104881/ENSG00000092148/ENSG00000103148/ENSG00000169641/ENSG00000092969/ENSG00000135766/ENSG00000163513/ENSG00000204217/ENSG00000125686/ENSG00000130939/ENSG00000079805/ENSG00000179588/ENSG00000137868	20
cls5	GO:0017148	negative regulation of translation	23/980	131/12680	0.000160892	0.0067359	0.00547454	ENSG00000115053/ENSG00000179134/ENSG00000099622/ENSG00000100354/ENSG00000176974/ENSG00000092847/ENSG00000148730/ENSG00000131759/ENSG00000149187/ENSG00000114867/ENSG00000167657/ENSG00000168610/ENSG00000120948/ENSG00000137449/ENSG00000128016/ENSG00000181588/ENSG00000112183/ENSG00000020577/ENSG00000138668/ENSG00000204120/ENSG00000123908/ENSG00000129245/ENSG00000185650	23
cls5	GO:0043434	response to peptide hormone	46/980	343/12680	0.00016194	0.0067359	0.00547454	ENSG00000108840/ENSG00000146678/ENSG00000196396/ENSG00000126561/ENSG00000142784/ENSG00000112576/ENSG00000197535/ENSG00000103197/ENSG00000139998/ENSG00000149639/ENSG00000185122/ENSG00000253729/ENSG00000072062/ENSG00000103319/ENSG00000148730/ENSG00000105723/ENSG00000118689/ENSG00000071553/ENSG00000162104/ENSG00000084774/ENSG00000089159/ENSG00000197879/ENSG00000173402/ENSG00000185950/ENSG00000050820…	46
cls5	GO:0031331	positive regulation of cellular catabolic process	46/980	344/12680	0.000173372	0.00713584	0.00579959	ENSG00000107404/ENSG00000101665/ENSG00000160445/ENSG00000101997/ENSG00000196396/ENSG00000163820/ENSG00000198742/ENSG00000103197/ENSG00000176994/ENSG00000105401/ENSG00000185122/ENSG00000173548/ENSG00000100354/ENSG00000130147/ENSG00000143437/ENSG00000196235/ENSG00000100596/ENSG00000105723/ENSG00000118689/ENSG00000092820/ENSG00000171206/ENSG00000186815/ENSG00000185950/ENSG00000142208/ENSG00000150867…	46
cls5	GO:0048667	cell morphogenesis involved in neuron differentiation	61/980	495/12680	0.000174391	0.00713584	0.00579959	ENSG00000107404/ENSG00000074527/ENSG00000173898/ENSG00000154229/ENSG00000130702/ENSG00000063660/ENSG00000105426/ENSG00000106683/ENSG00000147862/ENSG00000172037/ENSG00000165802/ENSG00000101126/ENSG00000141736/ENSG00000171608/ENSG00000197694/ENSG00000196923/ENSG00000148400/ENSG00000103319/ENSG00000044090/ENSG00000174238/ENSG00000033327/ENSG00000142599/ENSG00000198910/ENSG00000092820/ENSG00000162105…	61
cls5	GO:0014020	primary neural tube formation	18/980	91/12680	0.00017599	0.0071432	0.00580557	ENSG00000107404/ENSG00000104332/ENSG00000120254/ENSG00000184634/ENSG00000103197/ENSG00000072062/ENSG00000131759/ENSG00000105329/ENSG00000157933/ENSG00000160007/ENSG00000117713/ENSG00000075275/ENSG00000138771/ENSG00000089094/ENSG00000196576/ENSG00000169641/ENSG00000092969/ENSG00000168758	18
cls5	GO:0007411	axon guidance	34/980	230/12680	0.00018354	0.00739006	0.0060062	ENSG00000107404/ENSG00000074527/ENSG00000173898/ENSG00000154229/ENSG00000130702/ENSG00000063660/ENSG00000147862/ENSG00000172037/ENSG00000141736/ENSG00000171608/ENSG00000197694/ENSG00000196923/ENSG00000148400/ENSG00000033327/ENSG00000198910/ENSG00000092820/ENSG00000133216/ENSG00000160007/ENSG00000173402/ENSG00000184349/ENSG00000115306/ENSG00000105429/ENSG00000185950/ENSG00000196576/ENSG00000182197…	34
cls5	GO:0043010	camera-type eye development	35/980	240/12680	0.000194426	0.00776623	0.00631194	ENSG00000058668/ENSG00000172037/ENSG00000108784/ENSG00000106144/ENSG00000188064/ENSG00000083857/ENSG00000187498/ENSG00000146648/ENSG00000138685/ENSG00000131759/ENSG00000078369/ENSG00000104881/ENSG00000157933/ENSG00000133216/ENSG00000064393/ENSG00000160007/ENSG00000117713/ENSG00000198369/ENSG00000110719/ENSG00000187535/ENSG00000089094/ENSG00000092969/ENSG00000163513/ENSG00000204217/ENSG00000125686…	35
cls5	GO:0030203	glycosaminoglycan metabolic process	21/980	116/12680	0.000196874	0.0078021	0.00634109	ENSG00000015532/ENSG00000063660/ENSG00000176022/ENSG00000026508/ENSG00000187446/ENSG00000108784/ENSG00000128973/ENSG00000070614/ENSG00000138685/ENSG00000100311/ENSG00000008513/ENSG00000105329/ENSG00000142798/ENSG00000188157/ENSG00000142208/ENSG00000182197/ENSG00000141012/ENSG00000158470/ENSG00000196961/ENSG00000131873/ENSG00000090020	21
cls5	GO:0097485	neuron projection guidance	34/980	231/12680	0.000199675	0.00785129	0.00638107	ENSG00000107404/ENSG00000074527/ENSG00000173898/ENSG00000154229/ENSG00000130702/ENSG00000063660/ENSG00000147862/ENSG00000172037/ENSG00000141736/ENSG00000171608/ENSG00000197694/ENSG00000196923/ENSG00000148400/ENSG00000033327/ENSG00000198910/ENSG00000092820/ENSG00000133216/ENSG00000160007/ENSG00000173402/ENSG00000184349/ENSG00000115306/ENSG00000105429/ENSG00000185950/ENSG00000196576/ENSG00000182197…	34
cls5	GO:0030048	actin filament-based movement	19/980	100/12680	0.000204433	0.00797607	0.00648248	ENSG00000173801/ENSG00000101400/ENSG00000197535/ENSG00000105357/ENSG00000130402/ENSG00000174437/ENSG00000096696/ENSG00000064042/ENSG00000182963/ENSG00000157483/ENSG00000158195/ENSG00000197879/ENSG00000100345/ENSG00000196924/ENSG00000133026/ENSG00000137942/ENSG00000026025/ENSG00000100242/ENSG00000090020	19
cls5	GO:0043401	steroid hormone mediated signaling pathway	21/980	117/12680	0.000222842	0.0086274	0.00701185	ENSG00000104332/ENSG00000160633/ENSG00000164040/ENSG00000141027/ENSG00000140526/ENSG00000196498/ENSG00000104517/ENSG00000170776/ENSG00000117713/ENSG00000123064/ENSG00000142453/ENSG00000155846/ENSG00000125686/ENSG00000108175/ENSG00000197256/ENSG00000198171/ENSG00000269858/ENSG00000100393/ENSG00000178951/ENSG00000103126/ENSG00000130254	21
cls5	GO:0001843	neural tube closure	17/980	85/12680	0.000229782	0.00876133	0.00712069	ENSG00000107404/ENSG00000104332/ENSG00000120254/ENSG00000184634/ENSG00000103197/ENSG00000072062/ENSG00000131759/ENSG00000105329/ENSG00000157933/ENSG00000160007/ENSG00000117713/ENSG00000075275/ENSG00000138771/ENSG00000089094/ENSG00000196576/ENSG00000092969/ENSG00000168758	17
cls5	GO:0060606	tube closure	17/980	85/12680	0.000229782	0.00876133	0.00712069	ENSG00000107404/ENSG00000104332/ENSG00000120254/ENSG00000184634/ENSG00000103197/ENSG00000072062/ENSG00000131759/ENSG00000105329/ENSG00000157933/ENSG00000160007/ENSG00000117713/ENSG00000075275/ENSG00000138771/ENSG00000089094/ENSG00000196576/ENSG00000092969/ENSG00000168758	17
cls5	GO:0003279	cardiac septum development	19/980	101/12680	0.000233927	0.00885229	0.00719462	ENSG00000101665/ENSG00000141510/ENSG00000161021/ENSG00000148400/ENSG00000006125/ENSG00000070614/ENSG00000127418/ENSG00000131759/ENSG00000092148/ENSG00000103148/ENSG00000169641/ENSG00000092969/ENSG00000135766/ENSG00000163513/ENSG00000204217/ENSG00000133026/ENSG00000079805/ENSG00000179588/ENSG00000137868	19
cls5	GO:0030323	respiratory tube development	24/980	143/12680	0.000238746	0.00888264	0.00721928	ENSG00000130702/ENSG00000147862/ENSG00000148400/ENSG00000151208/ENSG00000188064/ENSG00000146648/ENSG00000138685/ENSG00000079432/ENSG00000005884/ENSG00000173402/ENSG00000075275/ENSG00000077782/ENSG00000116016/ENSG00000126351/ENSG00000172893/ENSG00000072310/ENSG00000163513/ENSG00000204217/ENSG00000112658/ENSG00000136205/ENSG00000106397/ENSG00000100393/ENSG00000137868/ENSG00000197461	24
cls5	GO:0010507	negative regulation of autophagy	15/980	70/12680	0.000240024	0.00888264	0.00721928	ENSG00000178252/ENSG00000101421/ENSG00000141568/ENSG00000141510/ENSG00000103197/ENSG00000176994/ENSG00000064601/ENSG00000104852/ENSG00000114867/ENSG00000142208/ENSG00000168610/ENSG00000100292/ENSG00000103657/ENSG00000158828/ENSG00000164916	15
cls5	GO:0062014	negative regulation of small molecule metabolic process	15/980	70/12680	0.000240024	0.00888264	0.00721928	ENSG00000058668/ENSG00000142178/ENSG00000142784/ENSG00000141027/ENSG00000141510/ENSG00000072778/ENSG00000149639/ENSG00000105723/ENSG00000084093/ENSG00000105329/ENSG00000142208/ENSG00000167114/ENSG00000168610/ENSG00000100393/ENSG00000196961	15
cls5	GO:0110053	regulation of actin filament organization	33/980	224/12680	0.000242097	0.00888589	0.00722193	ENSG00000128283/ENSG00000173898/ENSG00000106683/ENSG00000104332/ENSG00000158769/ENSG00000197694/ENSG00000124126/ENSG00000197321/ENSG00000104880/ENSG00000064042/ENSG00000179820/ENSG00000107140/ENSG00000171992/ENSG00000120896/ENSG00000158195/ENSG00000089159/ENSG00000084112/ENSG00000160007/ENSG00000177731/ENSG00000197879/ENSG00000115306/ENSG00000196924/ENSG00000174705/ENSG00000100106/ENSG00000133789…	33
cls5	GO:0007423	sensory organ development	51/980	399/12680	0.000243796	0.00888589	0.00722193	ENSG00000107404/ENSG00000159842/ENSG00000058668/ENSG00000153162/ENSG00000198732/ENSG00000172037/ENSG00000108784/ENSG00000117298/ENSG00000106144/ENSG00000148400/ENSG00000188064/ENSG00000083857/ENSG00000187498/ENSG00000146648/ENSG00000138685/ENSG00000162889/ENSG00000131759/ENSG00000073111/ENSG00000078369/ENSG00000104881/ENSG00000157933/ENSG00000133216/ENSG00000064393/ENSG00000160007/ENSG00000174705…	51
cls5	GO:0031032	actomyosin structure organization	25/980	152/12680	0.000247113	0.00888589	0.00722193	ENSG00000106683/ENSG00000104332/ENSG00000148468/ENSG00000158769/ENSG00000122966/ENSG00000105357/ENSG00000159840/ENSG00000196535/ENSG00000104880/ENSG00000198752/ENSG00000064042/ENSG00000107140/ENSG00000120896/ENSG00000088367/ENSG00000158195/ENSG00000089159/ENSG00000177731/ENSG00000100345/ENSG00000174705/ENSG00000170776/ENSG00000112658/ENSG00000133026/ENSG00000036257/ENSG00000074964/ENSG00000090020	25
cls5	GO:0022407	regulation of cell-cell adhesion	39/980	281/12680	0.000247174	0.00888589	0.00722193	ENSG00000077238/ENSG00000101665/ENSG00000154229/ENSG00000076201/ENSG00000153162/ENSG00000158769/ENSG00000026508/ENSG00000175467/ENSG00000141736/ENSG00000135074/ENSG00000148400/ENSG00000151208/ENSG00000091409/ENSG00000179820/ENSG00000131759/ENSG00000105329/ENSG00000154127/ENSG00000128567/ENSG00000184216/ENSG00000184349/ENSG00000065000/ENSG00000126243/ENSG00000103335/ENSG00000132589/ENSG00000142208…	39
cls5	GO:0006913	nucleocytoplasmic transport	43/980	320/12680	0.000250813	0.00895277	0.00727628	ENSG00000173801/ENSG00000101311/ENSG00000179409/ENSG00000160789/ENSG00000169180/ENSG00000187446/ENSG00000205937/ENSG00000140350/ENSG00000070366/ENSG00000141510/ENSG00000198742/ENSG00000103197/ENSG00000071894/ENSG00000072062/ENSG00000109111/ENSG00000140829/ENSG00000160294/ENSG00000104517/ENSG00000105329/ENSG00000091542/ENSG00000025800/ENSG00000130726/ENSG00000125755/ENSG00000196924/ENSG00000170776…	43
cls5	GO:0036498	IRE1-mediated unfolded protein response	14/980	63/12680	0.00025704	0.00911044	0.00740443	ENSG00000160789/ENSG00000196396/ENSG00000072778/ENSG00000204843/ENSG00000137076/ENSG00000044090/ENSG00000105723/ENSG00000143321/ENSG00000149428/ENSG00000101199/ENSG00000012232/ENSG00000175215/ENSG00000198171/ENSG00000136848	14
cls5	GO:0051493	regulation of cytoskeleton organization	57/980	461/12680	0.000259095	0.00911906	0.00741143	ENSG00000128283/ENSG00000173898/ENSG00000106683/ENSG00000239306/ENSG00000075618/ENSG00000159069/ENSG00000104332/ENSG00000101421/ENSG00000158769/ENSG00000139725/ENSG00000185963/ENSG00000126001/ENSG00000197694/ENSG00000124126/ENSG00000197321/ENSG00000196526/ENSG00000104880/ENSG00000204843/ENSG00000064042/ENSG00000179820/ENSG00000107140/ENSG00000171992/ENSG00000120896/ENSG00000158195/ENSG00000169057…	57
cls5	GO:1903829	positive regulation of cellular protein localization	42/980	311/12680	0.000264561	0.00924678	0.00751523	ENSG00000100065/ENSG00000160299/ENSG00000103496/ENSG00000173801/ENSG00000058668/ENSG00000161011/ENSG00000187446/ENSG00000126001/ENSG00000141736/ENSG00000141510/ENSG00000173548/ENSG00000148396/ENSG00000146648/ENSG00000006125/ENSG00000072062/ENSG00000105723/ENSG00000104517/ENSG00000101337/ENSG00000105329/ENSG00000092820/ENSG00000171206/ENSG00000084112/ENSG00000133216/ENSG00000130726/ENSG00000005884…	42
cls5	GO:0007179	transforming growth factor beta receptor signaling pathway	25/980	153/12680	0.000274217	0.00936896	0.00761454	ENSG00000101665/ENSG00000101311/ENSG00000158769/ENSG00000119681/ENSG00000159840/ENSG00000141510/ENSG00000198742/ENSG00000104880/ENSG00000105329/ENSG00000089159/ENSG00000157933/ENSG00000005884/ENSG00000186174/ENSG00000064393/ENSG00000198369/ENSG00000110395/ENSG00000133895/ENSG00000092969/ENSG00000163513/ENSG00000108175/ENSG00000079805/ENSG00000100393/ENSG00000178951/ENSG00000005339/ENSG00000183779	25
cls5	GO:0043406	positive regulation of MAP kinase activity	31/980	207/12680	0.000275175	0.00936896	0.00761454	ENSG00000126934/ENSG00000110514/ENSG00000196396/ENSG00000008294/ENSG00000141736/ENSG00000131653/ENSG00000107263/ENSG00000188064/ENSG00000146648/ENSG00000138685/ENSG00000162889/ENSG00000100311/ENSG00000105329/ENSG00000123143/ENSG00000184216/ENSG00000170776/ENSG00000077782/ENSG00000006432/ENSG00000169967/ENSG00000103653/ENSG00000119986/ENSG00000198909/ENSG00000129474/ENSG00000034152/ENSG00000157764…	31
cls5	GO:0051403	stress-activated MAPK cascade	34/980	235/12680	0.000277672	0.00936896	0.00761454	ENSG00000131323/ENSG00000104332/ENSG00000126934/ENSG00000196396/ENSG00000008294/ENSG00000111206/ENSG00000141027/ENSG00000107263/ENSG00000188064/ENSG00000146648/ENSG00000162889/ENSG00000123143/ENSG00000092820/ENSG00000184216/ENSG00000064393/ENSG00000006432/ENSG00000169967/ENSG00000142208/ENSG00000133895/ENSG00000092969/ENSG00000071054/ENSG00000158828/ENSG00000141503/ENSG00000128016/ENSG00000198909…	34
cls5	GO:0050673	epithelial cell proliferation	41/980	302/12680	0.000278685	0.00936896	0.00761454	ENSG00000101940/ENSG00000147044/ENSG00000154229/ENSG00000173511/ENSG00000101311/ENSG00000153162/ENSG00000104332/ENSG00000147862/ENSG00000126561/ENSG00000134013/ENSG00000196562/ENSG00000141736/ENSG00000148400/ENSG00000135862/ENSG00000253729/ENSG00000146648/ENSG00000138685/ENSG00000143437/ENSG00000100311/ENSG00000105329/ENSG00000276043/ENSG00000141753/ENSG00000141564/ENSG00000124782/ENSG00000030582…	41
cls5	GO:0030217	T cell differentiation	26/980	162/12680	0.000279691	0.00936896	0.00761454	ENSG00000077238/ENSG00000101665/ENSG00000175467/ENSG00000141736/ENSG00000171608/ENSG00000141510/ENSG00000124126/ENSG00000253729/ENSG00000131759/ENSG00000065000/ENSG00000110719/ENSG00000104853/ENSG00000081059/ENSG00000163513/ENSG00000168610/ENSG00000112658/ENSG00000108175/ENSG00000106003/ENSG00000104856/ENSG00000131188/ENSG00000179588/ENSG00000154447/ENSG00000143842/ENSG00000184916/ENSG00000105438…	26
cls5	GO:0061013	regulation of mRNA catabolic process	29/980	189/12680	0.000282291	0.00936896	0.00761454	ENSG00000154229/ENSG00000140350/ENSG00000099783/ENSG00000089280/ENSG00000179134/ENSG00000099622/ENSG00000184363/ENSG00000100354/ENSG00000125818/ENSG00000162889/ENSG00000091542/ENSG00000090621/ENSG00000114867/ENSG00000142208/ENSG00000223496/ENSG00000120948/ENSG00000128016/ENSG00000181588/ENSG00000112183/ENSG00000020577/ENSG00000026025/ENSG00000153187/ENSG00000138668/ENSG00000204120/ENSG00000054118…	29
cls5	GO:0071560	cellular response to transforming growth factor beta stimulus	29/980	189/12680	0.000282291	0.00936896	0.00761454	ENSG00000101665/ENSG00000101311/ENSG00000104332/ENSG00000158769/ENSG00000119681/ENSG00000159840/ENSG00000141510/ENSG00000198742/ENSG00000134871/ENSG00000104880/ENSG00000105329/ENSG00000089159/ENSG00000157933/ENSG00000005884/ENSG00000186174/ENSG00000064393/ENSG00000198369/ENSG00000110395/ENSG00000133895/ENSG00000092969/ENSG00000163513/ENSG00000108175/ENSG00000079805/ENSG00000108821/ENSG00000100393…	29
cls5	GO:0060840	artery development	15/980	71/12680	0.000282949	0.00936896	0.00761454	ENSG00000101665/ENSG00000065534/ENSG00000148400/ENSG00000006125/ENSG00000070614/ENSG00000092148/ENSG00000103148/ENSG00000169641/ENSG00000092969/ENSG00000204217/ENSG00000112658/ENSG00000133026/ENSG00000108175/ENSG00000079805/ENSG00000137868	15
cls5	GO:0045912	negative regulation of carbohydrate metabolic process	10/980	36/12680	0.000288142	0.00947856	0.00770361	ENSG00000142178/ENSG00000141027/ENSG00000141510/ENSG00000149639/ENSG00000105723/ENSG00000105329/ENSG00000168610/ENSG00000100393/ENSG00000196961/ENSG00000167470	10
cls5	GO:0048568	embryonic organ development	45/980	342/12680	0.00029299	0.00957544	0.00778235	ENSG00000107404/ENSG00000159842/ENSG00000120254/ENSG00000108784/ENSG00000184634/ENSG00000141510/ENSG00000148400/ENSG00000185122/ENSG00000188064/ENSG00000146648/ENSG00000070614/ENSG00000143437/ENSG00000118058/ENSG00000177084/ENSG00000100311/ENSG00000131759/ENSG00000105329/ENSG00000104881/ENSG00000133216/ENSG00000130726/ENSG00000064393/ENSG00000117713/ENSG00000075275/ENSG00000105429/ENSG00000077782…	45
cls5	GO:0000423	mitophagy	8/980	24/12680	0.000296933	0.00957989	0.00778597	ENSG00000161011/ENSG00000141510/ENSG00000198742/ENSG00000103197/ENSG00000105401/ENSG00000158828/ENSG00000110497/ENSG00000175224	8
cls5	GO:0046676	negative regulation of insulin secretion	8/980	24/12680	0.000296933	0.00957989	0.00778597	ENSG00000104332/ENSG00000141959/ENSG00000084093/ENSG00000163083/ENSG00000072310/ENSG00000198355/ENSG00000179295/ENSG00000167470	8
cls5	GO:0051169	nuclear transport	43/980	323/12680	0.000307669	0.00986306	0.00801611	ENSG00000173801/ENSG00000101311/ENSG00000179409/ENSG00000160789/ENSG00000169180/ENSG00000187446/ENSG00000205937/ENSG00000140350/ENSG00000070366/ENSG00000141510/ENSG00000198742/ENSG00000103197/ENSG00000071894/ENSG00000072062/ENSG00000109111/ENSG00000140829/ENSG00000160294/ENSG00000104517/ENSG00000105329/ENSG00000091542/ENSG00000025800/ENSG00000130726/ENSG00000125755/ENSG00000196924/ENSG00000170776…	43
cls5	GO:0045785	positive regulation of cell adhesion	40/980	294/12680	0.000314735	0.0100257	0.00814831	ENSG00000077238/ENSG00000101665/ENSG00000103496/ENSG00000154229/ENSG00000076201/ENSG00000173801/ENSG00000101311/ENSG00000104332/ENSG00000158769/ENSG00000026508/ENSG00000175467/ENSG00000141736/ENSG00000135074/ENSG00000124126/ENSG00000091409/ENSG00000179820/ENSG00000131759/ENSG00000128567/ENSG00000184216/ENSG00000005884/ENSG00000173402/ENSG00000124782/ENSG00000065000/ENSG00000196924/ENSG00000103335…	40
cls5	GO:0006022	aminoglycan metabolic process	21/980	120/12680	0.000319672	0.0100916	0.00820182	ENSG00000015532/ENSG00000063660/ENSG00000176022/ENSG00000026508/ENSG00000187446/ENSG00000108784/ENSG00000128973/ENSG00000070614/ENSG00000138685/ENSG00000100311/ENSG00000008513/ENSG00000105329/ENSG00000142798/ENSG00000188157/ENSG00000142208/ENSG00000182197/ENSG00000141012/ENSG00000158470/ENSG00000196961/ENSG00000131873/ENSG00000090020	21
cls5	GO:0071868	cellular response to monoamine stimulus	13/980	57/12680	0.000322817	0.0100916	0.00820182	ENSG00000179546/ENSG00000058668/ENSG00000072062/ENSG00000105723/ENSG00000105290/ENSG00000078369/ENSG00000099864/ENSG00000196924/ENSG00000088256/ENSG00000129911/ENSG00000079805/ENSG00000169375/ENSG00000090020	13
cls5	GO:0071870	cellular response to catecholamine stimulus	13/980	57/12680	0.000322817	0.0100916	0.00820182	ENSG00000179546/ENSG00000058668/ENSG00000072062/ENSG00000105723/ENSG00000105290/ENSG00000078369/ENSG00000099864/ENSG00000196924/ENSG00000088256/ENSG00000129911/ENSG00000079805/ENSG00000169375/ENSG00000090020	13
cls5	GO:0198738	cell-cell signaling by wnt	55/980	445/12680	0.000333937	0.0103747	0.00843197	ENSG00000107404/ENSG00000076201/ENSG00000173801/ENSG00000101311/ENSG00000146678/ENSG00000104332/ENSG00000137815/ENSG00000184634/ENSG00000196562/ENSG00000198742/ENSG00000150457/ENSG00000103197/ENSG00000148400/ENSG00000107263/ENSG00000188064/ENSG00000100354/ENSG00000146648/ENSG00000006125/ENSG00000154237/ENSG00000108100/ENSG00000092847/ENSG00000105723/ENSG00000125818/ENSG00000104517/ENSG00000118689…	55
cls5	GO:0002064	epithelial cell development	28/980	182/12680	0.000341403	0.0105416	0.00856759	ENSG00000105426/ENSG00000169710/ENSG00000153162/ENSG00000158769/ENSG00000172037/ENSG00000148400/ENSG00000107263/ENSG00000188064/ENSG00000083857/ENSG00000105723/ENSG00000075426/ENSG00000100311/ENSG00000179820/ENSG00000131759/ENSG00000157483/ENSG00000092820/ENSG00000128567/ENSG00000182871/ENSG00000136068/ENSG00000196924/ENSG00000101076/ENSG00000138771/ENSG00000077782/ENSG00000100106/ENSG00000106397…	28
cls5	GO:0048638	regulation of developmental growth	36/980	257/12680	0.000352621	0.0107666	0.00875042	ENSG00000101665/ENSG00000105426/ENSG00000106683/ENSG00000104332/ENSG00000108557/ENSG00000126561/ENSG00000101126/ENSG00000198742/ENSG00000150457/ENSG00000148400/ENSG00000088812/ENSG00000185122/ENSG00000253729/ENSG00000160211/ENSG00000138685/ENSG00000105723/ENSG00000198910/ENSG00000092820/ENSG00000184349/ENSG00000188157/ENSG00000174705/ENSG00000105429/ENSG00000077782/ENSG00000008083/ENSG00000142453…	36
cls5	GO:0008593	regulation of Notch signaling pathway	17/980	88/12680	0.000354161	0.0107666	0.00875042	ENSG00000161021/ENSG00000148400/ENSG00000196782/ENSG00000146648/ENSG00000101346/ENSG00000142208/ENSG00000092969/ENSG00000198911/ENSG00000168610/ENSG00000108175/ENSG00000106003/ENSG00000131899/ENSG00000184916/ENSG00000100393/ENSG00000178951/ENSG00000005339/ENSG00000078699	17
cls5	GO:1903798	regulation of production of miRNAs involved in gene silencing by miRNA	7/980	19/12680	0.000355106	0.0107666	0.00875042	ENSG00000126934/ENSG00000141027/ENSG00000141510/ENSG00000196498/ENSG00000146648/ENSG00000105329/ENSG00000168610	7
cls5	GO:0050679	positive regulation of epithelial cell proliferation	24/980	147/12680	0.000364902	0.0109973	0.00893797	ENSG00000154229/ENSG00000173511/ENSG00000153162/ENSG00000104332/ENSG00000126561/ENSG00000141736/ENSG00000148400/ENSG00000135862/ENSG00000146648/ENSG00000138685/ENSG00000143437/ENSG00000100311/ENSG00000141564/ENSG00000124782/ENSG00000030582/ENSG00000077782/ENSG00000142208/ENSG00000168610/ENSG00000100292/ENSG00000204217/ENSG00000125686/ENSG00000117139/ENSG00000183856/ENSG00000183779	24
cls5	GO:0050804	modulation of chemical synaptic transmission	41/980	306/12680	0.00036793	0.0110148	0.00895221	ENSG00000107404/ENSG00000147044/ENSG00000103496/ENSG00000159842/ENSG00000105426/ENSG00000161011/ENSG00000165802/ENSG00000101126/ENSG00000171603/ENSG00000075461/ENSG00000020129/ENSG00000108262/ENSG00000169213/ENSG00000146648/ENSG00000174437/ENSG00000072062/ENSG00000148730/ENSG00000131759/ENSG00000171992/ENSG00000149091/ENSG00000169057/ENSG00000162105/ENSG00000084112/ENSG00000133216/ENSG00000221890…	41
cls5	GO:0032872	regulation of stress-activated MAPK cascade	29/980	192/12680	0.00036986	0.0110148	0.00895221	ENSG00000131323/ENSG00000104332/ENSG00000126934/ENSG00000196396/ENSG00000008294/ENSG00000111206/ENSG00000141027/ENSG00000107263/ENSG00000188064/ENSG00000146648/ENSG00000123143/ENSG00000092820/ENSG00000064393/ENSG00000006432/ENSG00000169967/ENSG00000142208/ENSG00000133895/ENSG00000092969/ENSG00000071054/ENSG00000158828/ENSG00000141503/ENSG00000198909/ENSG00000115694/ENSG00000154447/ENSG00000149930…	29
cls5	GO:0010634	positive regulation of epithelial cell migration	22/980	130/12680	0.000379063	0.0112225	0.00912099	ENSG00000154229/ENSG00000126561/ENSG00000144711/ENSG00000138685/ENSG00000100311/ENSG00000105329/ENSG00000005884/ENSG00000124782/ENSG00000030582/ENSG00000077782/ENSG00000050820/ENSG00000142208/ENSG00000092969/ENSG00000163513/ENSG00000100292/ENSG00000204217/ENSG00000071054/ENSG00000198909/ENSG00000034152/ENSG00000061273/ENSG00000134954/ENSG00000111961	22
cls5	GO:0099177	regulation of trans-synaptic signaling	41/980	307/12680	0.000393898	0.0115935	0.00942251	ENSG00000107404/ENSG00000147044/ENSG00000103496/ENSG00000159842/ENSG00000105426/ENSG00000161011/ENSG00000165802/ENSG00000101126/ENSG00000171603/ENSG00000075461/ENSG00000020129/ENSG00000108262/ENSG00000169213/ENSG00000146648/ENSG00000174437/ENSG00000072062/ENSG00000148730/ENSG00000131759/ENSG00000171992/ENSG00000149091/ENSG00000169057/ENSG00000162105/ENSG00000084112/ENSG00000133216/ENSG00000221890…	41
cls5	GO:0035196	production of miRNAs involved in gene silencing by miRNA	11/980	44/12680	0.00039671	0.0116084	0.0094346	ENSG00000126934/ENSG00000141027/ENSG00000141510/ENSG00000196498/ENSG00000146648/ENSG00000128191/ENSG00000092847/ENSG00000105329/ENSG00000168610/ENSG00000123908/ENSG00000100697	11
cls5	GO:0010639	negative regulation of organelle organization	47/980	367/12680	0.000403793	0.0117473	0.00954754	ENSG00000173898/ENSG00000239306/ENSG00000101421/ENSG00000158769/ENSG00000160789/ENSG00000070366/ENSG00000102977/ENSG00000073050/ENSG00000197694/ENSG00000141510/ENSG00000103197/ENSG00000176994/ENSG00000197321/ENSG00000175662/ENSG00000104880/ENSG00000109111/ENSG00000104517/ENSG00000179820/ENSG00000073111/ENSG00000159692/ENSG00000158195/ENSG00000157933/ENSG00000084112/ENSG00000177731/ENSG00000115306…	47
cls5	GO:0010810	regulation of cell-substrate adhesion	26/980	166/12680	0.000413375	0.011957	0.00971794	ENSG00000147044/ENSG00000173801/ENSG00000101311/ENSG00000104332/ENSG00000077942/ENSG00000148400/ENSG00000124126/ENSG00000091409/ENSG00000130402/ENSG00000064042/ENSG00000179820/ENSG00000005884/ENSG00000173402/ENSG00000124782/ENSG00000167657/ENSG00000184349/ENSG00000196924/ENSG00000065613/ENSG00000100106/ENSG00000133895/ENSG00000071054/ENSG00000141503/ENSG00000079805/ENSG00000108821/ENSG00000152818…	26
cls5	GO:0044089	positive regulation of cellular component biogenesis	55/980	449/12680	0.000417281	0.012001	0.00975371	ENSG00000128283/ENSG00000154229/ENSG00000106683/ENSG00000075618/ENSG00000104332/ENSG00000159363/ENSG00000113300/ENSG00000101126/ENSG00000171603/ENSG00000141510/ENSG00000151208/ENSG00000177106/ENSG00000185122/ENSG00000204843/ENSG00000103319/ENSG00000064042/ENSG00000107140/ENSG00000171992/ENSG00000120896/ENSG00000105329/ENSG00000158195/ENSG00000169057/ENSG00000089159/ENSG00000099864/ENSG00000133216…	55
cls5	GO:0036293	response to decreased oxygen levels	41/980	308/12680	0.00042149	0.0120532	0.00979611	ENSG00000173511/ENSG00000104332/ENSG00000160789/ENSG00000073050/ENSG00000134013/ENSG00000141510/ENSG00000148400/ENSG00000185122/ENSG00000130402/ENSG00000103319/ENSG00000143437/ENSG00000125818/ENSG00000118689/ENSG00000084093/ENSG00000101337/ENSG00000091542/ENSG00000078369/ENSG00000169057/ENSG00000184216/ENSG00000196365/ENSG00000149428/ENSG00000064393/ENSG00000116016/ENSG00000172379/ENSG00000110395…	41
cls5	GO:0043410	positive regulation of MAPK cascade	49/980	388/12680	0.00042443	0.0120687	0.00980871	ENSG00000131323/ENSG00000154229/ENSG00000126934/ENSG00000160867/ENSG00000026508/ENSG00000110514/ENSG00000196396/ENSG00000133059/ENSG00000008294/ENSG00000141736/ENSG00000131653/ENSG00000148400/ENSG00000107263/ENSG00000188064/ENSG00000146648/ENSG00000070614/ENSG00000138685/ENSG00000162889/ENSG00000100311/ENSG00000071553/ENSG00000120896/ENSG00000105329/ENSG00000123143/ENSG00000141753/ENSG00000184216…	49
cls5	GO:0071559	response to transforming growth factor beta	29/980	194/12680	0.000440841	0.0124645	0.0101304	ENSG00000101665/ENSG00000101311/ENSG00000104332/ENSG00000158769/ENSG00000119681/ENSG00000159840/ENSG00000141510/ENSG00000198742/ENSG00000134871/ENSG00000104880/ENSG00000105329/ENSG00000089159/ENSG00000157933/ENSG00000005884/ENSG00000186174/ENSG00000064393/ENSG00000198369/ENSG00000110395/ENSG00000133895/ENSG00000092969/ENSG00000163513/ENSG00000108175/ENSG00000079805/ENSG00000108821/ENSG00000100393…	29
cls5	GO:0000422	autophagy of mitochondrion	15/980	74/12680	0.000453602	0.0124645	0.0101304	ENSG00000110046/ENSG00000161011/ENSG00000159363/ENSG00000141510/ENSG00000198742/ENSG00000103197/ENSG00000105401/ENSG00000105723/ENSG00000198925/ENSG00000070770/ENSG00000198911/ENSG00000072310/ENSG00000158828/ENSG00000110497/ENSG00000175224	15
cls5	GO:0061726	mitochondrion disassembly	15/980	74/12680	0.000453602	0.0124645	0.0101304	ENSG00000110046/ENSG00000161011/ENSG00000159363/ENSG00000141510/ENSG00000198742/ENSG00000103197/ENSG00000105401/ENSG00000105723/ENSG00000198925/ENSG00000070770/ENSG00000198911/ENSG00000072310/ENSG00000158828/ENSG00000110497/ENSG00000175224	15
cls5	GO:0031668	cellular response to extracellular stimulus	31/980	213/12680	0.000457123	0.0124645	0.0101304	ENSG00000104332/ENSG00000149485/ENSG00000142178/ENSG00000101126/ENSG00000141510/ENSG00000091409/ENSG00000118689/ENSG00000102572/ENSG00000141564/ENSG00000132382/ENSG00000160007/ENSG00000114867/ENSG00000103148/ENSG00000163083/ENSG00000173273/ENSG00000105698/ENSG00000110395/ENSG00000100330/ENSG00000198911/ENSG00000072310/ENSG00000100292/ENSG00000204217/ENSG00000125686/ENSG00000112658/ENSG00000197256…	31
cls5	GO:0070482	response to oxygen levels	43/980	329/12680	0.000457187	0.0124645	0.0101304	ENSG00000173511/ENSG00000104332/ENSG00000160789/ENSG00000073050/ENSG00000134013/ENSG00000141510/ENSG00000148400/ENSG00000185122/ENSG00000130402/ENSG00000103319/ENSG00000143437/ENSG00000125818/ENSG00000118689/ENSG00000084093/ENSG00000071553/ENSG00000101337/ENSG00000091542/ENSG00000078369/ENSG00000169057/ENSG00000184216/ENSG00000196365/ENSG00000149428/ENSG00000064393/ENSG00000116016/ENSG00000172379…	43
cls5	GO:0001841	neural tube formation	18/980	98/12680	0.000458433	0.0124645	0.0101304	ENSG00000107404/ENSG00000104332/ENSG00000120254/ENSG00000184634/ENSG00000103197/ENSG00000072062/ENSG00000131759/ENSG00000105329/ENSG00000157933/ENSG00000160007/ENSG00000117713/ENSG00000075275/ENSG00000138771/ENSG00000089094/ENSG00000196576/ENSG00000169641/ENSG00000092969/ENSG00000168758	18
cls5	GO:0030855	epithelial cell differentiation	58/980	482/12680	0.000463272	0.0124645	0.0101304	ENSG00000118898/ENSG00000105426/ENSG00000173801/ENSG00000169710/ENSG00000153162/ENSG00000158769/ENSG00000103089/ENSG00000147862/ENSG00000172037/ENSG00000072778/ENSG00000148400/ENSG00000107263/ENSG00000184363/ENSG00000151208/ENSG00000124151/ENSG00000188064/ENSG00000083857/ENSG00000187498/ENSG00000138685/ENSG00000132510/ENSG00000105723/ENSG00000096696/ENSG00000075426/ENSG00000100311/ENSG00000179820…	58
cls5	GO:0030098	lymphocyte differentiation	33/980	232/12680	0.000463363	0.0124645	0.0101304	ENSG00000077238/ENSG00000101665/ENSG00000108840/ENSG00000104332/ENSG00000175467/ENSG00000141736/ENSG00000171608/ENSG00000141510/ENSG00000124126/ENSG00000071564/ENSG00000253729/ENSG00000131759/ENSG00000136802/ENSG00000065000/ENSG00000110719/ENSG00000104853/ENSG00000081059/ENSG00000163513/ENSG00000168610/ENSG00000112658/ENSG00000108175/ENSG00000135905/ENSG00000106003/ENSG00000104856/ENSG00000131188…	33
cls5	GO:0006027	glycosaminoglycan catabolic process	10/980	38/12680	0.000465074	0.0124645	0.0101304	ENSG00000063660/ENSG00000026508/ENSG00000187446/ENSG00000108784/ENSG00000138685/ENSG00000105329/ENSG00000142798/ENSG00000188157/ENSG00000141012/ENSG00000090020	10
cls5	GO:0046888	negative regulation of hormone secretion	10/980	38/12680	0.000465074	0.0124645	0.0101304	ENSG00000104332/ENSG00000141959/ENSG00000084093/ENSG00000135631/ENSG00000163083/ENSG00000072310/ENSG00000198355/ENSG00000156675/ENSG00000179295/ENSG00000167470	10
cls5	GO:0002009	morphogenesis of an epithelium	55/980	451/12680	0.000465593	0.0124645	0.0101304	ENSG00000107404/ENSG00000074527/ENSG00000130702/ENSG00000104332/ENSG00000026508/ENSG00000120254/ENSG00000184634/ENSG00000198742/ENSG00000103197/ENSG00000148400/ENSG00000138759/ENSG00000151208/ENSG00000188064/ENSG00000187498/ENSG00000146648/ENSG00000006125/ENSG00000072062/ENSG00000138685/ENSG00000125818/ENSG00000131759/ENSG00000105329/ENSG00000128567/ENSG00000157933/ENSG00000130726/ENSG00000160007…	55
cls5	GO:0070302	regulation of stress-activated protein kinase signaling cascade	29/980	195/12680	0.000480643	0.0127725	0.0103807	ENSG00000131323/ENSG00000104332/ENSG00000126934/ENSG00000196396/ENSG00000008294/ENSG00000111206/ENSG00000141027/ENSG00000107263/ENSG00000188064/ENSG00000146648/ENSG00000123143/ENSG00000092820/ENSG00000064393/ENSG00000006432/ENSG00000169967/ENSG00000142208/ENSG00000133895/ENSG00000092969/ENSG00000071054/ENSG00000158828/ENSG00000141503/ENSG00000198909/ENSG00000115694/ENSG00000154447/ENSG00000149930…	29
cls5	GO:0032233	positive regulation of actin filament bundle assembly	12/980	52/12680	0.00048471	0.0127725	0.0103807	ENSG00000106683/ENSG00000104332/ENSG00000064042/ENSG00000107140/ENSG00000171992/ENSG00000120896/ENSG00000089159/ENSG00000196924/ENSG00000174705/ENSG00000133789/ENSG00000172403/ENSG00000074964	12
cls5	GO:0043536	positive regulation of blood vessel endothelial cell migration	12/980	52/12680	0.00048471	0.0127725	0.0103807	ENSG00000154229/ENSG00000126561/ENSG00000138685/ENSG00000100311/ENSG00000105329/ENSG00000077782/ENSG00000142208/ENSG00000100292/ENSG00000198909/ENSG00000034152/ENSG00000061273/ENSG00000134954	12
cls5	GO:0010563	negative regulation of phosphorus metabolic process	57/980	473/12680	0.000498699	0.0130727	0.0106247	ENSG00000148841/ENSG00000107404/ENSG00000101665/ENSG00000104332/ENSG00000013588/ENSG00000196396/ENSG00000187446/ENSG00000166897/ENSG00000204673/ENSG00000111206/ENSG00000141027/ENSG00000141510/ENSG00000150457/ENSG00000103197/ENSG00000077942/ENSG00000176994/ENSG00000107263/ENSG00000253729/ENSG00000013364/ENSG00000154237/ENSG00000105723/ENSG00000160208/ENSG00000100311/ENSG00000179820/ENSG00000107140…	57
cls5	GO:0003281	ventricular septum development	14/980	67/12680	0.000503521	0.0131307	0.0106718	ENSG00000101665/ENSG00000148400/ENSG00000006125/ENSG00000127418/ENSG00000092148/ENSG00000103148/ENSG00000169641/ENSG00000092969/ENSG00000135766/ENSG00000163513/ENSG00000204217/ENSG00000079805/ENSG00000179588/ENSG00000137868	14
cls5	GO:0050678	regulation of epithelial cell proliferation	36/980	262/12680	0.000510704	0.0132494	0.0107683	ENSG00000101940/ENSG00000147044/ENSG00000154229/ENSG00000173511/ENSG00000153162/ENSG00000104332/ENSG00000147862/ENSG00000126561/ENSG00000196562/ENSG00000141736/ENSG00000148400/ENSG00000135862/ENSG00000253729/ENSG00000146648/ENSG00000138685/ENSG00000143437/ENSG00000100311/ENSG00000105329/ENSG00000276043/ENSG00000141564/ENSG00000124782/ENSG00000030582/ENSG00000077782/ENSG00000142208/ENSG00000133895…	36
cls5	GO:0085029	extracellular matrix assembly	9/980	32/12680	0.000522769	0.0134928	0.0109662	ENSG00000074527/ENSG00000172037/ENSG00000148400/ENSG00000105329/ENSG00000173402/ENSG00000187720/ENSG00000019144/ENSG00000106397/ENSG00000169604	9
cls5	GO:0016055	Wnt signaling pathway	54/980	443/12680	0.000528451	0.0135699	0.0110288	ENSG00000107404/ENSG00000173801/ENSG00000101311/ENSG00000146678/ENSG00000104332/ENSG00000137815/ENSG00000184634/ENSG00000196562/ENSG00000198742/ENSG00000150457/ENSG00000103197/ENSG00000148400/ENSG00000107263/ENSG00000188064/ENSG00000100354/ENSG00000146648/ENSG00000006125/ENSG00000154237/ENSG00000108100/ENSG00000092847/ENSG00000105723/ENSG00000125818/ENSG00000104517/ENSG00000118689/ENSG00000105329…	54
cls5	GO:0061564	axon development	53/980	433/12680	0.000537626	0.0136862	0.0111234	ENSG00000107404/ENSG00000074527/ENSG00000173898/ENSG00000154229/ENSG00000130702/ENSG00000063660/ENSG00000105426/ENSG00000106683/ENSG00000147862/ENSG00000172037/ENSG00000101126/ENSG00000141736/ENSG00000171608/ENSG00000197694/ENSG00000196923/ENSG00000148400/ENSG00000142949/ENSG00000174238/ENSG00000033327/ENSG00000102572/ENSG00000198910/ENSG00000092820/ENSG00000133216/ENSG00000160007/ENSG00000173402…	53
cls5	GO:0043488	regulation of mRNA stability	26/980	169/12680	0.00054773	0.0136862	0.0111234	ENSG00000154229/ENSG00000140350/ENSG00000099783/ENSG00000089280/ENSG00000179134/ENSG00000099622/ENSG00000125818/ENSG00000162889/ENSG00000091542/ENSG00000090621/ENSG00000114867/ENSG00000142208/ENSG00000223496/ENSG00000120948/ENSG00000128016/ENSG00000181588/ENSG00000112183/ENSG00000020577/ENSG00000026025/ENSG00000153187/ENSG00000138668/ENSG00000204120/ENSG00000054118/ENSG00000129245/ENSG00000087191…	26
cls5	GO:0071867	response to monoamine	13/980	60/12680	0.000548737	0.0136862	0.0111234	ENSG00000179546/ENSG00000058668/ENSG00000072062/ENSG00000105723/ENSG00000105290/ENSG00000078369/ENSG00000099864/ENSG00000196924/ENSG00000088256/ENSG00000129911/ENSG00000079805/ENSG00000169375/ENSG00000090020	13
cls5	GO:0071869	response to catecholamine	13/980	60/12680	0.000548737	0.0136862	0.0111234	ENSG00000179546/ENSG00000058668/ENSG00000072062/ENSG00000105723/ENSG00000105290/ENSG00000078369/ENSG00000099864/ENSG00000196924/ENSG00000088256/ENSG00000129911/ENSG00000079805/ENSG00000169375/ENSG00000090020	13
cls5	GO:0090278	negative regulation of peptide hormone secretion	8/980	26/12680	0.000548898	0.0136862	0.0111234	ENSG00000104332/ENSG00000141959/ENSG00000084093/ENSG00000163083/ENSG00000072310/ENSG00000198355/ENSG00000179295/ENSG00000167470	8
cls5	GO:0032535	regulation of cellular component size	42/980	322/12680	0.000552635	0.0136862	0.0111234	ENSG00000128283/ENSG00000173898/ENSG00000105426/ENSG00000106683/ENSG00000159363/ENSG00000142784/ENSG00000204673/ENSG00000101126/ENSG00000197694/ENSG00000124126/ENSG00000197321/ENSG00000177119/ENSG00000169213/ENSG00000188064/ENSG00000179820/ENSG00000198910/ENSG00000158195/ENSG00000092820/ENSG00000141564/ENSG00000136802/ENSG00000084112/ENSG00000160007/ENSG00000177731/ENSG00000197879/ENSG00000184349…	42
cls5	GO:0043588	skin development	30/980	206/12680	0.000554737	0.0136862	0.0111234	ENSG00000118898/ENSG00000130702/ENSG00000173801/ENSG00000101311/ENSG00000103089/ENSG00000197535/ENSG00000148400/ENSG00000138759/ENSG00000184363/ENSG00000091409/ENSG00000124151/ENSG00000146648/ENSG00000096696/ENSG00000075426/ENSG00000005884/ENSG00000137497/ENSG00000136068/ENSG00000075275/ENSG00000167114/ENSG00000092969/ENSG00000125686/ENSG00000112658/ENSG00000128016/ENSG00000179526/ENSG00000175832…	30
cls5	GO:0070371	ERK1 and ERK2 cascade	30/980	206/12680	0.000554737	0.0136862	0.0111234	ENSG00000154229/ENSG00000126934/ENSG00000160867/ENSG00000026508/ENSG00000196396/ENSG00000133059/ENSG00000141736/ENSG00000131653/ENSG00000077942/ENSG00000148400/ENSG00000107263/ENSG00000146648/ENSG00000138685/ENSG00000100311/ENSG00000071553/ENSG00000105329/ENSG00000092820/ENSG00000145901/ENSG00000133216/ENSG00000198369/ENSG00000103653/ENSG00000125686/ENSG00000165238/ENSG00000157764/ENSG00000179295…	30
cls5	GO:0010596	negative regulation of endothelial cell migration	10/980	39/12680	0.000582708	0.0143062	0.0116272	ENSG00000100065/ENSG00000108840/ENSG00000173801/ENSG00000058668/ENSG00000148400/ENSG00000138685/ENSG00000105329/ENSG00000169057/ENSG00000133121/ENSG00000136848	10
cls5	GO:0030518	intracellular steroid hormone receptor signaling pathway	18/980	100/12680	0.00059012	0.0144178	0.011718	ENSG00000104332/ENSG00000160633/ENSG00000141027/ENSG00000196498/ENSG00000104517/ENSG00000117713/ENSG00000123064/ENSG00000142453/ENSG00000155846/ENSG00000125686/ENSG00000108175/ENSG00000197256/ENSG00000198171/ENSG00000269858/ENSG00000100393/ENSG00000178951/ENSG00000103126/ENSG00000130254	18
cls5	GO:0031098	stress-activated protein kinase signaling cascade	34/980	245/12680	0.000603142	0.0146648	0.0119187	ENSG00000131323/ENSG00000104332/ENSG00000126934/ENSG00000196396/ENSG00000008294/ENSG00000111206/ENSG00000141027/ENSG00000107263/ENSG00000188064/ENSG00000146648/ENSG00000162889/ENSG00000123143/ENSG00000092820/ENSG00000184216/ENSG00000064393/ENSG00000006432/ENSG00000169967/ENSG00000142208/ENSG00000133895/ENSG00000092969/ENSG00000071054/ENSG00000158828/ENSG00000141503/ENSG00000128016/ENSG00000198909…	34
cls5	GO:0032231	regulation of actin filament bundle assembly	16/980	84/12680	0.000615655	0.0148971	0.0121075	ENSG00000106683/ENSG00000104332/ENSG00000158769/ENSG00000104880/ENSG00000064042/ENSG00000107140/ENSG00000171992/ENSG00000120896/ENSG00000158195/ENSG00000089159/ENSG00000196924/ENSG00000174705/ENSG00000133789/ENSG00000172403/ENSG00000074964/ENSG00000090020	16
cls5	GO:1902903	regulation of supramolecular fiber organization	40/980	304/12680	0.000622907	0.0150004	0.0121915	ENSG00000128283/ENSG00000173898/ENSG00000106683/ENSG00000104332/ENSG00000158769/ENSG00000197694/ENSG00000124126/ENSG00000197321/ENSG00000104880/ENSG00000204843/ENSG00000064042/ENSG00000179820/ENSG00000107140/ENSG00000171992/ENSG00000120896/ENSG00000158195/ENSG00000169057/ENSG00000089159/ENSG00000084112/ENSG00000160007/ENSG00000177731/ENSG00000197879/ENSG00000137497/ENSG00000167657/ENSG00000115306…	40
cls5	GO:0008544	epidermis development	33/980	236/12680	0.000630194	0.0151037	0.0122754	ENSG00000118898/ENSG00000130702/ENSG00000173801/ENSG00000101311/ENSG00000134531/ENSG00000103089/ENSG00000114270/ENSG00000197535/ENSG00000148400/ENSG00000184363/ENSG00000124151/ENSG00000146648/ENSG00000174437/ENSG00000096696/ENSG00000075426/ENSG00000137497/ENSG00000136068/ENSG00000075275/ENSG00000077782/ENSG00000132589/ENSG00000100106/ENSG00000092969/ENSG00000125686/ENSG00000128016/ENSG00000179526…	33
cls5	GO:0007178	transmembrane receptor protein serine/threonine kinase signaling pathway	36/980	265/12680	0.000633221	0.0151043	0.0122759	ENSG00000101665/ENSG00000101311/ENSG00000153162/ENSG00000239306/ENSG00000104332/ENSG00000158769/ENSG00000119681/ENSG00000159840/ENSG00000141510/ENSG00000198742/ENSG00000148400/ENSG00000104880/ENSG00000105329/ENSG00000089159/ENSG00000157933/ENSG00000005884/ENSG00000186174/ENSG00000064393/ENSG00000137497/ENSG00000115306/ENSG00000105429/ENSG00000101076/ENSG00000163083/ENSG00000198369/ENSG00000110395…	36
cls5	GO:0007409	axonogenesis	49/980	395/12680	0.000637926	0.0151447	0.0123087	ENSG00000107404/ENSG00000074527/ENSG00000173898/ENSG00000154229/ENSG00000130702/ENSG00000063660/ENSG00000105426/ENSG00000106683/ENSG00000147862/ENSG00000172037/ENSG00000101126/ENSG00000141736/ENSG00000171608/ENSG00000197694/ENSG00000196923/ENSG00000148400/ENSG00000174238/ENSG00000033327/ENSG00000198910/ENSG00000092820/ENSG00000133216/ENSG00000160007/ENSG00000173402/ENSG00000184349/ENSG00000115306…	49
cls5	GO:0071902	positive regulation of protein serine/threonine kinase activity	37/980	275/12680	0.000644532	0.0152297	0.0123778	ENSG00000058668/ENSG00000126934/ENSG00000110514/ENSG00000196396/ENSG00000112576/ENSG00000008294/ENSG00000141736/ENSG00000131653/ENSG00000107263/ENSG00000188064/ENSG00000146648/ENSG00000138685/ENSG00000108100/ENSG00000162889/ENSG00000100311/ENSG00000105329/ENSG00000123143/ENSG00000141564/ENSG00000184216/ENSG00000170776/ENSG00000077782/ENSG00000006432/ENSG00000169967/ENSG00000142208/ENSG00000103653…	37
cls5	GO:1901342	regulation of vasculature development	34/980	246/12680	0.000649417	0.0152734	0.0124133	ENSG00000100065/ENSG00000154229/ENSG00000108840/ENSG00000173801/ENSG00000173511/ENSG00000058668/ENSG00000104332/ENSG00000141736/ENSG00000148400/ENSG00000134871/ENSG00000138685/ENSG00000092847/ENSG00000100311/ENSG00000161999/ENSG00000169057/ENSG00000142798/ENSG00000064393/ENSG00000030582/ENSG00000092969/ENSG00000135766/ENSG00000163513/ENSG00000168610/ENSG00000100292/ENSG00000065970/ENSG00000198909…	34
cls5	GO:1901888	regulation of cell junction assembly	23/980	144/12680	0.000658403	0.0154127	0.0125266	ENSG00000105426/ENSG00000104332/ENSG00000158769/ENSG00000101126/ENSG00000171603/ENSG00000107263/ENSG00000151208/ENSG00000072062/ENSG00000103319/ENSG00000064042/ENSG00000133216/ENSG00000114867/ENSG00000197879/ENSG00000167657/ENSG00000184349/ENSG00000188157/ENSG00000126243/ENSG00000065613/ENSG00000173621/ENSG00000071054/ENSG00000142627/ENSG00000112139/ENSG00000090020	23
cls5	GO:0042330	taxis	53/980	437/12680	0.000668267	0.0155712	0.0126554	ENSG00000107404/ENSG00000074527/ENSG00000103496/ENSG00000173898/ENSG00000154229/ENSG00000130702/ENSG00000063660/ENSG00000173511/ENSG00000147862/ENSG00000172037/ENSG00000017797/ENSG00000141736/ENSG00000171608/ENSG00000197694/ENSG00000107862/ENSG00000196923/ENSG00000103197/ENSG00000148400/ENSG00000124126/ENSG00000177119/ENSG00000138685/ENSG00000033327/ENSG00000100311/ENSG00000198910/ENSG00000105329…	53
cls5	GO:0048511	rhythmic process	33/980	237/12680	0.000679394	0.0157454	0.0127969	ENSG00000203668/ENSG00000108557/ENSG00000142178/ENSG00000108784/ENSG00000101126/ENSG00000141027/ENSG00000106144/ENSG00000141510/ENSG00000077150/ENSG00000196498/ENSG00000187555/ENSG00000253729/ENSG00000146648/ENSG00000118058/ENSG00000173120/ENSG00000118689/ENSG00000132382/ENSG00000101076/ENSG00000088256/ENSG00000092969/ENSG00000106546/ENSG00000072310/ENSG00000120948/ENSG00000104856/ENSG00000153187…	33
cls5	GO:0051223	regulation of protein transport	59/980	500/12680	0.000681996	0.0157454	0.0127969	ENSG00000160299/ENSG00000103496/ENSG00000154229/ENSG00000076201/ENSG00000173801/ENSG00000101311/ENSG00000153162/ENSG00000104332/ENSG00000196396/ENSG00000187446/ENSG00000104805/ENSG00000159363/ENSG00000135506/ENSG00000141959/ENSG00000141736/ENSG00000141510/ENSG00000068400/ENSG00000196535/ENSG00000148396/ENSG00000146648/ENSG00000072062/ENSG00000105723/ENSG00000109111/ENSG00000104517/ENSG00000084093…	59
cls5	GO:0022411	cellular component disassembly	58/980	490/12680	0.000699423	0.016074	0.013064	ENSG00000107404/ENSG00000110046/ENSG00000173898/ENSG00000154229/ENSG00000075618/ENSG00000160867/ENSG00000161011/ENSG00000026508/ENSG00000159363/ENSG00000168487/ENSG00000163820/ENSG00000197694/ENSG00000107862/ENSG00000178950/ENSG00000141510/ENSG00000198742/ENSG00000103197/ENSG00000144711/ENSG00000176994/ENSG00000197321/ENSG00000105401/ENSG00000185122/ENSG00000135862/ENSG00000204843/ENSG00000126214…	58
cls5	GO:0001666	response to hypoxia	39/980	296/12680	0.000705558	0.0161412	0.0131186	ENSG00000173511/ENSG00000104332/ENSG00000160789/ENSG00000073050/ENSG00000134013/ENSG00000141510/ENSG00000148400/ENSG00000185122/ENSG00000130402/ENSG00000143437/ENSG00000125818/ENSG00000118689/ENSG00000084093/ENSG00000101337/ENSG00000091542/ENSG00000078369/ENSG00000169057/ENSG00000184216/ENSG00000196365/ENSG00000149428/ENSG00000064393/ENSG00000116016/ENSG00000172379/ENSG00000142208/ENSG00000092969…	39
cls5	GO:0070920	regulation of production of small RNA involved in gene silencing by RNA	7/980	21/12680	0.000714559	0.0162732	0.0132259	ENSG00000126934/ENSG00000141027/ENSG00000141510/ENSG00000196498/ENSG00000146648/ENSG00000105329/ENSG00000168610	7
cls5	GO:0006026	aminoglycan catabolic process	10/980	40/12680	0.000723898	0.0164116	0.0133384	ENSG00000063660/ENSG00000026508/ENSG00000187446/ENSG00000108784/ENSG00000138685/ENSG00000105329/ENSG00000142798/ENSG00000188157/ENSG00000141012/ENSG00000090020	10
cls5	GO:0031346	positive regulation of cell projection organization	41/980	317/12680	0.000758593	0.0171211	0.013915	ENSG00000107404/ENSG00000128283/ENSG00000106683/ENSG00000075618/ENSG00000101126/ENSG00000198742/ENSG00000107263/ENSG00000151208/ENSG00000177106/ENSG00000091409/ENSG00000103319/ENSG00000044090/ENSG00000104897/ENSG00000198910/ENSG00000158195/ENSG00000162105/ENSG00000099864/ENSG00000005884/ENSG00000160007/ENSG00000124782/ENSG00000184349/ENSG00000188157/ENSG00000105429/ENSG00000030582/ENSG00000077782…	41
cls5	GO:0046649	lymphocyte activation	54/980	450/12680	0.000767723	0.0172498	0.0140196	ENSG00000077238/ENSG00000101665/ENSG00000108840/ENSG00000104332/ENSG00000026508/ENSG00000106348/ENSG00000112576/ENSG00000175467/ENSG00000141736/ENSG00000171608/ENSG00000141510/ENSG00000124126/ENSG00000151208/ENSG00000071564/ENSG00000253729/ENSG00000109111/ENSG00000131759/ENSG00000105329/ENSG00000123143/ENSG00000102034/ENSG00000136802/ENSG00000100345/ENSG00000065000/ENSG00000185950/ENSG00000110719…	54
cls5	GO:0019827	stem cell population maintenance	22/980	137/12680	0.000793285	0.0177449	0.014422	ENSG00000104332/ENSG00000180182/ENSG00000137815/ENSG00000123200/ENSG00000184634/ENSG00000181222/ENSG00000134013/ENSG00000125966/ENSG00000148400/ENSG00000124151/ENSG00000138685/ENSG00000118689/ENSG00000084093/ENSG00000157933/ENSG00000171206/ENSG00000186174/ENSG00000117713/ENSG00000089094/ENSG00000099817/ENSG00000168610/ENSG00000166477/ENSG00000178764	22
cls5	GO:0009896	positive regulation of catabolic process	49/980	399/12680	0.000798908	0.0177626	0.0144364	ENSG00000107404/ENSG00000101665/ENSG00000160445/ENSG00000119682/ENSG00000101997/ENSG00000196396/ENSG00000163820/ENSG00000198742/ENSG00000103197/ENSG00000176994/ENSG00000105401/ENSG00000185122/ENSG00000173548/ENSG00000100354/ENSG00000130147/ENSG00000143437/ENSG00000196235/ENSG00000100596/ENSG00000105723/ENSG00000118689/ENSG00000092820/ENSG00000171206/ENSG00000186815/ENSG00000185950/ENSG00000142208…	49
cls5	GO:0034249	negative regulation of cellular amide metabolic process	23/980	146/12680	0.000801136	0.0177626	0.0144364	ENSG00000115053/ENSG00000179134/ENSG00000099622/ENSG00000100354/ENSG00000176974/ENSG00000092847/ENSG00000148730/ENSG00000131759/ENSG00000149187/ENSG00000114867/ENSG00000167657/ENSG00000168610/ENSG00000120948/ENSG00000137449/ENSG00000128016/ENSG00000181588/ENSG00000112183/ENSG00000020577/ENSG00000138668/ENSG00000204120/ENSG00000123908/ENSG00000129245/ENSG00000185650	23
cls5	GO:0045936	negative regulation of phosphate metabolic process	56/980	472/12680	0.00081283	0.0179429	0.0145829	ENSG00000148841/ENSG00000107404/ENSG00000101665/ENSG00000104332/ENSG00000013588/ENSG00000196396/ENSG00000187446/ENSG00000166897/ENSG00000204673/ENSG00000111206/ENSG00000141027/ENSG00000141510/ENSG00000150457/ENSG00000103197/ENSG00000077942/ENSG00000176994/ENSG00000107263/ENSG00000253729/ENSG00000013364/ENSG00000154237/ENSG00000160208/ENSG00000100311/ENSG00000179820/ENSG00000107140/ENSG00000105329…	56
cls5	GO:0034976	response to endoplasmic reticulum stress	36/980	269/12680	0.00083664	0.0183311	0.0148984	ENSG00000146678/ENSG00000160789/ENSG00000196396/ENSG00000005486/ENSG00000135506/ENSG00000009830/ENSG00000141510/ENSG00000072778/ENSG00000148396/ENSG00000204843/ENSG00000137076/ENSG00000174437/ENSG00000044090/ENSG00000105723/ENSG00000110344/ENSG00000143321/ENSG00000182446/ENSG00000149428/ENSG00000167658/ENSG00000114867/ENSG00000100350/ENSG00000101199/ENSG00000120889/ENSG00000178719/ENSG00000012232…	36
cls5	GO:0090288	negative regulation of cellular response to growth factor stimulus	20/980	120/12680	0.000837702	0.0183311	0.0148984	ENSG00000101665/ENSG00000147044/ENSG00000063660/ENSG00000058668/ENSG00000104332/ENSG00000196396/ENSG00000196562/ENSG00000141510/ENSG00000198742/ENSG00000148400/ENSG00000138685/ENSG00000105329/ENSG00000157933/ENSG00000186174/ENSG00000064393/ENSG00000198369/ENSG00000163513/ENSG00000079805/ENSG00000178951/ENSG00000136848	20
cls5	GO:0002521	leukocyte differentiation	44/980	349/12680	0.000847849	0.0184009	0.0149552	ENSG00000077238/ENSG00000101665/ENSG00000154229/ENSG00000108840/ENSG00000169710/ENSG00000104332/ENSG00000175467/ENSG00000141736/ENSG00000171608/ENSG00000141510/ENSG00000124126/ENSG00000071564/ENSG00000253729/ENSG00000154237/ENSG00000033327/ENSG00000071553/ENSG00000131759/ENSG00000105329/ENSG00000154127/ENSG00000136802/ENSG00000100345/ENSG00000065000/ENSG00000110719/ENSG00000104853/ENSG00000081059…	44
cls5	GO:0022612	gland morphogenesis	18/980	103/12680	0.000848203	0.0184009	0.0149552	ENSG00000074527/ENSG00000130702/ENSG00000104332/ENSG00000147862/ENSG00000196562/ENSG00000148400/ENSG00000146648/ENSG00000105329/ENSG00000173402/ENSG00000077782/ENSG00000198959/ENSG00000092969/ENSG00000163513/ENSG00000125686/ENSG00000036257/ENSG00000197461/ENSG00000117139/ENSG00000142627	18
cls5	GO:0099560	synaptic membrane adhesion	6/980	16/12680	0.000855239	0.0184739	0.0150145	ENSG00000105426/ENSG00000142949/ENSG00000184349/ENSG00000126243/ENSG00000173621/ENSG00000112139	6
cls5	GO:0016331	morphogenesis of embryonic epithelium	21/980	129/12680	0.000862236	0.0185454	0.0150726	ENSG00000107404/ENSG00000130702/ENSG00000104332/ENSG00000120254/ENSG00000184634/ENSG00000103197/ENSG00000188064/ENSG00000072062/ENSG00000131759/ENSG00000105329/ENSG00000157933/ENSG00000160007/ENSG00000117713/ENSG00000075275/ENSG00000138771/ENSG00000089094/ENSG00000196576/ENSG00000169641/ENSG00000092969/ENSG00000184916/ENSG00000168758	21
cls5	GO:0098727	maintenance of cell number	22/980	138/12680	0.000876584	0.0187738	0.0152583	ENSG00000104332/ENSG00000180182/ENSG00000137815/ENSG00000123200/ENSG00000184634/ENSG00000181222/ENSG00000134013/ENSG00000125966/ENSG00000148400/ENSG00000124151/ENSG00000138685/ENSG00000118689/ENSG00000084093/ENSG00000157933/ENSG00000171206/ENSG00000186174/ENSG00000117713/ENSG00000089094/ENSG00000099817/ENSG00000168610/ENSG00000166477/ENSG00000178764	22
cls5	GO:0051216	cartilage development	23/980	147/12680	0.000882051	0.0187861	0.0152683	ENSG00000101665/ENSG00000153162/ENSG00000026508/ENSG00000147862/ENSG00000168487/ENSG00000134013/ENSG00000196562/ENSG00000188064/ENSG00000138685/ENSG00000131759/ENSG00000105329/ENSG00000077782/ENSG00000126351/ENSG00000142453/ENSG00000163513/ENSG00000204217/ENSG00000112658/ENSG00000198171/ENSG00000116604/ENSG00000108821/ENSG00000173039/ENSG00000179295/ENSG00000131873	23
cls5	GO:0034446	substrate adhesion-dependent cell spreading	17/980	95/12680	0.000888057	0.0187861	0.0152683	ENSG00000074527/ENSG00000130702/ENSG00000172037/ENSG00000106780/ENSG00000077942/ENSG00000124126/ENSG00000088812/ENSG00000135862/ENSG00000130402/ENSG00000179820/ENSG00000089159/ENSG00000124782/ENSG00000184349/ENSG00000196924/ENSG00000100106/ENSG00000079805/ENSG00000169604	17
cls5	GO:0035272	exocrine system development	10/980	41/12680	0.000892098	0.0187861	0.0152683	ENSG00000074527/ENSG00000130702/ENSG00000147862/ENSG00000146648/ENSG00000105329/ENSG00000173402/ENSG00000077782/ENSG00000198959/ENSG00000092969/ENSG00000197461	10
cls5	GO:0045646	regulation of erythrocyte differentiation	10/980	41/12680	0.000892098	0.0187861	0.0152683	ENSG00000253729/ENSG00000143437/ENSG00000118689/ENSG00000168610/ENSG00000125686/ENSG00000128016/ENSG00000179588/ENSG00000134954/ENSG00000100425/ENSG00000185650	10
cls5	GO:0046849	bone remodeling	13/980	63/12680	0.000895822	0.0187861	0.0152683	ENSG00000154229/ENSG00000104332/ENSG00000020129/ENSG00000146648/ENSG00000154237/ENSG00000071553/ENSG00000105329/ENSG00000154127/ENSG00000110719/ENSG00000103653/ENSG00000155846/ENSG00000105514/ENSG00000142627	13
cls5	GO:0030212	hyaluronan metabolic process	8/980	28/12680	0.000950615	0.0198272	0.0161144	ENSG00000026508/ENSG00000187446/ENSG00000138685/ENSG00000100311/ENSG00000105329/ENSG00000142208/ENSG00000196961/ENSG00000090020	8
cls5	GO:1903008	organelle disassembly	18/980	104/12680	0.000953345	0.0198272	0.0161144	ENSG00000110046/ENSG00000161011/ENSG00000159363/ENSG00000107862/ENSG00000141510/ENSG00000198742/ENSG00000103197/ENSG00000105401/ENSG00000126214/ENSG00000105723/ENSG00000198925/ENSG00000070770/ENSG00000198911/ENSG00000072310/ENSG00000158828/ENSG00000198171/ENSG00000110497/ENSG00000175224	18
cls5	GO:0010770	positive regulation of cell morphogenesis involved in differentiation	22/980	139/12680	0.000967329	0.0198778	0.0161555	ENSG00000106683/ENSG00000101126/ENSG00000124126/ENSG00000253729/ENSG00000103319/ENSG00000044090/ENSG00000179820/ENSG00000198910/ENSG00000124782/ENSG00000184349/ENSG00000196924/ENSG00000105429/ENSG00000182606/ENSG00000196576/ENSG00000100106/ENSG00000204217/ENSG00000112658/ENSG00000079805/ENSG00000115694/ENSG00000113758/ENSG00000257923/ENSG00000137825	22
cls5	GO:0006914	autophagy	57/980	486/12680	0.000967628	0.0198778	0.0161555	ENSG00000110046/ENSG00000178252/ENSG00000101421/ENSG00000161011/ENSG00000141568/ENSG00000159363/ENSG00000163820/ENSG00000141510/ENSG00000198742/ENSG00000103197/ENSG00000149639/ENSG00000176994/ENSG00000105401/ENSG00000179364/ENSG00000072062/ENSG00000130147/ENSG00000196235/ENSG00000100596/ENSG00000105723/ENSG00000064601/ENSG00000118689/ENSG00000104852/ENSG00000198925/ENSG00000174903/ENSG00000141564…	57
cls5	GO:0061919	process utilizing autophagic mechanism	57/980	486/12680	0.000967628	0.0198778	0.0161555	ENSG00000110046/ENSG00000178252/ENSG00000101421/ENSG00000161011/ENSG00000141568/ENSG00000159363/ENSG00000163820/ENSG00000141510/ENSG00000198742/ENSG00000103197/ENSG00000149639/ENSG00000176994/ENSG00000105401/ENSG00000179364/ENSG00000072062/ENSG00000130147/ENSG00000196235/ENSG00000100596/ENSG00000105723/ENSG00000064601/ENSG00000118689/ENSG00000104852/ENSG00000198925/ENSG00000174903/ENSG00000141564…	57
cls5	GO:1901214	regulation of neuron death	34/980	252/12680	0.000998616	0.020431	0.0166051	ENSG00000101421/ENSG00000187446/ENSG00000159363/ENSG00000165802/ENSG00000204673/ENSG00000101126/ENSG00000106144/ENSG00000141510/ENSG00000185122/ENSG00000006125/ENSG00000160211/ENSG00000105723/ENSG00000118689/ENSG00000084093/ENSG00000169057/ENSG00000084112/ENSG00000149428/ENSG00000064393/ENSG00000114867/ENSG00000030582/ENSG00000089094/ENSG00000110395/ENSG00000142208/ENSG00000092969/ENSG00000135766…	34
cls5	GO:0006935	chemotaxis	52/980	435/12680	0.00104074	0.0212067	0.0172356	ENSG00000107404/ENSG00000074527/ENSG00000103496/ENSG00000173898/ENSG00000154229/ENSG00000130702/ENSG00000063660/ENSG00000173511/ENSG00000147862/ENSG00000172037/ENSG00000017797/ENSG00000141736/ENSG00000171608/ENSG00000197694/ENSG00000107862/ENSG00000196923/ENSG00000103197/ENSG00000148400/ENSG00000124126/ENSG00000177119/ENSG00000138685/ENSG00000033327/ENSG00000100311/ENSG00000198910/ENSG00000105329…	52
cls5	GO:0033157	regulation of intracellular protein transport	33/980	243/12680	0.00105195	0.0212513	0.0172718	ENSG00000160299/ENSG00000173801/ENSG00000101311/ENSG00000196396/ENSG00000187446/ENSG00000104805/ENSG00000159363/ENSG00000135506/ENSG00000141736/ENSG00000141510/ENSG00000068400/ENSG00000148396/ENSG00000072062/ENSG00000105723/ENSG00000109111/ENSG00000104517/ENSG00000101337/ENSG00000105329/ENSG00000130726/ENSG00000197879/ENSG00000137497/ENSG00000196924/ENSG00000070770/ENSG00000088888/ENSG00000198911…	33
cls5	GO:0031050	dsRNA processing	11/980	49/12680	0.0010556	0.0212513	0.0172718	ENSG00000126934/ENSG00000141027/ENSG00000141510/ENSG00000196498/ENSG00000146648/ENSG00000128191/ENSG00000092847/ENSG00000105329/ENSG00000168610/ENSG00000123908/ENSG00000100697	11
cls5	GO:0070918	production of small RNA involved in gene silencing by RNA	11/980	49/12680	0.0010556	0.0212513	0.0172718	ENSG00000126934/ENSG00000141027/ENSG00000141510/ENSG00000196498/ENSG00000146648/ENSG00000128191/ENSG00000092847/ENSG00000105329/ENSG00000168610/ENSG00000123908/ENSG00000100697	11
cls5	GO:0014037	Schwann cell differentiation	9/980	35/12680	0.00106648	0.021369	0.0173675	ENSG00000063660/ENSG00000103089/ENSG00000172037/ENSG00000184634/ENSG00000157933/ENSG00000173402/ENSG00000142208/ENSG00000173039/ENSG00000100697	9
cls5	GO:0050657	nucleic acid transport	27/980	186/12680	0.00107789	0.021369	0.0173675	ENSG00000185963/ENSG00000205937/ENSG00000070366/ENSG00000071894/ENSG00000185122/ENSG00000013364/ENSG00000109111/ENSG00000140829/ENSG00000160294/ENSG00000091542/ENSG00000197879/ENSG00000125755/ENSG00000173273/ENSG00000119392/ENSG00000095319/ENSG00000165271/ENSG00000163513/ENSG00000133226/ENSG00000198952/ENSG00000128016/ENSG00000100650/ENSG00000149577/ENSG00000204842/ENSG00000153187/ENSG00000058673…	27
cls5	GO:0050658	RNA transport	27/980	186/12680	0.00107789	0.021369	0.0173675	ENSG00000185963/ENSG00000205937/ENSG00000070366/ENSG00000071894/ENSG00000185122/ENSG00000013364/ENSG00000109111/ENSG00000140829/ENSG00000160294/ENSG00000091542/ENSG00000197879/ENSG00000125755/ENSG00000173273/ENSG00000119392/ENSG00000095319/ENSG00000165271/ENSG00000163513/ENSG00000133226/ENSG00000198952/ENSG00000128016/ENSG00000100650/ENSG00000149577/ENSG00000204842/ENSG00000153187/ENSG00000058673…	27
cls5	GO:0030522	intracellular receptor signaling pathway	31/980	224/12680	0.00107843	0.021369	0.0173675	ENSG00000104332/ENSG00000160633/ENSG00000141027/ENSG00000143970/ENSG00000196498/ENSG00000130402/ENSG00000143437/ENSG00000104517/ENSG00000131759/ENSG00000182446/ENSG00000184216/ENSG00000117713/ENSG00000126351/ENSG00000123064/ENSG00000142453/ENSG00000155846/ENSG00000106546/ENSG00000072310/ENSG00000168610/ENSG00000129657/ENSG00000125686/ENSG00000108175/ENSG00000197256/ENSG00000131408/ENSG00000198171…	31
cls5	GO:0045453	bone resorption	10/980	42/12680	0.00109107	0.0214505	0.0174337	ENSG00000154229/ENSG00000020129/ENSG00000146648/ENSG00000154237/ENSG00000071553/ENSG00000154127/ENSG00000110719/ENSG00000103653/ENSG00000155846/ENSG00000105514	10
cls5	GO:1903146	regulation of autophagy of mitochondrion	10/980	42/12680	0.00109107	0.0214505	0.0174337	ENSG00000159363/ENSG00000141510/ENSG00000198742/ENSG00000103197/ENSG00000105401/ENSG00000105723/ENSG00000070770/ENSG00000198911/ENSG00000072310/ENSG00000158828	10
cls5	GO:0043487	regulation of RNA stability	26/980	177/12680	0.00110859	0.0217103	0.0176448	ENSG00000154229/ENSG00000140350/ENSG00000099783/ENSG00000089280/ENSG00000179134/ENSG00000099622/ENSG00000125818/ENSG00000162889/ENSG00000091542/ENSG00000090621/ENSG00000114867/ENSG00000142208/ENSG00000223496/ENSG00000120948/ENSG00000128016/ENSG00000181588/ENSG00000112183/ENSG00000020577/ENSG00000026025/ENSG00000153187/ENSG00000138668/ENSG00000204120/ENSG00000054118/ENSG00000129245/ENSG00000087191…	26
cls5	GO:0090066	regulation of anatomical structure size	49/980	406/12680	0.00116889	0.0228024	0.0185324	ENSG00000179546/ENSG00000128283/ENSG00000173898/ENSG00000105426/ENSG00000106683/ENSG00000159363/ENSG00000142784/ENSG00000204673/ENSG00000101126/ENSG00000117298/ENSG00000197694/ENSG00000124126/ENSG00000197321/ENSG00000177119/ENSG00000169213/ENSG00000188064/ENSG00000146648/ENSG00000179820/ENSG00000198910/ENSG00000158195/ENSG00000092820/ENSG00000141564/ENSG00000136802/ENSG00000084112/ENSG00000160007…	49
cls5	GO:0010976	positive regulation of neuron projection development	32/980	235/12680	0.00118846	0.0230946	0.0187699	ENSG00000107404/ENSG00000106683/ENSG00000101126/ENSG00000198742/ENSG00000107263/ENSG00000151208/ENSG00000091409/ENSG00000103319/ENSG00000044090/ENSG00000104897/ENSG00000198910/ENSG00000162105/ENSG00000005884/ENSG00000160007/ENSG00000184349/ENSG00000105429/ENSG00000030582/ENSG00000077782/ENSG00000182606/ENSG00000196576/ENSG00000204217/ENSG00000112658/ENSG00000115694/ENSG00000113758/ENSG00000257923…	32
cls5	GO:0035051	cardiocyte differentiation	18/980	106/12680	0.00119732	0.0231773	0.0188372	ENSG00000160789/ENSG00000142178/ENSG00000161021/ENSG00000148400/ENSG00000146648/ENSG00000160211/ENSG00000132510/ENSG00000105723/ENSG00000084093/ENSG00000131759/ENSG00000105329/ENSG00000170776/ENSG00000117713/ENSG00000092969/ENSG00000112658/ENSG00000133026/ENSG00000153187/ENSG00000090020	18
cls5	GO:0009991	response to extracellular stimulus	47/980	386/12680	0.0012138	0.0232113	0.0188648	ENSG00000104332/ENSG00000149485/ENSG00000141568/ENSG00000142178/ENSG00000101126/ENSG00000141510/ENSG00000185122/ENSG00000091409/ENSG00000146648/ENSG00000160211/ENSG00000118689/ENSG00000102572/ENSG00000131759/ENSG00000084774/ENSG00000141564/ENSG00000132382/ENSG00000160007/ENSG00000167658/ENSG00000114867/ENSG00000103148/ENSG00000163083/ENSG00000173273/ENSG00000105698/ENSG00000110395/ENSG00000142208…	47
cls5	GO:0042063	gliogenesis	30/980	216/12680	0.00121561	0.0232113	0.0188648	ENSG00000063660/ENSG00000103089/ENSG00000147862/ENSG00000172037/ENSG00000184634/ENSG00000141736/ENSG00000125966/ENSG00000148400/ENSG00000146648/ENSG00000022840/ENSG00000105329/ENSG00000157933/ENSG00000167658/ENSG00000173402/ENSG00000030582/ENSG00000142208/ENSG00000103653/ENSG00000092969/ENSG00000168610/ENSG00000108175/ENSG00000124920/ENSG00000146072/ENSG00000158470/ENSG00000143842/ENSG00000026025…	30
cls5	GO:0071260	cellular response to mechanical stimulus	13/980	65/12680	0.00121703	0.0232113	0.0188648	ENSG00000153162/ENSG00000158769/ENSG00000106144/ENSG00000146648/ENSG00000173402/ENSG00000169967/ENSG00000103335/ENSG00000120889/ENSG00000142208/ENSG00000108821/ENSG00000179295/ENSG00000001084/ENSG00000090020	13
cls5	GO:0035278	miRNA mediated inhibition of translation	6/980	17/12680	0.00123597	0.0232113	0.0188648	ENSG00000100354/ENSG00000092847/ENSG00000114867/ENSG00000168610/ENSG00000128016/ENSG00000123908	6
cls5	GO:0040033	negative regulation of translation, ncRNA-mediated	6/980	17/12680	0.00123597	0.0232113	0.0188648	ENSG00000100354/ENSG00000092847/ENSG00000114867/ENSG00000168610/ENSG00000128016/ENSG00000123908	6
cls5	GO:0045974	regulation of translation, ncRNA-mediated	6/980	17/12680	0.00123597	0.0232113	0.0188648	ENSG00000100354/ENSG00000092847/ENSG00000114867/ENSG00000168610/ENSG00000128016/ENSG00000123908	6
cls5	GO:0060445	branching involved in salivary gland morphogenesis	6/980	17/12680	0.00123597	0.0232113	0.0188648	ENSG00000074527/ENSG00000130702/ENSG00000173402/ENSG00000077782/ENSG00000198959/ENSG00000197461	6
cls5	GO:2000737	negative regulation of stem cell differentiation	6/980	17/12680	0.00123597	0.0232113	0.0188648	ENSG00000148400/ENSG00000188986/ENSG00000084093/ENSG00000168610/ENSG00000153187/ENSG00000167258	6
cls5	GO:0042692	muscle cell differentiation	35/980	265/12680	0.00124092	0.0232177	0.01887	ENSG00000077238/ENSG00000108840/ENSG00000160789/ENSG00000142178/ENSG00000008294/ENSG00000161021/ENSG00000148400/ENSG00000071564/ENSG00000138119/ENSG00000011304/ENSG00000174437/ENSG00000160211/ENSG00000024422/ENSG00000132510/ENSG00000105723/ENSG00000109111/ENSG00000100311/ENSG00000110047/ENSG00000131759/ENSG00000105329/ENSG00000169057/ENSG00000157933/ENSG00000134247/ENSG00000177731/ENSG00000100345…	35
cls5	GO:0045216	cell-cell junction organization	24/980	160/12680	0.00126221	0.0235285	0.0191226	ENSG00000101665/ENSG00000154229/ENSG00000076201/ENSG00000173801/ENSG00000153162/ENSG00000075618/ENSG00000158769/ENSG00000184363/ENSG00000151208/ENSG00000137076/ENSG00000130402/ENSG00000072062/ENSG00000096696/ENSG00000182963/ENSG00000105329/ENSG00000197879/ENSG00000103653/ENSG00000092969/ENSG00000112658/ENSG00000039068/ENSG00000061273/ENSG00000163349/ENSG00000142627/ENSG00000183779	24
cls5	GO:0017015	regulation of transforming growth factor beta receptor signaling pathway	17/980	98/12680	0.00127193	0.0236112	0.0191898	ENSG00000101665/ENSG00000101311/ENSG00000141510/ENSG00000198742/ENSG00000105329/ENSG00000157933/ENSG00000005884/ENSG00000186174/ENSG00000064393/ENSG00000198369/ENSG00000133895/ENSG00000163513/ENSG00000079805/ENSG00000100393/ENSG00000178951/ENSG00000005339/ENSG00000183779	17
cls5	GO:0051271	negative regulation of cellular component movement	32/980	236/12680	0.00127603	0.0236112	0.0191898	ENSG00000101665/ENSG00000100065/ENSG00000159842/ENSG00000076201/ENSG00000108840/ENSG00000173801/ENSG00000058668/ENSG00000104332/ENSG00000072110/ENSG00000077942/ENSG00000148400/ENSG00000151208/ENSG00000140526/ENSG00000130402/ENSG00000138685/ENSG00000064042/ENSG00000118689/ENSG00000102572/ENSG00000105329/ENSG00000169057/ENSG00000173402/ENSG00000142208/ENSG00000168610/ENSG00000100292/ENSG00000167680…	32
cls5	GO:0051090	regulation of DNA-binding transcription factor activity	43/980	346/12680	0.00128869	0.0237582	0.0193093	ENSG00000131323/ENSG00000101665/ENSG00000108840/ENSG00000173801/ENSG00000101997/ENSG00000187446/ENSG00000160959/ENSG00000142178/ENSG00000176463/ENSG00000077150/ENSG00000071564/ENSG00000162302/ENSG00000187555/ENSG00000148840/ENSG00000171206/ENSG00000184216/ENSG00000064393/ENSG00000196924/ENSG00000088888/ENSG00000132589/ENSG00000142453/ENSG00000142208/ENSG00000137504/ENSG00000133895/ENSG00000155846…	43
cls5	GO:0045747	positive regulation of Notch signaling pathway	10/980	43/12680	0.00132486	0.0240505	0.0195468	ENSG00000161021/ENSG00000148400/ENSG00000196782/ENSG00000092969/ENSG00000168610/ENSG00000108175/ENSG00000106003/ENSG00000184916/ENSG00000100393/ENSG00000005339	10
cls5	GO:0060260	regulation of transcription initiation from RNA polymerase II promoter	9/980	36/12680	0.00132593	0.0240505	0.0195468	ENSG00000180182/ENSG00000184634/ENSG00000141510/ENSG00000126351/ENSG00000125686/ENSG00000112658/ENSG00000008838/ENSG00000108510/ENSG00000087191	9
cls5	GO:0070997	neuron death	37/980	286/12680	0.00133647	0.0240505	0.0195468	ENSG00000101421/ENSG00000187446/ENSG00000159363/ENSG00000165802/ENSG00000204673/ENSG00000122966/ENSG00000101126/ENSG00000106144/ENSG00000141510/ENSG00000185122/ENSG00000006125/ENSG00000160211/ENSG00000105723/ENSG00000118689/ENSG00000084093/ENSG00000169057/ENSG00000084112/ENSG00000149428/ENSG00000064393/ENSG00000114867/ENSG00000030582/ENSG00000089094/ENSG00000110395/ENSG00000142208/ENSG00000092969…	37
cls5	GO:0030038	contractile actin filament bundle assembly	16/980	90/12680	0.00133716	0.0240505	0.0195468	ENSG00000106683/ENSG00000104332/ENSG00000148468/ENSG00000158769/ENSG00000159840/ENSG00000104880/ENSG00000064042/ENSG00000107140/ENSG00000120896/ENSG00000158195/ENSG00000089159/ENSG00000174705/ENSG00000112658/ENSG00000036257/ENSG00000074964/ENSG00000090020	16
cls5	GO:0043149	stress fiber assembly	16/980	90/12680	0.00133716	0.0240505	0.0195468	ENSG00000106683/ENSG00000104332/ENSG00000148468/ENSG00000158769/ENSG00000159840/ENSG00000104880/ENSG00000064042/ENSG00000107140/ENSG00000120896/ENSG00000158195/ENSG00000089159/ENSG00000174705/ENSG00000112658/ENSG00000036257/ENSG00000074964/ENSG00000090020	16
cls5	GO:1905037	autophagosome organization	16/980	90/12680	0.00133716	0.0240505	0.0195468	ENSG00000110046/ENSG00000101421/ENSG00000159363/ENSG00000198742/ENSG00000176994/ENSG00000179364/ENSG00000198925/ENSG00000174903/ENSG00000103148/ENSG00000110719/ENSG00000150867/ENSG00000100330/ENSG00000158828/ENSG00000172403/ENSG00000110497/ENSG00000175224	16
cls5	GO:0007266	Rho protein signal transduction	18/980	107/12680	0.001338	0.0240505	0.0195468	ENSG00000128283/ENSG00000106683/ENSG00000146535/ENSG00000158769/ENSG00000132694/ENSG00000177106/ENSG00000104880/ENSG00000005884/ENSG00000160007/ENSG00000170776/ENSG00000075275/ENSG00000175220/ENSG00000076928/ENSG00000197256/ENSG00000036257/ENSG00000133121/ENSG00000120063/ENSG00000116584	18
cls5	GO:0071467	cellular response to pH	5/980	12/12680	0.00136449	0.0243527	0.0197925	ENSG00000187446/ENSG00000185236/ENSG00000135631/ENSG00000088256/ENSG00000090020	5
cls5	GO:1903799	negative regulation of production of miRNAs involved in gene silencing by miRNA	5/980	12/12680	0.00136449	0.0243527	0.0197925	ENSG00000141027/ENSG00000141510/ENSG00000196498/ENSG00000105329/ENSG00000168610	5
cls5	GO:0051236	establishment of RNA localization	27/980	189/12680	0.00137349	0.0244268	0.0198526	ENSG00000185963/ENSG00000205937/ENSG00000070366/ENSG00000071894/ENSG00000185122/ENSG00000013364/ENSG00000109111/ENSG00000140829/ENSG00000160294/ENSG00000091542/ENSG00000197879/ENSG00000125755/ENSG00000173273/ENSG00000119392/ENSG00000095319/ENSG00000165271/ENSG00000163513/ENSG00000133226/ENSG00000198952/ENSG00000128016/ENSG00000100650/ENSG00000149577/ENSG00000204842/ENSG00000153187/ENSG00000058673…	27
cls5	GO:0072175	epithelial tube formation	19/980	116/12680	0.00138285	0.0245066	0.0199175	ENSG00000107404/ENSG00000104332/ENSG00000120254/ENSG00000184634/ENSG00000103197/ENSG00000072062/ENSG00000131759/ENSG00000105329/ENSG00000128567/ENSG00000157933/ENSG00000160007/ENSG00000117713/ENSG00000075275/ENSG00000138771/ENSG00000089094/ENSG00000196576/ENSG00000169641/ENSG00000092969/ENSG00000168758	19
cls5	GO:0008360	regulation of cell shape	20/980	125/12680	0.00140907	0.0247446	0.020111	ENSG00000128283/ENSG00000146535/ENSG00000148468/ENSG00000158769/ENSG00000139725/ENSG00000105357/ENSG00000104880/ENSG00000092820/ENSG00000099864/ENSG00000160007/ENSG00000100345/ENSG00000173402/ENSG00000167657/ENSG00000131504/ENSG00000138771/ENSG00000008853/ENSG00000196576/ENSG00000133026/ENSG00000120063/ENSG00000149930	20
cls5	GO:0043500	muscle adaptation	14/980	74/12680	0.00141482	0.0247446	0.020111	ENSG00000154229/ENSG00000058668/ENSG00000160789/ENSG00000148400/ENSG00000174437/ENSG00000160211/ENSG00000105723/ENSG00000118689/ENSG00000173402/ENSG00000008083/ENSG00000100292/ENSG00000108509/ENSG00000152818/ENSG00000090020	14
cls5	GO:1903312	negative regulation of mRNA metabolic process	14/980	74/12680	0.00141482	0.0247446	0.020111	ENSG00000205937/ENSG00000089280/ENSG00000099622/ENSG00000184363/ENSG00000011304/ENSG00000196235/ENSG00000162889/ENSG00000120948/ENSG00000128016/ENSG00000112183/ENSG00000103549/ENSG00000153187/ENSG00000138668/ENSG00000054118	14
cls5	GO:0051028	mRNA transport	22/980	143/12680	0.00141595	0.0247446	0.020111	ENSG00000185963/ENSG00000205937/ENSG00000070366/ENSG00000071894/ENSG00000185122/ENSG00000013364/ENSG00000109111/ENSG00000140829/ENSG00000160294/ENSG00000091542/ENSG00000197879/ENSG00000125755/ENSG00000173273/ENSG00000119392/ENSG00000095319/ENSG00000133226/ENSG00000198952/ENSG00000128016/ENSG00000100650/ENSG00000058673/ENSG00000100836/ENSG00000185650	22
cls5	GO:0051146	striated muscle cell differentiation	28/980	200/12680	0.00154268	0.026866	0.0218351	ENSG00000077238/ENSG00000108840/ENSG00000160789/ENSG00000142178/ENSG00000008294/ENSG00000161021/ENSG00000148400/ENSG00000138119/ENSG00000160211/ENSG00000024422/ENSG00000132510/ENSG00000105723/ENSG00000110047/ENSG00000131759/ENSG00000105329/ENSG00000157933/ENSG00000134247/ENSG00000177731/ENSG00000100345/ENSG00000170776/ENSG00000117713/ENSG00000105223/ENSG00000142208/ENSG00000112658/ENSG00000133026…	28
cls5	GO:0007416	synapse assembly	20/980	126/12680	0.00155639	0.0269604	0.0219119	ENSG00000107404/ENSG00000173898/ENSG00000105426/ENSG00000101126/ENSG00000171603/ENSG00000151208/ENSG00000103319/ENSG00000169057/ENSG00000162105/ENSG00000133216/ENSG00000114867/ENSG00000184349/ENSG00000188157/ENSG00000126243/ENSG00000196576/ENSG00000173621/ENSG00000174013/ENSG00000039068/ENSG00000075340/ENSG00000112139	20
cls5	GO:0060261	positive regulation of transcription initiation from RNA polymerase II promoter	8/980	30/12680	0.00155881	0.0269604	0.0219119	ENSG00000180182/ENSG00000184634/ENSG00000141510/ENSG00000125686/ENSG00000112658/ENSG00000008838/ENSG00000108510/ENSG00000087191	8
cls5	GO:0060395	SMAD protein signal transduction	12/980	59/12680	0.00159328	0.0273771	0.0222505	ENSG00000101665/ENSG00000153162/ENSG00000239306/ENSG00000105329/ENSG00000157933/ENSG00000064393/ENSG00000115306/ENSG00000101076/ENSG00000163083/ENSG00000092969/ENSG00000108175/ENSG00000026025	12
cls5	GO:2000142	regulation of DNA-templated transcription, initiation	10/980	44/12680	0.00159785	0.0273771	0.0222505	ENSG00000180182/ENSG00000184634/ENSG00000141510/ENSG00000126351/ENSG00000125686/ENSG00000112658/ENSG00000008838/ENSG00000108510/ENSG00000087191/ENSG00000175592	10
cls5	GO:1903844	regulation of cellular response to transforming growth factor beta stimulus	17/980	100/12680	0.00159922	0.0273771	0.0222505	ENSG00000101665/ENSG00000101311/ENSG00000141510/ENSG00000198742/ENSG00000105329/ENSG00000157933/ENSG00000005884/ENSG00000186174/ENSG00000064393/ENSG00000198369/ENSG00000133895/ENSG00000163513/ENSG00000079805/ENSG00000100393/ENSG00000178951/ENSG00000005339/ENSG00000183779	17
cls5	GO:0043405	regulation of MAP kinase activity	35/980	269/12680	0.00161244	0.0275098	0.0223584	ENSG00000104332/ENSG00000126934/ENSG00000110514/ENSG00000196396/ENSG00000008294/ENSG00000141736/ENSG00000131653/ENSG00000107263/ENSG00000188064/ENSG00000146648/ENSG00000138685/ENSG00000162889/ENSG00000100311/ENSG00000105329/ENSG00000123143/ENSG00000184216/ENSG00000133216/ENSG00000170776/ENSG00000077782/ENSG00000006432/ENSG00000169967/ENSG00000198369/ENSG00000103653/ENSG00000119986/ENSG00000198909…	35
cls5	GO:0038066	p38MAPK cascade	9/980	37/12680	0.00163389	0.0276881	0.0225032	ENSG00000162889/ENSG00000092820/ENSG00000141503/ENSG00000128016/ENSG00000198909/ENSG00000034152/ENSG00000111961/ENSG00000136848/ENSG00000185650	9
cls5	GO:2000144	positive regulation of DNA-templated transcription, initiation	9/980	37/12680	0.00163389	0.0276881	0.0225032	ENSG00000180182/ENSG00000184634/ENSG00000141510/ENSG00000125686/ENSG00000112658/ENSG00000008838/ENSG00000108510/ENSG00000087191/ENSG00000175592	9
cls5	GO:0036294	cellular response to decreased oxygen levels	26/980	182/12680	0.00166935	0.0281941	0.0229145	ENSG00000104332/ENSG00000160789/ENSG00000141510/ENSG00000148400/ENSG00000103319/ENSG00000143437/ENSG00000125818/ENSG00000118689/ENSG00000078369/ENSG00000184216/ENSG00000149428/ENSG00000064393/ENSG00000116016/ENSG00000110395/ENSG00000142208/ENSG00000135766/ENSG00000100292/ENSG00000158828/ENSG00000137449/ENSG00000129474/ENSG00000269858/ENSG00000100393/ENSG00000005339/ENSG00000087191/ENSG00000090020…	26
cls5	GO:0008286	insulin receptor signaling pathway	19/980	118/12680	0.00169969	0.0286105	0.0232529	ENSG00000146678/ENSG00000196396/ENSG00000112576/ENSG00000103197/ENSG00000149639/ENSG00000148730/ENSG00000105723/ENSG00000118689/ENSG00000071553/ENSG00000185950/ENSG00000050820/ENSG00000110719/ENSG00000142208/ENSG00000072310/ENSG00000171130/ENSG00000033627/ENSG00000173039/ENSG00000179295/ENSG00000132670	19
cls5	GO:0007517	muscle organ development	37/980	290/12680	0.00171544	0.0287031	0.0233282	ENSG00000101665/ENSG00000130702/ENSG00000063660/ENSG00000065534/ENSG00000105357/ENSG00000148400/ENSG00000180357/ENSG00000197321/ENSG00000160211/ENSG00000138685/ENSG00000127418/ENSG00000105723/ENSG00000096696/ENSG00000105329/ENSG00000157933/ENSG00000186174/ENSG00000167658/ENSG00000173402/ENSG00000136068/ENSG00000077782/ENSG00000008083/ENSG00000092969/ENSG00000183386/ENSG00000135766/ENSG00000178860…	37
cls5	GO:0006606	protein import into nucleus	20/980	127/12680	0.00171659	0.0287031	0.0233282	ENSG00000173801/ENSG00000101311/ENSG00000160789/ENSG00000187446/ENSG00000141510/ENSG00000103197/ENSG00000104517/ENSG00000105329/ENSG00000025800/ENSG00000130726/ENSG00000196924/ENSG00000088888/ENSG00000095319/ENSG00000142208/ENSG00000168610/ENSG00000125686/ENSG00000120948/ENSG00000039068/ENSG00000117408/ENSG00000198700	20
cls5	GO:0051602	response to electrical stimulus	7/980	24/12680	0.00173298	0.0288811	0.0234728	ENSG00000165802/ENSG00000084093/ENSG00000099864/ENSG00000101210/ENSG00000138668/ENSG00000100425/ENSG00000090020	7
cls5	GO:0010633	negative regulation of epithelial cell migration	11/980	52/12680	0.00176856	0.0292801	0.0237971	ENSG00000100065/ENSG00000076201/ENSG00000108840/ENSG00000173801/ENSG00000058668/ENSG00000148400/ENSG00000138685/ENSG00000105329/ENSG00000169057/ENSG00000133121/ENSG00000136848	11
cls5	GO:0022617	extracellular matrix disassembly	11/980	52/12680	0.00176856	0.0292801	0.0237971	ENSG00000075618/ENSG00000160867/ENSG00000026508/ENSG00000168487/ENSG00000135862/ENSG00000105329/ENSG00000174705/ENSG00000035862/ENSG00000116903/ENSG00000102996/ENSG00000134954	11
cls5	GO:0043087	regulation of GTPase activity	46/980	383/12680	0.00180023	0.0297067	0.0241439	ENSG00000203668/ENSG00000157985/ENSG00000159842/ENSG00000104332/ENSG00000158769/ENSG00000088387/ENSG00000017797/ENSG00000141736/ENSG00000132694/ENSG00000107863/ENSG00000103197/ENSG00000144711/ENSG00000108262/ENSG00000124126/ENSG00000107263/ENSG00000091409/ENSG00000130147/ENSG00000107185/ENSG00000160208/ENSG00000065882/ENSG00000116991/ENSG00000160007/ENSG00000197226/ENSG00000184349/ENSG00000188157…	46
cls5	GO:1904375	regulation of protein localization to cell periphery	18/980	110/12680	0.00184694	0.0303779	0.0246894	ENSG00000103496/ENSG00000058668/ENSG00000099812/ENSG00000161011/ENSG00000068400/ENSG00000146648/ENSG00000105329/ENSG00000092820/ENSG00000133216/ENSG00000005884/ENSG00000137497/ENSG00000173402/ENSG00000115306/ENSG00000142208/ENSG00000103653/ENSG00000171552/ENSG00000108819/ENSG00000142627	18
cls5	GO:1904377	positive regulation of protein localization to cell periphery	12/980	60/12680	0.00185441	0.0304015	0.0247086	ENSG00000103496/ENSG00000058668/ENSG00000161011/ENSG00000146648/ENSG00000092820/ENSG00000133216/ENSG00000005884/ENSG00000137497/ENSG00000115306/ENSG00000142208/ENSG00000108819/ENSG00000142627	12
cls5	GO:0010595	positive regulation of endothelial cell migration	16/980	93/12680	0.00190772	0.0310858	0.0252647	ENSG00000154229/ENSG00000126561/ENSG00000138685/ENSG00000100311/ENSG00000105329/ENSG00000030582/ENSG00000077782/ENSG00000050820/ENSG00000142208/ENSG00000100292/ENSG00000204217/ENSG00000198909/ENSG00000034152/ENSG00000061273/ENSG00000134954/ENSG00000111961	16
cls5	GO:0035904	aorta development	10/980	45/12680	0.00191468	0.0310858	0.0252647	ENSG00000065534/ENSG00000148400/ENSG00000006125/ENSG00000070614/ENSG00000092148/ENSG00000103148/ENSG00000092969/ENSG00000112658/ENSG00000133026/ENSG00000079805	10
cls5	GO:1902373	negative regulation of mRNA catabolic process	10/980	45/12680	0.00191468	0.0310858	0.0252647	ENSG00000089280/ENSG00000099622/ENSG00000184363/ENSG00000162889/ENSG00000120948/ENSG00000128016/ENSG00000112183/ENSG00000153187/ENSG00000138668/ENSG00000054118	10
cls5	GO:0007596	blood coagulation	32/980	242/12680	0.00192878	0.0311593	0.0253244	ENSG00000154229/ENSG00000146535/ENSG00000158769/ENSG00000088387/ENSG00000121057/ENSG00000077942/ENSG00000177119/ENSG00000137076/ENSG00000198682/ENSG00000072062/ENSG00000024422/ENSG00000100311/ENSG00000110047/ENSG00000078369/ENSG00000149091/ENSG00000090621/ENSG00000154127/ENSG00000133216/ENSG00000100345/ENSG00000196924/ENSG00000101076/ENSG00000088256/ENSG00000112658/ENSG00000179588/ENSG00000166189…	32
cls5	GO:0061448	connective tissue development	28/980	203/12680	0.00193159	0.0311593	0.0253244	ENSG00000101665/ENSG00000153162/ENSG00000026508/ENSG00000147862/ENSG00000164040/ENSG00000168487/ENSG00000134013/ENSG00000196562/ENSG00000148400/ENSG00000188064/ENSG00000138685/ENSG00000100596/ENSG00000100311/ENSG00000131759/ENSG00000105329/ENSG00000174705/ENSG00000077782/ENSG00000126351/ENSG00000142453/ENSG00000163513/ENSG00000204217/ENSG00000112658/ENSG00000198171/ENSG00000116604/ENSG00000108821…	28
cls5	GO:0003206	cardiac chamber morphogenesis	17/980	102/12680	0.00199474	0.0320752	0.0260688	ENSG00000101665/ENSG00000141510/ENSG00000148400/ENSG00000127418/ENSG00000105723/ENSG00000096696/ENSG00000131759/ENSG00000105329/ENSG00000104881/ENSG00000092969/ENSG00000135766/ENSG00000163513/ENSG00000204217/ENSG00000125686/ENSG00000112658/ENSG00000130939/ENSG00000179588	17
cls5	GO:0016573	histone acetylation	22/980	147/12680	0.00203186	0.032568	0.0264694	ENSG00000162302/ENSG00000124151/ENSG00000124422/ENSG00000118058/ENSG00000160294/ENSG00000159692/ENSG00000169057/ENSG00000080603/ENSG00000172534/ENSG00000188976/ENSG00000083168/ENSG00000096070/ENSG00000174579/ENSG00000173011/ENSG00000188895/ENSG00000106290/ENSG00000169375/ENSG00000100393/ENSG00000005339/ENSG00000071655/ENSG00000100425/ENSG00000277258	22
cls5	GO:1902532	negative regulation of intracellular signal transduction	51/980	438/12680	0.00204719	0.0325923	0.0264891	ENSG00000058668/ENSG00000101997/ENSG00000104332/ENSG00000026508/ENSG00000196396/ENSG00000187446/ENSG00000174307/ENSG00000204673/ENSG00000111206/ENSG00000141027/ENSG00000103197/ENSG00000077942/ENSG00000107263/ENSG00000151208/ENSG00000130147/ENSG00000105723/ENSG00000179820/ENSG00000105290/ENSG00000092820/ENSG00000182446/ENSG00000145901/ENSG00000133216/ENSG00000005884/ENSG00000149428/ENSG00000160007…	51
cls5	GO:0001838	embryonic epithelial tube formation	18/980	111/12680	0.00204924	0.0325923	0.0264891	ENSG00000107404/ENSG00000104332/ENSG00000120254/ENSG00000184634/ENSG00000103197/ENSG00000072062/ENSG00000131759/ENSG00000105329/ENSG00000157933/ENSG00000160007/ENSG00000117713/ENSG00000075275/ENSG00000138771/ENSG00000089094/ENSG00000196576/ENSG00000169641/ENSG00000092969/ENSG00000168758	18
cls5	GO:0050817	coagulation	32/980	243/12680	0.00206176	0.0325923	0.0264891	ENSG00000154229/ENSG00000146535/ENSG00000158769/ENSG00000088387/ENSG00000121057/ENSG00000077942/ENSG00000177119/ENSG00000137076/ENSG00000198682/ENSG00000072062/ENSG00000024422/ENSG00000100311/ENSG00000110047/ENSG00000078369/ENSG00000149091/ENSG00000090621/ENSG00000154127/ENSG00000133216/ENSG00000100345/ENSG00000196924/ENSG00000101076/ENSG00000088256/ENSG00000112658/ENSG00000179588/ENSG00000166189…	32
cls5	GO:0018108	peptidyl-tyrosine phosphorylation	33/980	253/12680	0.00207354	0.0325923	0.0264891	ENSG00000153162/ENSG00000104332/ENSG00000126934/ENSG00000160867/ENSG00000013588/ENSG00000026508/ENSG00000196396/ENSG00000009954/ENSG00000133059/ENSG00000101126/ENSG00000141736/ENSG00000141510/ENSG00000185122/ENSG00000146648/ENSG00000013364/ENSG00000154237/ENSG00000100311/ENSG00000107140/ENSG00000105329/ENSG00000133216/ENSG00000064393/ENSG00000184349/ENSG00000077782/ENSG00000110395/ENSG00000103653…	33
cls5	GO:0070831	basement membrane assembly	5/980	13/12680	0.00207712	0.0325923	0.0264891	ENSG00000074527/ENSG00000172037/ENSG00000173402/ENSG00000019144/ENSG00000106397	5
cls5	GO:0060562	epithelial tube morphogenesis	34/980	263/12680	0.00207841	0.0325923	0.0264891	ENSG00000107404/ENSG00000130702/ENSG00000104332/ENSG00000120254/ENSG00000184634/ENSG00000103197/ENSG00000148400/ENSG00000151208/ENSG00000187498/ENSG00000072062/ENSG00000138685/ENSG00000131759/ENSG00000105329/ENSG00000128567/ENSG00000157933/ENSG00000160007/ENSG00000173402/ENSG00000117713/ENSG00000075275/ENSG00000105429/ENSG00000138771/ENSG00000089094/ENSG00000196576/ENSG00000169641/ENSG00000092969…	34
cls5	GO:0048639	positive regulation of developmental growth	20/980	129/12680	0.00207927	0.0325923	0.0264891	ENSG00000101665/ENSG00000106683/ENSG00000101126/ENSG00000198742/ENSG00000148400/ENSG00000185122/ENSG00000253729/ENSG00000138685/ENSG00000198910/ENSG00000092820/ENSG00000184349/ENSG00000188157/ENSG00000174705/ENSG00000105429/ENSG00000077782/ENSG00000142208/ENSG00000163513/ENSG00000204217/ENSG00000112658/ENSG00000113758	20
cls5	GO:0018205	peptidyl-lysine modification	44/980	365/12680	0.00208518	0.0325923	0.0264891	ENSG00000181090/ENSG00000160789/ENSG00000137815/ENSG00000134013/ENSG00000162302/ENSG00000124151/ENSG00000124422/ENSG00000143437/ENSG00000109111/ENSG00000118058/ENSG00000160294/ENSG00000187605/ENSG00000099381/ENSG00000159692/ENSG00000169057/ENSG00000130726/ENSG00000080603/ENSG00000172534/ENSG00000104885/ENSG00000008083/ENSG00000188976/ENSG00000095319/ENSG00000133895/ENSG00000198959/ENSG00000083168…	44
cls5	GO:0010717	regulation of epithelial to mesenchymal transition	14/980	77/12680	0.0020995	0.0326246	0.0265154	ENSG00000101665/ENSG00000104332/ENSG00000134013/ENSG00000148400/ENSG00000105329/ENSG00000186174/ENSG00000173402/ENSG00000198369/ENSG00000092969/ENSG00000163513/ENSG00000019144/ENSG00000108821/ENSG00000136848/ENSG00000183779	14
cls5	GO:0010001	glial cell differentiation	24/980	166/12680	0.00210021	0.0326246	0.0265154	ENSG00000063660/ENSG00000103089/ENSG00000147862/ENSG00000172037/ENSG00000184634/ENSG00000141736/ENSG00000125966/ENSG00000148400/ENSG00000146648/ENSG00000105329/ENSG00000157933/ENSG00000173402/ENSG00000030582/ENSG00000142208/ENSG00000103653/ENSG00000168610/ENSG00000124920/ENSG00000146072/ENSG00000158470/ENSG00000143842/ENSG00000026025/ENSG00000173039/ENSG00000179295/ENSG00000100697	24
cls5	GO:0043502	regulation of muscle adaptation	12/980	61/12680	0.00214964	0.0332897	0.0270559	ENSG00000154229/ENSG00000058668/ENSG00000160789/ENSG00000148400/ENSG00000174437/ENSG00000160211/ENSG00000105723/ENSG00000118689/ENSG00000173402/ENSG00000008083/ENSG00000152818/ENSG00000090020	12
cls5	GO:0006936	muscle contraction	30/980	224/12680	0.00215949	0.0333396	0.0270965	ENSG00000179546/ENSG00000101665/ENSG00000173801/ENSG00000173511/ENSG00000058668/ENSG00000101400/ENSG00000196562/ENSG00000065534/ENSG00000132694/ENSG00000105357/ENSG00000138119/ENSG00000137076/ENSG00000174437/ENSG00000072062/ENSG00000096696/ENSG00000182963/ENSG00000120896/ENSG00000104881/ENSG00000089159/ENSG00000167658/ENSG00000167657/ENSG00000196924/ENSG00000112658/ENSG00000034152/ENSG00000183963…	30
cls5	GO:0032386	regulation of intracellular transport	40/980	325/12680	0.00223618	0.0343973	0.0279561	ENSG00000160299/ENSG00000076201/ENSG00000173801/ENSG00000101311/ENSG00000126934/ENSG00000196396/ENSG00000187446/ENSG00000104805/ENSG00000159363/ENSG00000135506/ENSG00000141736/ENSG00000141510/ENSG00000068400/ENSG00000148396/ENSG00000072062/ENSG00000185236/ENSG00000024422/ENSG00000105723/ENSG00000109111/ENSG00000104517/ENSG00000110047/ENSG00000101337/ENSG00000105329/ENSG00000092820/ENSG00000130726…	40
cls5	GO:0050878	regulation of body fluid levels	43/980	356/12680	0.00224349	0.0343973	0.0279561	ENSG00000154229/ENSG00000146535/ENSG00000158769/ENSG00000103089/ENSG00000088387/ENSG00000121057/ENSG00000126561/ENSG00000077942/ENSG00000177119/ENSG00000196498/ENSG00000137076/ENSG00000198682/ENSG00000072062/ENSG00000024422/ENSG00000100311/ENSG00000110047/ENSG00000162104/ENSG00000078369/ENSG00000149091/ENSG00000090621/ENSG00000084774/ENSG00000154127/ENSG00000133216/ENSG00000100345/ENSG00000196924…	43
cls5	GO:0071711	basement membrane organization	7/980	25/12680	0.00224851	0.0343973	0.0279561	ENSG00000074527/ENSG00000101311/ENSG00000172037/ENSG00000187498/ENSG00000173402/ENSG00000019144/ENSG00000106397	7
cls5	GO:0048771	tissue remodeling	18/980	112/12680	0.00226985	0.0346186	0.028136	ENSG00000154229/ENSG00000159842/ENSG00000104332/ENSG00000020129/ENSG00000141510/ENSG00000146648/ENSG00000154237/ENSG00000071553/ENSG00000105329/ENSG00000154127/ENSG00000116016/ENSG00000110719/ENSG00000103653/ENSG00000198959/ENSG00000155846/ENSG00000105514/ENSG00000204217/ENSG00000142627	18
cls5	GO:0007599	hemostasis	32/980	245/12680	0.00235156	0.035716	0.0290279	ENSG00000154229/ENSG00000146535/ENSG00000158769/ENSG00000088387/ENSG00000121057/ENSG00000077942/ENSG00000177119/ENSG00000137076/ENSG00000198682/ENSG00000072062/ENSG00000024422/ENSG00000100311/ENSG00000110047/ENSG00000078369/ENSG00000149091/ENSG00000090621/ENSG00000154127/ENSG00000133216/ENSG00000100345/ENSG00000196924/ENSG00000101076/ENSG00000088256/ENSG00000112658/ENSG00000179588/ENSG00000166189…	32
cls5	GO:0003013	circulatory system process	43/980	357/12680	0.00236637	0.035716	0.0290279	ENSG00000179546/ENSG00000101665/ENSG00000159842/ENSG00000173801/ENSG00000173511/ENSG00000058668/ENSG00000153162/ENSG00000100243/ENSG00000158769/ENSG00000101400/ENSG00000117298/ENSG00000075461/ENSG00000138119/ENSG00000146648/ENSG00000174437/ENSG00000072062/ENSG00000105723/ENSG00000096696/ENSG00000182963/ENSG00000100311/ENSG00000105329/ENSG00000104881/ENSG00000169057/ENSG00000160007/ENSG00000196924…	43
cls5	GO:0010614	negative regulation of cardiac muscle hypertrophy	6/980	19/12680	0.00237019	0.035716	0.0290279	ENSG00000058668/ENSG00000160789/ENSG00000148400/ENSG00000160211/ENSG00000105723/ENSG00000008083	6
cls5	GO:0099515	actin filament-based transport	6/980	19/12680	0.00237019	0.035716	0.0290279	ENSG00000197535/ENSG00000130402/ENSG00000157483/ENSG00000197879/ENSG00000137942/ENSG00000100242	6
cls5	GO:0010975	regulation of neuron projection development	49/980	420/12680	0.00238435	0.0358222	0.0291141	ENSG00000107404/ENSG00000105426/ENSG00000106683/ENSG00000104332/ENSG00000165802/ENSG00000101126/ENSG00000178950/ENSG00000198742/ENSG00000124126/ENSG00000107263/ENSG00000151208/ENSG00000091409/ENSG00000142949/ENSG00000103319/ENSG00000044090/ENSG00000105723/ENSG00000102572/ENSG00000104897/ENSG00000198910/ENSG00000162105/ENSG00000133216/ENSG00000005884/ENSG00000160007/ENSG00000184349/ENSG00000105429…	49
cls5	GO:0048193	Golgi vesicle transport	42/980	347/12680	0.00241331	0.0361494	0.0293801	ENSG00000103496/ENSG00000173898/ENSG00000101997/ENSG00000185963/ENSG00000176986/ENSG00000114270/ENSG00000144043/ENSG00000197694/ENSG00000197535/ENSG00000107862/ENSG00000178950/ENSG00000090615/ENSG00000084731/ENSG00000196535/ENSG00000148396/ENSG00000204843/ENSG00000126214/ENSG00000174996/ENSG00000174903/ENSG00000181789/ENSG00000149428/ENSG00000129250/ENSG00000137497/ENSG00000065000/ENSG00000115306…	42
cls5	GO:0048255	mRNA stabilization	9/980	39/12680	0.0024208	0.0361539	0.0293838	ENSG00000089280/ENSG00000099622/ENSG00000162889/ENSG00000120948/ENSG00000128016/ENSG00000112183/ENSG00000153187/ENSG00000138668/ENSG00000054118	9
cls5	GO:1903078	positive regulation of protein localization to plasma membrane	11/980	54/12680	0.00243228	0.0362179	0.0294358	ENSG00000103496/ENSG00000058668/ENSG00000161011/ENSG00000146648/ENSG00000092820/ENSG00000133216/ENSG00000005884/ENSG00000115306/ENSG00000142208/ENSG00000108819/ENSG00000142627	11
cls5	GO:0031670	cellular response to nutrient	8/980	32/12680	0.00244015	0.036228	0.029444	ENSG00000104332/ENSG00000173273/ENSG00000105698/ENSG00000100292/ENSG00000125686/ENSG00000112658/ENSG00000197256/ENSG00000108821	8
cls5	GO:0002088	lens development in camera-type eye	12/980	62/12680	0.0024822	0.0367438	0.0298632	ENSG00000188064/ENSG00000138685/ENSG00000157933/ENSG00000064393/ENSG00000198369/ENSG00000163513/ENSG00000125686/ENSG00000177045/ENSG00000026025/ENSG00000163349/ENSG00000117139/ENSG00000142627	12
cls5	GO:0034504	protein localization to nucleus	32/980	246/12680	0.00250914	0.0369501	0.0300309	ENSG00000107404/ENSG00000100065/ENSG00000173801/ENSG00000101311/ENSG00000160789/ENSG00000187446/ENSG00000159363/ENSG00000141510/ENSG00000103197/ENSG00000104517/ENSG00000105329/ENSG00000025800/ENSG00000171206/ENSG00000130726/ENSG00000196924/ENSG00000137699/ENSG00000088888/ENSG00000095319/ENSG00000142208/ENSG00000175826/ENSG00000168610/ENSG00000125686/ENSG00000120948/ENSG00000039068/ENSG00000117408…	32
cls5	GO:0018212	peptidyl-tyrosine modification	33/980	256/12680	0.0025126	0.0369501	0.0300309	ENSG00000153162/ENSG00000104332/ENSG00000126934/ENSG00000160867/ENSG00000013588/ENSG00000026508/ENSG00000196396/ENSG00000009954/ENSG00000133059/ENSG00000101126/ENSG00000141736/ENSG00000141510/ENSG00000185122/ENSG00000146648/ENSG00000013364/ENSG00000154237/ENSG00000100311/ENSG00000107140/ENSG00000105329/ENSG00000133216/ENSG00000064393/ENSG00000184349/ENSG00000077782/ENSG00000110395/ENSG00000103653…	33
cls5	GO:0001837	epithelial to mesenchymal transition	19/980	122/12680	0.00252	0.0369501	0.0300309	ENSG00000101665/ENSG00000104332/ENSG00000070814/ENSG00000134013/ENSG00000148400/ENSG00000151208/ENSG00000044090/ENSG00000105329/ENSG00000130726/ENSG00000186174/ENSG00000173402/ENSG00000077782/ENSG00000198369/ENSG00000092969/ENSG00000163513/ENSG00000019144/ENSG00000108821/ENSG00000136848/ENSG00000183779	19
cls5	GO:0071453	cellular response to oxygen levels	27/980	197/12680	0.0025255	0.0369501	0.0300309	ENSG00000104332/ENSG00000160789/ENSG00000141510/ENSG00000148400/ENSG00000103319/ENSG00000143437/ENSG00000125818/ENSG00000118689/ENSG00000071553/ENSG00000078369/ENSG00000184216/ENSG00000149428/ENSG00000064393/ENSG00000116016/ENSG00000110395/ENSG00000142208/ENSG00000135766/ENSG00000100292/ENSG00000158828/ENSG00000137449/ENSG00000129474/ENSG00000269858/ENSG00000100393/ENSG00000005339/ENSG00000087191…	27
cls5	GO:0000045	autophagosome assembly	15/980	87/12680	0.00255193	0.037014	0.0300828	ENSG00000110046/ENSG00000101421/ENSG00000198742/ENSG00000176994/ENSG00000179364/ENSG00000198925/ENSG00000174903/ENSG00000103148/ENSG00000110719/ENSG00000150867/ENSG00000100330/ENSG00000158828/ENSG00000172403/ENSG00000110497/ENSG00000175224	15
cls5	GO:0008543	fibroblast growth factor receptor signaling pathway	15/980	87/12680	0.00255193	0.037014	0.0300828	ENSG00000063660/ENSG00000160867/ENSG00000133059/ENSG00000099783/ENSG00000181222/ENSG00000196562/ENSG00000070614/ENSG00000011304/ENSG00000138685/ENSG00000127418/ENSG00000077782/ENSG00000198369/ENSG00000110395/ENSG00000099817/ENSG00000179295	15
cls5	GO:1903510	mucopolysaccharide metabolic process	15/980	87/12680	0.00255193	0.037014	0.0300828	ENSG00000015532/ENSG00000176022/ENSG00000026508/ENSG00000187446/ENSG00000070614/ENSG00000138685/ENSG00000100311/ENSG00000008513/ENSG00000105329/ENSG00000142208/ENSG00000141012/ENSG00000158470/ENSG00000196961/ENSG00000131873/ENSG00000090020	15
cls5	GO:0018393	internal peptidyl-lysine acetylation	22/980	150/12680	0.00263137	0.0380565	0.0309301	ENSG00000162302/ENSG00000124151/ENSG00000124422/ENSG00000118058/ENSG00000160294/ENSG00000159692/ENSG00000169057/ENSG00000080603/ENSG00000172534/ENSG00000188976/ENSG00000083168/ENSG00000096070/ENSG00000174579/ENSG00000173011/ENSG00000188895/ENSG00000106290/ENSG00000169375/ENSG00000100393/ENSG00000005339/ENSG00000071655/ENSG00000100425/ENSG00000277258	22
cls5	GO:0051348	negative regulation of transferase activity	32/980	247/12680	0.0026757	0.0385868	0.0313611	ENSG00000148841/ENSG00000107404/ENSG00000101665/ENSG00000106683/ENSG00000104332/ENSG00000013588/ENSG00000196396/ENSG00000187446/ENSG00000204673/ENSG00000141510/ENSG00000150457/ENSG00000103197/ENSG00000176994/ENSG00000013364/ENSG00000105723/ENSG00000107140/ENSG00000123143/ENSG00000154127/ENSG00000141564/ENSG00000133216/ENSG00000003249/ENSG00000185950/ENSG00000198369/ENSG00000110395/ENSG00000142208…	32
cls5	GO:0032456	endocytic recycling	10/980	47/12680	0.0027	0.0388261	0.0315555	ENSG00000076201/ENSG00000101997/ENSG00000185236/ENSG00000024422/ENSG00000110047/ENSG00000111737/ENSG00000100139/ENSG00000175220/ENSG00000149823/ENSG00000147164	10
cls5	GO:0030336	negative regulation of cell migration	27/980	198/12680	0.00271541	0.0389364	0.0316452	ENSG00000101665/ENSG00000100065/ENSG00000159842/ENSG00000076201/ENSG00000108840/ENSG00000173801/ENSG00000058668/ENSG00000104332/ENSG00000148400/ENSG00000151208/ENSG00000140526/ENSG00000138685/ENSG00000064042/ENSG00000118689/ENSG00000102572/ENSG00000105329/ENSG00000169057/ENSG00000173402/ENSG00000142208/ENSG00000168610/ENSG00000100292/ENSG00000112658/ENSG00000039068/ENSG00000133121/ENSG00000138061…	27
cls5	GO:0006417	regulation of translation	41/980	339/12680	0.00273937	0.0389498	0.0316561	ENSG00000113300/ENSG00000115053/ENSG00000070814/ENSG00000141736/ENSG00000179134/ENSG00000099622/ENSG00000107929/ENSG00000100354/ENSG00000253729/ENSG00000011304/ENSG00000134030/ENSG00000176974/ENSG00000092847/ENSG00000148730/ENSG00000167962/ENSG00000118689/ENSG00000131759/ENSG00000149187/ENSG00000167658/ENSG00000114867/ENSG00000167657/ENSG00000119392/ENSG00000196576/ENSG00000142208/ENSG00000168610…	41
cls5	GO:0007043	cell-cell junction assembly	17/980	105/12680	0.00273957	0.0389498	0.0316561	ENSG00000101665/ENSG00000154229/ENSG00000173801/ENSG00000075618/ENSG00000158769/ENSG00000184363/ENSG00000151208/ENSG00000137076/ENSG00000130402/ENSG00000072062/ENSG00000182963/ENSG00000197879/ENSG00000112658/ENSG00000061273/ENSG00000163349/ENSG00000142627/ENSG00000183779	17
cls5	GO:0032355	response to estradiol	17/980	105/12680	0.00273957	0.0389498	0.0316561	ENSG00000104332/ENSG00000185122/ENSG00000124151/ENSG00000196498/ENSG00000146648/ENSG00000131759/ENSG00000105329/ENSG00000167658/ENSG00000172379/ENSG00000168610/ENSG00000102996/ENSG00000108821/ENSG00000138668/ENSG00000108819/ENSG00000134954/ENSG00000071655/ENSG00000183779	17
cls5	GO:0051147	regulation of muscle cell differentiation	19/980	123/12680	0.00277033	0.0392763	0.0319215	ENSG00000077238/ENSG00000108840/ENSG00000142178/ENSG00000008294/ENSG00000161021/ENSG00000148400/ENSG00000071564/ENSG00000011304/ENSG00000160211/ENSG00000024422/ENSG00000105723/ENSG00000109111/ENSG00000100311/ENSG00000110047/ENSG00000105329/ENSG00000169057/ENSG00000170776/ENSG00000112658/ENSG00000112183	19
cls5	GO:0030837	negative regulation of actin filament polymerization	11/980	55/12680	0.00283257	0.0400458	0.0325469	ENSG00000173898/ENSG00000197694/ENSG00000197321/ENSG00000179820/ENSG00000084112/ENSG00000177731/ENSG00000115306/ENSG00000100106/ENSG00000172830/ENSG00000141298/ENSG00000075340	11
cls5	GO:0051591	response to cAMP	12/980	63/12680	0.00285546	0.0402325	0.0326986	ENSG00000099822/ENSG00000107263/ENSG00000103319/ENSG00000092820/ENSG00000142453/ENSG00000155846/ENSG00000106546/ENSG00000072310/ENSG00000108821/ENSG00000173039/ENSG00000175592/ENSG00000185650	12
cls5	GO:1901654	response to ketone	22/980	151/12680	0.00286176	0.0402325	0.0326986	ENSG00000104332/ENSG00000185122/ENSG00000140526/ENSG00000146648/ENSG00000118689/ENSG00000105329/ENSG00000078369/ENSG00000084774/ENSG00000184349/ENSG00000110395/ENSG00000142208/ENSG00000092969/ENSG00000106546/ENSG00000072310/ENSG00000171552/ENSG00000132780/ENSG00000138031/ENSG00000138668/ENSG00000169375/ENSG00000108819/ENSG00000173039/ENSG00000175592	22
cls5	GO:0008015	blood circulation	41/980	340/12680	0.00289017	0.0405187	0.0329312	ENSG00000179546/ENSG00000101665/ENSG00000159842/ENSG00000173801/ENSG00000173511/ENSG00000058668/ENSG00000153162/ENSG00000100243/ENSG00000158769/ENSG00000101400/ENSG00000117298/ENSG00000075461/ENSG00000138119/ENSG00000146648/ENSG00000174437/ENSG00000072062/ENSG00000105723/ENSG00000096696/ENSG00000182963/ENSG00000100311/ENSG00000105329/ENSG00000104881/ENSG00000169057/ENSG00000160007/ENSG00000196924…	41
cls5	GO:1990090	cellular response to nerve growth factor stimulus	9/980	40/12680	0.00291344	0.0407316	0.0331042	ENSG00000107263/ENSG00000103319/ENSG00000118689/ENSG00000110047/ENSG00000111737/ENSG00000100139/ENSG00000167658/ENSG00000110395/ENSG00000142208	9
cls5	GO:0042326	negative regulation of phosphorylation	45/980	382/12680	0.00292558	0.040788	0.0331501	ENSG00000148841/ENSG00000107404/ENSG00000101665/ENSG00000104332/ENSG00000013588/ENSG00000196396/ENSG00000187446/ENSG00000204673/ENSG00000111206/ENSG00000141027/ENSG00000150457/ENSG00000103197/ENSG00000077942/ENSG00000176994/ENSG00000107263/ENSG00000253729/ENSG00000013364/ENSG00000154237/ENSG00000179820/ENSG00000107140/ENSG00000105329/ENSG00000123143/ENSG00000154127/ENSG00000092820/ENSG00000141564…	45
cls5	GO:0008380	RNA splicing	50/980	435/12680	0.00294069	0.0408853	0.0332292	ENSG00000071626/ENSG00000179409/ENSG00000205937/ENSG00000115053/ENSG00000175467/ENSG00000099783/ENSG00000123200/ENSG00000089280/ENSG00000181222/ENSG00000145833/ENSG00000099622/ENSG00000071894/ENSG00000185567/ENSG00000126461/ENSG00000011304/ENSG00000170144/ENSG00000167978/ENSG00000065526/ENSG00000160208/ENSG00000109111/ENSG00000140829/ENSG00000084093/ENSG00000104897/ENSG00000104852/ENSG00000149187…	50
cls5	GO:2000146	negative regulation of cell motility	28/980	209/12680	0.00296674	0.0410389	0.033354	ENSG00000101665/ENSG00000100065/ENSG00000159842/ENSG00000076201/ENSG00000108840/ENSG00000173801/ENSG00000058668/ENSG00000104332/ENSG00000077942/ENSG00000148400/ENSG00000151208/ENSG00000140526/ENSG00000138685/ENSG00000064042/ENSG00000118689/ENSG00000102572/ENSG00000105329/ENSG00000169057/ENSG00000173402/ENSG00000142208/ENSG00000168610/ENSG00000100292/ENSG00000112658/ENSG00000039068/ENSG00000133121…	28
cls5	GO:0099536	synaptic signaling	54/980	478/12680	0.00296804	0.0410389	0.033354	ENSG00000107404/ENSG00000179546/ENSG00000147044/ENSG00000103496/ENSG00000159842/ENSG00000105426/ENSG00000161011/ENSG00000165802/ENSG00000101126/ENSG00000171603/ENSG00000197535/ENSG00000075461/ENSG00000020129/ENSG00000108262/ENSG00000169213/ENSG00000146648/ENSG00000174437/ENSG00000072062/ENSG00000148730/ENSG00000105723/ENSG00000182963/ENSG00000131759/ENSG00000171992/ENSG00000078369/ENSG00000149091…	54
cls5	GO:0097305	response to alcohol	23/980	161/12680	0.00300399	0.0411614	0.0334536	ENSG00000173801/ENSG00000104332/ENSG00000160211/ENSG00000118689/ENSG00000131759/ENSG00000105329/ENSG00000078369/ENSG00000084774/ENSG00000167658/ENSG00000173402/ENSG00000184349/ENSG00000089351/ENSG00000110395/ENSG00000142208/ENSG00000106546/ENSG00000163513/ENSG00000168610/ENSG00000039068/ENSG00000171552/ENSG00000138031/ENSG00000138668/ENSG00000108819/ENSG00000175592	23
cls5	GO:0031076	embryonic camera-type eye development	8/980	33/12680	0.00300656	0.0411614	0.0334536	ENSG00000131759/ENSG00000104881/ENSG00000064393/ENSG00000117713/ENSG00000187535/ENSG00000089094/ENSG00000137868/ENSG00000163349	8
cls5	GO:1903053	regulation of extracellular matrix organization	8/980	33/12680	0.00300656	0.0411614	0.0334536	ENSG00000075618/ENSG00000160867/ENSG00000148400/ENSG00000105329/ENSG00000173402/ENSG00000019144/ENSG00000169604/ENSG00000134954	8
cls5	GO:0031503	protein-containing complex localization	34/980	269/12680	0.00301289	0.0411614	0.0334536	ENSG00000101665/ENSG00000185215/ENSG00000205937/ENSG00000070366/ENSG00000171603/ENSG00000075461/ENSG00000068400/ENSG00000071894/ENSG00000127946/ENSG00000084731/ENSG00000006125/ENSG00000109111/ENSG00000140829/ENSG00000160294/ENSG00000091542/ENSG00000092820/ENSG00000148411/ENSG00000125755/ENSG00000173402/ENSG00000065000/ENSG00000106976/ENSG00000187535/ENSG00000119392/ENSG00000095319/ENSG00000165271…	34
cls5	GO:0030214	hyaluronan catabolic process	5/980	14/12680	0.00302725	0.0411614	0.0334536	ENSG00000026508/ENSG00000187446/ENSG00000138685/ENSG00000105329/ENSG00000090020	5
cls5	GO:1901201	regulation of extracellular matrix assembly	5/980	14/12680	0.00302725	0.0411614	0.0334536	ENSG00000148400/ENSG00000105329/ENSG00000173402/ENSG00000019144/ENSG00000169604	5
cls5	GO:0034101	erythrocyte homeostasis	17/980	106/12680	0.00303415	0.0411614	0.0334536	ENSG00000253729/ENSG00000160211/ENSG00000143437/ENSG00000118689/ENSG00000064393/ENSG00000116016/ENSG00000126351/ENSG00000168610/ENSG00000100292/ENSG00000125686/ENSG00000112658/ENSG00000128016/ENSG00000179588/ENSG00000178951/ENSG00000134954/ENSG00000100425/ENSG00000185650	17
cls5	GO:1900180	regulation of protein localization to nucleus	18/980	115/12680	0.00305441	0.0413249	0.0335864	ENSG00000100065/ENSG00000173801/ENSG00000101311/ENSG00000160789/ENSG00000187446/ENSG00000159363/ENSG00000104517/ENSG00000105329/ENSG00000171206/ENSG00000130726/ENSG00000196924/ENSG00000137699/ENSG00000088888/ENSG00000142208/ENSG00000120948/ENSG00000039068/ENSG00000169375/ENSG00000264522	18
cls5	GO:0006475	internal protein amino acid acetylation	22/980	152/12680	0.0031089	0.0418372	0.0340028	ENSG00000162302/ENSG00000124151/ENSG00000124422/ENSG00000118058/ENSG00000160294/ENSG00000159692/ENSG00000169057/ENSG00000080603/ENSG00000172534/ENSG00000188976/ENSG00000083168/ENSG00000096070/ENSG00000174579/ENSG00000173011/ENSG00000188895/ENSG00000106290/ENSG00000169375/ENSG00000100393/ENSG00000005339/ENSG00000071655/ENSG00000100425/ENSG00000277258	22
cls5	GO:0046328	regulation of JNK cascade	22/980	152/12680	0.0031089	0.0418372	0.0340028	ENSG00000131323/ENSG00000104332/ENSG00000196396/ENSG00000008294/ENSG00000141027/ENSG00000107263/ENSG00000188064/ENSG00000146648/ENSG00000123143/ENSG00000064393/ENSG00000006432/ENSG00000169967/ENSG00000142208/ENSG00000133895/ENSG00000071054/ENSG00000158828/ENSG00000141503/ENSG00000154447/ENSG00000149930/ENSG00000103126/ENSG00000111961/ENSG00000136848	22
cls5	GO:0010256	endomembrane system organization	46/980	394/12680	0.00314618	0.042226	0.0343188	ENSG00000170876/ENSG00000103496/ENSG00000154229/ENSG00000126934/ENSG00000116786/ENSG00000101421/ENSG00000103089/ENSG00000160789/ENSG00000161011/ENSG00000197535/ENSG00000107862/ENSG00000178950/ENSG00000107863/ENSG00000065308/ENSG00000177119/ENSG00000173548/ENSG00000196535/ENSG00000138119/ENSG00000148396/ENSG00000204843/ENSG00000174437/ENSG00000024422/ENSG00000044090/ENSG00000100139/ENSG00000182446…	46
cls5	GO:0014741	negative regulation of muscle hypertrophy	6/980	20/12680	0.00316735	0.0422846	0.0343664	ENSG00000058668/ENSG00000160789/ENSG00000148400/ENSG00000160211/ENSG00000105723/ENSG00000008083	6
cls5	GO:0098780	response to mitochondrial depolarisation	6/980	20/12680	0.00316735	0.0422846	0.0343664	ENSG00000161011/ENSG00000198742/ENSG00000105401/ENSG00000158828/ENSG00000110497/ENSG00000175224	6
cls5	GO:0006476	protein deacetylation	15/980	89/12680	0.00320247	0.0426403	0.0346555	ENSG00000108840/ENSG00000239306/ENSG00000156030/ENSG00000141510/ENSG00000084093/ENSG00000159692/ENSG00000157933/ENSG00000196924/ENSG00000198369/ENSG00000072310/ENSG00000158828/ENSG00000140044/ENSG00000061273/ENSG00000169375/ENSG00000100393	15
cls5	GO:0031056	regulation of histone modification	20/980	134/12680	0.00327842	0.0435364	0.0353839	ENSG00000160789/ENSG00000137815/ENSG00000141510/ENSG00000162302/ENSG00000109111/ENSG00000118058/ENSG00000104517/ENSG00000159692/ENSG00000169057/ENSG00000157933/ENSG00000008083/ENSG00000188976/ENSG00000072310/ENSG00000158828/ENSG00000165671/ENSG00000140044/ENSG00000173011/ENSG00000103549/ENSG00000169375/ENSG00000275023	20
cls5	GO:0070372	regulation of ERK1 and ERK2 cascade	26/980	191/12680	0.00329969	0.0436546	0.0354799	ENSG00000154229/ENSG00000160867/ENSG00000026508/ENSG00000196396/ENSG00000133059/ENSG00000141736/ENSG00000131653/ENSG00000077942/ENSG00000148400/ENSG00000107263/ENSG00000146648/ENSG00000138685/ENSG00000100311/ENSG00000071553/ENSG00000105329/ENSG00000092820/ENSG00000145901/ENSG00000133216/ENSG00000198369/ENSG00000103653/ENSG00000165238/ENSG00000157764/ENSG00000179295/ENSG00000197461/ENSG00000142627…	26
cls5	GO:0030218	erythrocyte differentiation	16/980	98/12680	0.00330467	0.0436546	0.0354799	ENSG00000253729/ENSG00000160211/ENSG00000143437/ENSG00000118689/ENSG00000064393/ENSG00000116016/ENSG00000126351/ENSG00000168610/ENSG00000125686/ENSG00000112658/ENSG00000128016/ENSG00000179588/ENSG00000178951/ENSG00000134954/ENSG00000100425/ENSG00000185650	16
cls5	GO:0001764	neuron migration	19/980	125/12680	0.00333367	0.0439224	0.0356976	ENSG00000165802/ENSG00000180357/ENSG00000134369/ENSG00000005884/ENSG00000196924/ENSG00000075275/ENSG00000077782/ENSG00000196576/ENSG00000168610/ENSG00000112658/ENSG00000133026/ENSG00000108175/ENSG00000174013/ENSG00000143126/ENSG00000154447/ENSG00000008300/ENSG00000136848/ENSG00000112139/ENSG00000116584	19
cls5	GO:0071456	cellular response to hypoxia	24/980	172/12680	0.0033719	0.0443101	0.0360126	ENSG00000104332/ENSG00000160789/ENSG00000141510/ENSG00000148400/ENSG00000143437/ENSG00000125818/ENSG00000118689/ENSG00000078369/ENSG00000184216/ENSG00000149428/ENSG00000064393/ENSG00000116016/ENSG00000142208/ENSG00000135766/ENSG00000100292/ENSG00000158828/ENSG00000137449/ENSG00000129474/ENSG00000269858/ENSG00000100393/ENSG00000005339/ENSG00000087191/ENSG00000090020/ENSG00000185650	24
cls5	GO:0040013	negative regulation of locomotion	30/980	231/12680	0.00344591	0.0451647	0.0367072	ENSG00000101665/ENSG00000100065/ENSG00000159842/ENSG00000076201/ENSG00000108840/ENSG00000173801/ENSG00000058668/ENSG00000104332/ENSG00000077942/ENSG00000148400/ENSG00000151208/ENSG00000140526/ENSG00000138685/ENSG00000064042/ENSG00000118689/ENSG00000102572/ENSG00000105329/ENSG00000169057/ENSG00000173402/ENSG00000142208/ENSG00000168610/ENSG00000100292/ENSG00000167680/ENSG00000112658/ENSG00000039068…	30
cls5	GO:0061383	trabecula morphogenesis	9/980	41/12680	0.00348195	0.0454006	0.036899	ENSG00000104332/ENSG00000148400/ENSG00000092969/ENSG00000155846/ENSG00000135766/ENSG00000125686/ENSG00000112658/ENSG00000130939/ENSG00000108821	9
cls5	GO:1990089	response to nerve growth factor	9/980	41/12680	0.00348195	0.0454006	0.036899	ENSG00000107263/ENSG00000103319/ENSG00000118689/ENSG00000110047/ENSG00000111737/ENSG00000100139/ENSG00000167658/ENSG00000110395/ENSG00000142208	9
cls5	GO:0150115	cell-substrate junction organization	15/980	90/12680	0.00357553	0.0463998	0.037711	ENSG00000178209/ENSG00000104332/ENSG00000072110/ENSG00000144711/ENSG00000091409/ENSG00000135862/ENSG00000137076/ENSG00000064042/ENSG00000167657/ENSG00000184349/ENSG00000065613/ENSG00000071054/ENSG00000129474/ENSG00000149930/ENSG00000090020	15
cls5	GO:0043484	regulation of RNA splicing	20/980	135/12680	0.00357701	0.0463998	0.037711	ENSG00000071626/ENSG00000205937/ENSG00000115053/ENSG00000089280/ENSG00000181222/ENSG00000099622/ENSG00000185567/ENSG00000011304/ENSG00000160208/ENSG00000084093/ENSG00000104852/ENSG00000149187/ENSG00000168066/ENSG00000100650/ENSG00000112183/ENSG00000153187/ENSG00000054118/ENSG00000167258/ENSG00000178951/ENSG00000129245	20
cls5	GO:0045648	positive regulation of erythrocyte differentiation	7/980	27/12680	0.00362611	0.0467954	0.0380325	ENSG00000253729/ENSG00000143437/ENSG00000118689/ENSG00000168610/ENSG00000125686/ENSG00000134954/ENSG00000100425	7
cls5	GO:0050685	positive regulation of mRNA processing	7/980	27/12680	0.00362611	0.0467954	0.0380325	ENSG00000071626/ENSG00000115053/ENSG00000099622/ENSG00000185122/ENSG00000104852/ENSG00000166477/ENSG00000054118	7
cls5	GO:0006403	RNA localization	29/980	222/12680	0.00366459	0.047171	0.0383378	ENSG00000185963/ENSG00000205937/ENSG00000070366/ENSG00000071894/ENSG00000185122/ENSG00000013364/ENSG00000109111/ENSG00000140829/ENSG00000160294/ENSG00000091542/ENSG00000101161/ENSG00000197879/ENSG00000125755/ENSG00000173273/ENSG00000119392/ENSG00000095319/ENSG00000165271/ENSG00000163513/ENSG00000133226/ENSG00000198952/ENSG00000128016/ENSG00000100650/ENSG00000181588/ENSG00000149577/ENSG00000204842…	29
cls5	GO:0030520	intracellular estrogen receptor signaling pathway	10/980	49/12680	0.00372375	0.0476886	0.0387585	ENSG00000160633/ENSG00000117713/ENSG00000123064/ENSG00000142453/ENSG00000155846/ENSG00000125686/ENSG00000197256/ENSG00000198171/ENSG00000269858/ENSG00000103126	10
cls5	GO:0046847	filopodium assembly	10/980	49/12680	0.00372375	0.0476886	0.0387585	ENSG00000075618/ENSG00000091409/ENSG00000092820/ENSG00000099864/ENSG00000188157/ENSG00000112658/ENSG00000137942/ENSG00000108819/ENSG00000113657/ENSG00000129245	10
cls5	GO:0001570	vasculogenesis	12/980	65/12680	0.00373849	0.0477559	0.0388132	ENSG00000111206/ENSG00000148400/ENSG00000188064/ENSG00000044090/ENSG00000182963/ENSG00000105329/ENSG00000157483/ENSG00000163513/ENSG00000108175/ENSG00000061273/ENSG00000142627/ENSG00000185650	12
cls7	GO:0006790	sulfur compound metabolic process	2021-02-04	293/12680	0.00309611	0.0384671	0.0220218	ENSG00000184227/ENSG00000160200	2
cls7	GO:0006534	cysteine metabolic process	2021-01-04	10/12680	0.00315122	0.0384671	0.0220218	ENSG00000160200	1
cls7	GO:0000098	sulfur amino acid catabolic process	2021-01-04	11/12680	0.00346593	0.0384671	0.0220218	ENSG00000160200	1
cls7	GO:0006563	L-serine metabolic process	2021-01-04	11/12680	0.00346593	0.0384671	0.0220218	ENSG00000160200	1
cls7	GO:0050667	homocysteine metabolic process	2021-01-04	12/12680	0.00378057	0.0384671	0.0220218	ENSG00000160200	1
cls7	GO:0000097	sulfur amino acid biosynthetic process	2021-01-04	14/12680	0.00440962	0.0384671	0.0220218	ENSG00000160200	1
cls7	GO:0009070	serine family amino acid biosynthetic process	2021-01-04	15/12680	0.00472403	0.0384671	0.0220218	ENSG00000160200	1
cls8	GO:0060213	positive regulation of nuclear-transcribed mRNA poly(A) tail shortening	1973-03-01	12/12680	3.88038e-05	0.0443165	0.0443165	ENSG00000159388/ENSG00000090905/ENSG00000078687	3
cls8	GO:0060211	regulation of nuclear-transcribed mRNA poly(A) tail shortening	1973-03-01	14/12680	6.36731e-05	0.0443165	0.0443165	ENSG00000159388/ENSG00000090905/ENSG00000078687	3
cls8	GO:1900153	positive regulation of nuclear-transcribed mRNA catabolic process, deadenylation-dependent decay	1973-03-01	17/12680	0.000117482	0.0462234	0.0462234	ENSG00000159388/ENSG00000090905/ENSG00000078687	3
cls8	GO:0061014	positive regulation of mRNA catabolic process	1973-04-01	47/12680	0.000149539	0.0462234	0.0462234	ENSG00000163874/ENSG00000159388/ENSG00000090905/ENSG00000078687	4
cls8	GO:1900151	regulation of nuclear-transcribed mRNA catabolic process, deadenylation-dependent decay	1973-03-01	19/12680	0.000166032	0.0462234	0.0462234	ENSG00000159388/ENSG00000090905/ENSG00000078687	3
